# Supplementary material for: Increased expression of RUNX1 in clear cell renal cell carcinoma predicts poor prognosis
Source: PeerJ. 2019 Oct 2;7:e7854. doi: 10.7717/peerj.7854 (PMC6778431; doi:10.7717/peerj.7854)
Supplement: Supplemental Information 1 [file peerj-07-7854-s001.zip]

Archive with 13 entries (13 files):
- 7.csv
- 8.csv
- 9.csv
- 10.csv
- 11.csv
- 12.csv
- Description.docx
- 1.csv
- 2.csv
- 3.csv
- 4.csv
- 5.csv
- 6.csv
