# Supplementary material for: Increased expression of RUNX1 in clear cell renal cell carcinoma predicts poor prognosis
Source: PeerJ. 2019 Oct 2;7:e7854. doi: 10.7717/peerj.7854 (PMC6778431; doi:10.7717/peerj.7854)
Supplement: Supplemental Information 1 [file peerj-07-7854-s001.zip › 8.csv]

id	lymph node metastases	RUNX1
TCGA-B0-5094-01A-01R-1420-07	Negative	11151
TCGA-B0-5080-01A-01R-1503-07	Negative	7569
TCGA-B0-5119-01A-02R-1420-07	Negative	963
TCGA-BP-4165-01A-02R-1289-07	Negative	1756
TCGA-B8-4148-01A-02R-1325-07	Negative	2067
TCGA-B0-4846-01A-01R-1277-07	Negative	3105
TCGA-B0-4852-01A-01R-1503-07	Negative	4040
TCGA-CW-5591-01A-01R-1541-07	Negative	1565
TCGA-DV-A4VX-01A-11R-A266-07	Negative	1414
TCGA-B0-4703-01A-01R-1277-07	Negative	8352
TCGA-BP-4325-01A-02R-1289-07	Negative	1571
TCGA-BP-4173-01A-02R-1289-07	Negative	5278
TCGA-B4-5377-01A-01R-1503-07	Negative	2758
TCGA-B0-4696-01A-01R-1277-07	Negative	24996
TCGA-B0-5700-01A-11R-1541-07	Negative	1413
TCGA-B0-4833-01A-01R-1305-07	Negative	1650
TCGA-BP-5010-01A-02R-1420-07	Negative	6455
TCGA-B0-5108-01A-01R-1420-07	Negative	12122
TCGA-A3-3367-01A-02R-1420-07	Negative	1921
TCGA-B0-4837-01A-01R-1305-07	Negative	4883
TCGA-B0-5121-01A-02R-1420-07	Negative	3133
TCGA-CZ-4863-01A-01R-1503-07	Negative	3191
TCGA-BP-4960-01A-01R-1334-07	Negative	6688
TCGA-A3-3362-01A-02R-1325-07	Negative	1848
TCGA-AK-3426-01A-02R-1325-07	Positive	3250
TCGA-CJ-5678-01A-11R-1541-07	Negative	1587
TCGA-BP-5006-01A-01R-1334-07	Negative	2687
TCGA-CJ-4644-01A-02R-1325-07	Negative	1584
TCGA-BP-4768-01A-01R-1289-07	Negative	5608
TCGA-G6-A5PC-01A-11R-A33J-07	Negative	533
TCGA-BP-5191-01A-01R-1426-07	Negative	3392
TCGA-B8-4620-01A-02R-1325-07	Negative	6438
TCGA-BP-5169-01A-01R-1426-07	Negative	3495
TCGA-A3-3308-01A-02R-1325-07	Negative	6622
TCGA-B0-4810-01A-01R-1503-07	Positive	7592
TCGA-CZ-5984-01A-11R-1672-07	Negative	10755
TCGA-B0-5712-01A-11R-1672-07	Negative	716
TCGA-B0-4691-01A-01R-1277-07	Negative	5202
TCGA-CW-5587-01A-01R-1541-07	Negative	3251
TCGA-BP-4169-01A-02R-1289-07	Negative	7748
TCGA-A3-3349-01A-01R-1188-07	Negative	3537
TCGA-B4-5834-01A-11R-1672-07	Negative	1851
TCGA-B0-5703-01A-11R-1541-07	Negative	1958
TCGA-CJ-4891-01A-01R-1305-07	Negative	5630
TCGA-B0-4945-01A-01R-1420-07	Negative	2405
TCGA-B0-5106-01A-01R-1420-07	Negative	6518
TCGA-CJ-4900-01A-01R-1334-07	Positive	2979
TCGA-B8-5163-01A-01R-1420-07	Negative	21608
TCGA-B0-5706-01A-11R-1541-07	Negative	2409
TCGA-B0-5110-01A-01R-1420-07	Negative	3310
TCGA-BP-5199-01A-01R-1426-07	Negative	7250
TCGA-B2-5633-01A-01R-A277-07	Negative	1333
TCGA-BP-4964-01A-01R-1334-07	Negative	7113
TCGA-CJ-4890-01A-01R-1305-07	Negative	9950
TCGA-B0-5695-01A-11R-1541-07	Negative	1977
TCGA-BP-4971-01A-01R-1334-07	Negative	6732
TCGA-CJ-4904-01A-02R-1426-07	Negative	3314
TCGA-CZ-5985-01A-11R-1672-07	Negative	7201
TCGA-BP-4970-01A-01R-1334-07	Positive	8897
TCGA-CJ-6030-01A-11R-1672-07	Negative	9595
TCGA-BP-4174-01A-02R-1289-07	Negative	3728
TCGA-BP-4166-01A-02R-1289-07	Negative	3510
TCGA-BP-4798-01A-01R-1305-07	Negative	6794
TCGA-B8-5551-01A-01R-1541-07	Negative	5916
TCGA-BP-4334-01A-01R-1289-07	Negative	1390
TCGA-B0-5084-01A-01R-1334-07	Positive	1775
TCGA-B0-5077-01A-01R-1334-07	Negative	5772
TCGA-B0-4817-01A-01R-1277-07	Negative	3626
TCGA-BP-4163-01A-02R-1325-07	Negative	2155
TCGA-A3-3373-01A-02R-1420-07	Negative	3323
TCGA-A3-3328-01A-01R-0864-07	Negative	257
TCGA-BP-4995-01A-01R-1334-07	Negative	2245
TCGA-CZ-4857-01A-01R-1305-07	Negative	4655
TCGA-B0-5107-01A-01R-1420-07	Negative	2744
TCGA-AK-3456-01A-02R-1325-07	Negative	1487
TCGA-B8-5164-01A-01R-1420-07	Negative	3301
TCGA-CJ-4640-01A-02R-1325-07	Negative	3919
TCGA-BP-4158-01A-02R-1289-07	Negative	1498
TCGA-B0-4710-01A-01R-1503-07	Negative	2644
TCGA-CZ-5986-01A-11R-1672-07	Negative	1394
TCGA-B0-5399-01A-01R-1503-07	Negative	1777
TCGA-BP-5186-01A-01R-1426-07	Negative	2819
TCGA-B0-5696-01A-11R-1541-07	Negative	2386
TCGA-CZ-4854-01A-01R-1305-07	Negative	10179
TCGA-B0-5697-01A-11R-1541-07	Negative	4734
TCGA-B0-5109-01A-02R-1420-07	Positive	3974
TCGA-AK-3436-01A-02R-1325-07	Negative	4707
TCGA-B0-4699-01A-01R-1277-07	Negative	6453
TCGA-B8-5550-01A-01R-1541-07	Negative	3480
TCGA-B0-5120-01A-01R-1420-07	Negative	5175
TCGA-B0-5088-01A-01R-1334-07	Negative	3967
TCGA-CW-6087-01A-11R-1672-07	Positive	13778
TCGA-BP-4974-01A-01R-1334-07	Negative	11678
TCGA-BP-4787-01A-01R-1305-07	Negative	12442
TCGA-BP-4989-01A-01R-1334-07	Negative	5889
TCGA-B0-4821-01A-01R-1503-07	Negative	6519
TCGA-B0-5083-01A-02R-1420-07	Negative	1708
TCGA-B0-4690-01A-01R-1277-07	Negative	11814
TCGA-B0-5705-01A-11R-1541-07	Negative	1234
TCGA-A3-3359-01A-01R-0864-07	Negative	2547
TCGA-BP-4770-01A-01R-1503-07	Negative	14931
TCGA-BP-4352-01A-01R-1289-07	Negative	9178
TCGA-BP-4985-01A-01R-1334-07	Negative	9405
TCGA-B0-5713-01A-11R-1672-07	Negative	2070
TCGA-A3-3374-01A-02R-1325-07	Negative	874
TCGA-B0-5081-01A-01R-1334-07	Negative	7974
TCGA-CZ-5467-01A-01R-1503-07	Negative	9624
TCGA-B0-5701-01A-11R-1541-07	Negative	1949
TCGA-BP-4162-01A-02R-1325-07	Negative	1640
TCGA-B4-5844-01A-11R-1672-07	Negative	1970
TCGA-BP-4967-01A-01R-1334-07	Negative	10068
TCGA-A3-3380-01A-01R-0864-07	Negative	1701
TCGA-CJ-4636-01A-02R-1325-07	Negative	2507
TCGA-B4-5838-01A-11R-1672-07	Positive	3033
TCGA-B0-4843-01A-01R-1277-07	Negative	3574
TCGA-BP-4761-01A-01R-1289-07	Positive	7042
TCGA-B8-4621-01A-01R-1503-07	Negative	1644
TCGA-BP-4159-01A-02R-1289-07	Negative	2113
TCGA-CJ-4918-01A-01R-1426-07	Negative	9470
TCGA-A3-3313-01A-02R-1325-07	Negative	843
TCGA-B2-5641-01A-01R-1541-07	Negative	4222
TCGA-A3-3357-01A-02R-1420-07	Negative	5037
TCGA-CJ-4874-01A-01R-1305-07	Negative	1859
TCGA-BP-4338-01A-01R-1289-07	Negative	12506
TCGA-CZ-5454-01A-01R-1503-07	Negative	3389
TCGA-CZ-5456-01A-01R-1503-07	Negative	6012
TCGA-B0-5400-01A-01R-1503-07	Negative	5996
TCGA-CZ-5989-01A-11R-1672-07	Negative	4783
TCGA-BP-4756-01A-01R-1289-07	Negative	1036
TCGA-BP-4337-01A-01R-1289-07	Negative	3335
TCGA-AK-3429-01A-02R-1325-07	Negative	1165
TCGA-AK-3443-01A-02R-1325-07	Negative	301
TCGA-BP-4346-01A-01R-1289-07	Negative	3043
TCGA-BP-4968-01A-01R-1334-07	Negative	3708
TCGA-BP-4326-01A-01R-1289-07	Negative	6404
TCGA-CJ-4868-01A-01R-1305-07	Negative	5086
TCGA-B0-4834-01A-01R-1305-07	Negative	587
TCGA-B0-5096-01A-01R-1420-07	Positive	5235
TCGA-A3-3351-01A-02R-1325-07	Negative	3832
TCGA-CZ-5452-01A-01R-1503-07	Negative	2673
TCGA-BP-4797-01A-01R-1305-07	Negative	5725
TCGA-BP-5201-01A-01R-1426-07	Negative	3097
TCGA-B0-5691-01A-11R-1541-07	Negative	1422
TCGA-B0-5116-01A-02R-1420-07	Negative	4680
TCGA-B0-5694-01A-11R-1541-07	Negative	2883
TCGA-B0-4701-01A-01R-1277-07	Negative	4366
TCGA-B8-5165-01A-01R-1420-07	Negative	2696
TCGA-AK-3425-01A-02R-1277-07	Negative	5168
TCGA-B0-5075-01A-01R-1334-07	Negative	5997
TCGA-A3-3317-01A-02R-1325-07	Negative	4461
TCGA-CW-5585-01A-01R-1541-07	Negative	1254
TCGA-BP-4353-01A-02R-1289-07	Negative	5094
TCGA-CZ-5451-01A-01R-1503-07	Negative	830
TCGA-B0-4824-01A-01R-1277-07	Negative	1497
TCGA-B8-5159-01A-01R-1420-07	Negative	2357
TCGA-A3-3307-01A-01R-0864-07	Negative	1251
TCGA-CZ-4864-01A-01R-1503-07	Negative	2525
TCGA-B0-4838-01A-01R-1305-07	Negative	2373
TCGA-B8-5549-01A-01R-1541-07	Negative	3205
TCGA-A3-3306-01A-01R-0864-07	Negative	777
TCGA-CJ-4894-01A-01R-1305-07	Negative	3669
TCGA-B0-5692-01A-11R-1541-07	Negative	1685
TCGA-B0-5710-01A-11R-1672-07	Negative	2314
TCGA-BP-4340-01A-01R-1289-07	Negative	1421
TCGA-CZ-4859-01A-02R-1426-07	Negative	1034
TCGA-B0-5698-01A-11R-1672-07	Negative	3656
TCGA-CZ-5988-01A-11R-1672-07	Negative	4474
TCGA-B0-5702-01A-11R-1541-07	Negative	1048
TCGA-BP-4329-01A-02R-1289-07	Negative	2240
TCGA-A3-3329-01A-01R-0864-07	Negative	2822
TCGA-BP-4331-01A-01R-1289-07	Negative	3162
TCGA-A3-3352-01A-01R-0864-07	Negative	2161
TCGA-A3-3343-01A-01R-0864-07	Negative	2148
TCGA-CW-6088-01A-11R-1672-07	Negative	2763
TCGA-BP-4342-01A-01R-1289-07	Negative	7585
TCGA-B8-4622-01A-02R-1277-07	Negative	4825
TCGA-BP-4170-01A-02R-1289-07	Negative	2595
TCGA-AK-3450-01A-02R-1277-07	Negative	1689
TCGA-B0-4839-01A-01R-1305-07	Negative	2527
TCGA-A3-3370-01A-02R-1420-07	Negative	3984
TCGA-B0-5113-01A-01R-1420-07	Negative	4310
TCGA-CJ-4869-01A-02R-1426-07	Positive	5270
TCGA-CW-5584-01A-01R-1541-07	Positive	2152
TCGA-BP-4345-01A-01R-1289-07	Negative	9785
TCGA-A3-3387-01A-01R-1541-07	Negative	5315
TCGA-BP-4327-01A-01R-1289-07	Negative	2746
TCGA-B8-4151-01A-01R-1188-07	Negative	376
TCGA-AK-3428-01A-02R-1277-07	Negative	2115
TCGA-BP-4332-01A-01R-1289-07	Negative	4832
TCGA-B8-4143-01A-01R-1188-07	Negative	4769
TCGA-B0-4811-01A-01R-1503-07	Negative	1854
TCGA-BP-4799-01A-01R-1305-07	Negative	5197
TCGA-G6-A8L7-01A-11R-A37O-07	Negative	2277
TCGA-B0-5707-01A-11R-1541-07	Negative	3591
TCGA-B0-5095-01A-01R-1420-07	Negative	13635
TCGA-A3-3358-01A-01R-1541-07	Negative	4256
TCGA-CJ-4876-01A-01R-1305-07	Negative	2788
TCGA-CJ-4638-01A-02R-1325-07	Positive	1630
TCGA-CJ-4639-01A-02R-1325-07	Negative	1592
TCGA-B8-5545-01A-01R-1672-07	Negative	9816
TCGA-A3-3335-01A-01R-0864-07	Negative	2300
TCGA-CZ-5470-01A-01R-1503-07	Negative	1579
TCGA-B8-4154-01A-01R-1188-07	Negative	887
TCGA-B0-5097-01A-01R-1420-07	Negative	7979
TCGA-B4-5832-01A-11R-1672-07	Negative	11965
TCGA-A3-3347-01A-02R-1325-07	Positive	8874
TCGA-B0-5115-01A-01R-1420-07	Negative	2396
TCGA-B0-4823-01A-02R-1420-07	Negative	5774
TCGA-B8-5158-01A-01R-1420-07	Positive	11047
TCGA-B8-5553-01A-01R-1541-07	Negative	1951
TCGA-B8-5546-01A-01R-1541-07	Negative	461
TCGA-B4-5843-01A-11R-1672-07	Negative	2719
TCGA-CJ-4643-01A-02R-1325-07	Negative	3439
TCGA-B0-4693-01A-01R-1277-07	Negative	2902
TCGA-A3-3378-01A-02R-1325-07	Negative	6952
TCGA-BP-5182-01A-01R-1426-07	Negative	4742
TCGA-BP-5007-01A-01R-1334-07	Negative	2694
TCGA-CZ-4856-01A-02R-1426-07	Negative	2840
TCGA-BP-4986-01A-01R-1334-07	Negative	15081
TCGA-AK-3451-01A-02R-1188-07	Negative	305
TCGA-B0-4842-01A-02R-1420-07	Negative	3433
TCGA-CJ-4873-01A-01R-1305-07	Negative	3841
TCGA-CJ-4892-01A-01R-1305-07	Negative	2523
TCGA-A3-3331-01A-02R-1325-07	Negative	2670
TCGA-CZ-5469-01A-01R-1503-07	Negative	8322
TCGA-BP-4351-01A-01R-1289-07	Negative	3776
TCGA-BP-4335-01A-01R-1289-07	Negative	1291
TCGA-B0-4827-01A-02R-1420-07	Negative	7288
TCGA-BP-4354-01A-02R-1289-07	Positive	6630
TCGA-B0-5699-01A-11R-1541-07	Negative	1258
TCGA-B8-A54H-01A-11R-A33J-07	Negative	1880
TCGA-AK-3427-01A-01R-0864-07	Negative	122
TCGA-BP-4330-01A-01R-1289-07	Negative	3712
TCGA-B0-4688-01A-01R-1277-07	Negative	11341
TCGA-BP-4343-01A-02R-1289-07	Negative	4990
TCGA-A3-3385-01A-02R-1420-07	Negative	653
TCGA-B0-5104-01A-01R-1420-07	Negative	4362
TCGA-B4-5836-01A-11R-1672-07	Negative	2967
TCGA-B4-5378-01A-01R-1503-07	Negative	3672
TCGA-3Z-A93Z-01A-11R-A37O-07	Negative	752
TCGA-BP-4795-01A-02R-1420-07	Negative	8732
TCGA-B0-5092-01A-01R-1420-07	Negative	3303
TCGA-B0-4816-01A-01R-1503-07	Negative	7057
TCGA-B8-4619-01A-02R-1325-07	Negative	643
TCGA-BP-4160-01A-02R-1289-07	Negative	1717
TCGA-BP-4771-01A-01R-1289-07	Negative	5650
TCGA-B0-5085-01A-01R-1334-07	Negative	1315
TCGA-B4-5835-01A-11R-1672-07	Negative	1254
TCGA-BP-5198-01A-01R-1426-07	Negative	6546
TCGA-CJ-4872-01A-01R-1305-07	Negative	5304
TCGA-AK-3433-01A-02R-1277-07	Negative	541
TCGA-A3-3363-01A-01R-0864-07	Negative	1203
TCGA-CJ-6033-01A-11R-1672-07	Negative	8821
TCGA-B0-4814-01A-01R-1277-07	Negative	1342
TCGA-A3-3376-01A-02R-1420-07	Negative	7940
