# Supplementary material for: Increased expression of RUNX1 in clear cell renal cell carcinoma predicts poor prognosis
Source: PeerJ. 2019 Oct 2;7:e7854. doi: 10.7717/peerj.7854 (PMC6778431; doi:10.7717/peerj.7854)
Supplement: Supplemental Information 1 [file peerj-07-7854-s001.zip › 10.csv]

id	futime	fustat	age	gender	grade	stage	tissue infiltration	distant metastasis	lymph node metastases	RUNX1
TCGA-B0-5094-01A-01R-1420-07	333	1	62	1	2	4	1	1	0	11151
TCGA-B0-5080-01A-01R-1503-07	342	1	63	1	3	4	1	1	0	7569
TCGA-B0-5119-01A-02R-1420-07	59	0	61	0	2	1	0	0	0	963
TCGA-BP-4165-01A-02R-1289-07	3037	0	64	0	1	1	0	0	0	1756
TCGA-B8-4148-01A-02R-1325-07	379	0	63	0	3	1	0	0	0	2067
TCGA-B0-4846-01A-01R-1277-07	1200	1	52	1	2	4	1	1	0	3105
TCGA-B0-4852-01A-01R-1503-07	1121	1	78	0	2	2	0	0	0	4040
TCGA-CW-5591-01A-01R-1541-07	2271	0	56	1	2	4	1	1	0	1565
TCGA-B0-4703-01A-01R-1277-07	182	1	51	1	4	4	1	1	0	8352
TCGA-BP-4325-01A-02R-1289-07	2964	0	64	0	2	1	0	0	0	1571
TCGA-BP-4173-01A-02R-1289-07	1893	0	47	1	3	2	0	0	0	5278
TCGA-B4-5377-01A-01R-1503-07	365	0	68	0	3	4	1	1	0	2758
TCGA-B0-4696-01A-01R-1277-07	866	1	58	1	3	3	1	0	0	24996
TCGA-B0-5700-01A-11R-1541-07	1082	0	77	1	2	1	0	0	0	1413
TCGA-B0-4833-01A-01R-1305-07	2386	1	82	0	2	1	0	0	0	1650
TCGA-BP-5010-01A-02R-1420-07	878	1	63	1	4	3	1	0	0	6455
TCGA-B0-5108-01A-01R-1420-07	911	0	54	1	2	3	1	0	0	12122
TCGA-A3-3367-01A-02R-1420-07	2270	0	72	1	3	1	0	0	0	1921
TCGA-B0-4837-01A-01R-1305-07	1378	1	63	1	3	1	0	0	0	4883
TCGA-B0-5121-01A-02R-1420-07	554	0	56	1	2	1	0	0	0	3133
TCGA-CZ-4863-01A-01R-1503-07	1691	0	51	0	3	3	1	0	0	3191
TCGA-BP-4960-01A-01R-1334-07	2172	0	46	1	3	2	0	0	0	6688
TCGA-A3-3362-01A-02R-1325-07	1559	0	60	0	2	1	0	0	0	1848
TCGA-AK-3426-01A-02R-1325-07	885	1	37	1	3	3	1	0	1	3250
TCGA-CJ-5678-01A-11R-1541-07	574	1	62	1	3	4	0	1	0	1587
TCGA-BP-5006-01A-01R-1334-07	840	0	61	1	2	1	0	0	0	2687
TCGA-CJ-4644-01A-02R-1325-07	336	1	48	0	3	4	1	1	0	1584
TCGA-BP-4768-01A-01R-1289-07	400	0	72	0	2	1	0	0	0	5608
TCGA-G6-A5PC-01A-11R-A33J-07	242	1	54	0	4	4	0	1	0	533
TCGA-BP-5191-01A-01R-1426-07	967	0	79	1	2	3	1	0	0	3392
TCGA-B8-4620-01A-02R-1325-07	226	0	70	0	2	3	1	0	0	6438
TCGA-BP-5169-01A-01R-1426-07	193	0	70	1	4	1	0	0	0	3495
TCGA-A3-3308-01A-02R-1325-07	16	0	77	0	2	3	1	0	0	6622
TCGA-B0-4810-01A-01R-1503-07	478	1	47	1	3	3	1	0	1	7592
TCGA-CZ-5984-01A-11R-1672-07	1491	0	51	1	3	1	0	0	0	10755
TCGA-B0-5712-01A-11R-1672-07	2722	0	68	0	3	4	0	1	0	716
TCGA-B0-4691-01A-01R-1277-07	139	1	55	1	3	4	0	1	0	5202
TCGA-CW-5587-01A-01R-1541-07	2226	0	62	0	2	3	1	0	0	3251
TCGA-BP-4169-01A-02R-1289-07	701	1	76	0	2	2	0	0	0	7748
TCGA-A3-3349-01A-01R-1188-07	1385	0	34	0	2	1	0	0	0	3537
TCGA-B4-5834-01A-11R-1672-07	38	0	59	1	1	1	0	0	0	1851
TCGA-B0-5703-01A-11R-1541-07	1203	0	73	1	3	1	0	0	0	1958
TCGA-CJ-4891-01A-01R-1305-07	819	1	57	0	4	3	1	0	0	5630
TCGA-B0-4945-01A-01R-1420-07	2145	1	75	0	2	1	0	0	0	2405
TCGA-B0-5106-01A-01R-1420-07	1598	1	64	1	2	1	0	0	0	6518
TCGA-CJ-4900-01A-01R-1334-07	1714	1	69	0	4	4	1	1	1	2979
TCGA-B8-5163-01A-01R-1420-07	4	0	63	0	3	3	1	0	0	21608
TCGA-B0-5706-01A-11R-1541-07	2414	0	45	1	2	2	0	0	0	2409
TCGA-B0-5110-01A-01R-1420-07	1092	0	71	0	2	1	0	0	0	3310
TCGA-BP-5199-01A-01R-1426-07	1355	0	58	1	4	2	0	0	0	7250
TCGA-B2-5633-01A-01R-A277-07	358	0	56	1	2	1	0	0	0	1333
TCGA-BP-4964-01A-01R-1334-07	1862	0	54	0	2	1	0	0	0	7113
TCGA-CJ-4890-01A-01R-1305-07	2085	0	72	1	4	4	1	1	0	9950
TCGA-B0-5695-01A-11R-1541-07	1420	0	61	0	2	1	0	0	0	1977
TCGA-BP-4971-01A-01R-1334-07	1487	0	40	1	3	3	1	0	0	6732
TCGA-CJ-4904-01A-02R-1426-07	1792	0	60	0	3	4	1	1	0	3314
TCGA-CZ-5985-01A-11R-1672-07	1629	0	58	1	2	2	0	0	0	7201
TCGA-BP-4970-01A-01R-1334-07	433	0	44	1	3	3	0	0	1	8897
TCGA-CJ-6030-01A-11R-1672-07	2299	1	65	1	3	1	0	0	0	9595
TCGA-BP-4174-01A-02R-1289-07	1879	0	49	1	3	2	0	0	0	3728
TCGA-BP-4166-01A-02R-1289-07	13	0	69	1	3	3	1	0	0	3510
TCGA-B8-5551-01A-01R-1541-07	15	0	65	0	3	1	0	0	0	5916
TCGA-BP-4334-01A-01R-1289-07	645	1	56	1	3	3	1	0	0	1390
TCGA-B0-5084-01A-01R-1334-07	222	1	33	1	3	4	1	1	1	1775
TCGA-B0-5077-01A-01R-1334-07	1317	1	77	1	3	1	0	0	0	5772
TCGA-B0-4817-01A-01R-1277-07	1019	1	81	1	3	3	1	0	0	3626
TCGA-BP-4163-01A-02R-1325-07	2839	0	60	0	3	3	1	0	0	2155
TCGA-A3-3373-01A-02R-1420-07	1621	0	54	0	3	1	0	0	0	3323
TCGA-A3-3328-01A-01R-0864-07	1385	0	79	1	2	1	0	0	0	257
TCGA-BP-4995-01A-01R-1334-07	1371	0	68	1	3	1	0	0	0	2245
TCGA-CZ-4857-01A-01R-1305-07	1432	1	56	1	3	4	1	1	0	4655
TCGA-B0-5107-01A-01R-1420-07	927	1	65	0	4	4	0	1	0	2744
TCGA-AK-3456-01A-02R-1325-07	1143	0	48	1	3	2	0	0	0	1487
TCGA-B8-5164-01A-01R-1420-07	23	0	65	1	3	3	1	0	0	3301
TCGA-CJ-4640-01A-02R-1325-07	1998	0	49	1	4	3	1	0	0	3919
TCGA-BP-4158-01A-02R-1289-07	3377	0	69	1	2	1	0	0	0	1498
TCGA-B0-4710-01A-01R-1503-07	96	0	75	0	3	3	1	0	0	2644
TCGA-CZ-5986-01A-11R-1672-07	373	0	61	1	3	1	0	0	0	1394
TCGA-B0-5399-01A-01R-1503-07	652	0	46	1	2	1	0	0	0	1777
TCGA-BP-5186-01A-01R-1426-07	693	0	50	0	2	1	0	0	0	2819
TCGA-B0-5696-01A-11R-1541-07	1727	0	69	1	4	3	1	0	0	2386
TCGA-CZ-4854-01A-01R-1305-07	1404	1	68	1	2	1	0	0	0	10179
TCGA-B0-5697-01A-11R-1541-07	1835	0	50	1	2	1	0	0	0	4734
TCGA-B0-5109-01A-02R-1420-07	587	1	69	1	4	3	1	0	1	3974
TCGA-AK-3436-01A-02R-1325-07	2044	0	40	1	2	4	0	1	0	4707
TCGA-B0-4699-01A-01R-1277-07	110	1	74	1	4	4	1	1	0	6453
TCGA-B8-5550-01A-01R-1541-07	434	0	71	1	3	3	1	0	0	3480
TCGA-B0-5120-01A-01R-1420-07	493	0	72	0	2	1	0	0	0	5175
TCGA-B0-5088-01A-01R-1334-07	563	1	53	1	3	1	0	0	0	3967
TCGA-CW-6087-01A-11R-1672-07	41	1	61	1	4	4	1	1	1	13778
TCGA-BP-4974-01A-01R-1334-07	211	1	58	1	4	4	1	1	0	11678
TCGA-BP-4787-01A-01R-1305-07	480	1	59	0	4	4	1	1	0	12442
TCGA-BP-4989-01A-01R-1334-07	118	0	58	1	3	3	1	0	0	5889
TCGA-B0-4821-01A-01R-1503-07	1230	1	68	0	3	3	1	0	0	6519
TCGA-B0-5083-01A-02R-1420-07	1045	1	63	1	3	1	0	0	0	1708
TCGA-B0-4690-01A-01R-1277-07	43	1	65	1	3	4	1	1	0	11814
TCGA-B0-5705-01A-11R-1541-07	3668	0	65	0	2	1	0	0	0	1234
TCGA-A3-3359-01A-01R-0864-07	2504	0	82	0	2	1	0	0	0	2547
TCGA-BP-4770-01A-01R-1503-07	329	1	73	0	4	4	1	0	0	14931
TCGA-BP-4352-01A-01R-1289-07	344	1	74	0	4	4	1	1	0	9178
TCGA-BP-4985-01A-01R-1334-07	952	1	72	1	4	3	1	0	0	9405
TCGA-B0-5713-01A-11R-1672-07	1865	0	75	0	3	3	1	0	0	2070
TCGA-A3-3374-01A-02R-1325-07	1314	0	51	0	2	1	0	0	0	874
TCGA-B0-5081-01A-01R-1334-07	362	1	79	0	2	3	1	0	0	7974
TCGA-CZ-5467-01A-01R-1503-07	73	1	86	0	4	3	1	0	0	9624
TCGA-B0-5701-01A-11R-1541-07	1732	0	65	1	4	3	1	0	0	1949
TCGA-BP-4162-01A-02R-1325-07	3074	0	65	0	2	1	0	0	0	1640
TCGA-B4-5844-01A-11R-1672-07	7	0	61	0	1	2	0	0	0	1970
TCGA-BP-4967-01A-01R-1334-07	205	0	76	1	2	3	1	0	0	10068
TCGA-A3-3380-01A-01R-0864-07	567	0	54	1	2	1	0	0	0	1701
TCGA-CJ-4636-01A-02R-1325-07	1924	0	51	1	3	3	1	0	0	2507
TCGA-B0-4843-01A-01R-1277-07	320	1	57	1	3	3	1	0	0	3574
TCGA-BP-4761-01A-01R-1289-07	182	0	57	1	4	3	1	0	1	7042
TCGA-B8-4621-01A-01R-1503-07	431	0	63	1	3	1	0	0	0	1644
TCGA-BP-4159-01A-02R-1289-07	2601	1	70	1	2	1	0	0	0	2113
TCGA-CJ-4918-01A-01R-1426-07	93	1	64	1	4	4	1	1	0	9470
TCGA-A3-3313-01A-02R-1325-07	735	1	59	1	3	1	0	0	0	843
TCGA-B2-5641-01A-01R-1541-07	324	0	79	1	3	1	0	0	0	4222
TCGA-A3-3357-01A-02R-1420-07	2688	0	62	1	3	2	0	0	0	5037
TCGA-CJ-4874-01A-01R-1305-07	2283	0	73	0	3	1	0	0	0	1859
TCGA-BP-4338-01A-01R-1289-07	2859	0	43	1	3	1	0	0	0	12506
TCGA-CZ-5454-01A-01R-1503-07	722	1	63	1	2	4	0	1	0	3389
TCGA-CZ-5456-01A-01R-1503-07	1558	0	57	1	3	2	0	0	0	6012
TCGA-B0-5400-01A-01R-1503-07	1132	0	59	0	4	3	1	0	0	5996
TCGA-CZ-5989-01A-11R-1672-07	1599	0	60	1	2	2	0	0	0	4783
TCGA-BP-4756-01A-01R-1289-07	374	0	62	0	2	1	0	0	0	1036
TCGA-BP-4337-01A-01R-1289-07	2	1	76	0	4	3	1	0	0	3335
TCGA-AK-3429-01A-02R-1325-07	2017	0	54	0	2	2	0	0	0	1165
TCGA-BP-4346-01A-01R-1289-07	1493	1	57	1	3	3	1	0	0	3043
TCGA-BP-4968-01A-01R-1334-07	1746	0	40	1	3	1	0	0	0	3708
TCGA-BP-4326-01A-01R-1289-07	1625	1	53	0	2	1	0	0	0	6404
TCGA-CJ-4868-01A-01R-1305-07	646	1	42	1	3	4	1	1	0	5086
TCGA-B0-4834-01A-01R-1305-07	2090	1	49	1	3	1	0	0	0	587
TCGA-A3-3351-01A-02R-1325-07	910	0	42	1	2	2	0	0	0	3832
TCGA-CZ-5452-01A-01R-1503-07	1556	0	69	1	2	2	0	0	0	2673
TCGA-BP-4797-01A-01R-1305-07	1107	0	34	1	3	3	1	0	0	5725
TCGA-BP-5201-01A-01R-1426-07	951	0	63	1	4	4	1	1	0	3097
TCGA-B0-5691-01A-11R-1541-07	3431	0	66	0	3	1	0	0	0	1422
TCGA-B0-5116-01A-02R-1420-07	657	0	52	1	3	3	1	0	0	4680
TCGA-B0-5694-01A-11R-1541-07	480	1	71	1	3	3	1	0	0	2883
TCGA-B0-4701-01A-01R-1277-07	238	1	66	0	3	4	1	1	0	4366
TCGA-B8-5165-01A-01R-1420-07	8	0	43	1	2	1	0	0	0	2696
TCGA-AK-3425-01A-02R-1277-07	3343	0	68	1	2	1	0	0	0	5168
TCGA-B0-5075-01A-01R-1334-07	637	1	77	0	2	3	1	0	0	5997
TCGA-A3-3317-01A-02R-1325-07	1491	0	67	1	2	2	0	0	0	4461
TCGA-CW-5585-01A-01R-1541-07	2609	0	51	1	2	4	1	1	0	1254
TCGA-BP-4353-01A-02R-1289-07	375	1	61	1	2	1	0	0	0	5094
TCGA-CZ-5451-01A-01R-1503-07	1668	0	74	1	3	2	0	0	0	830
TCGA-B0-4824-01A-01R-1277-07	1657	1	49	0	3	1	0	0	0	1497
TCGA-B8-5159-01A-01R-1420-07	240	0	61	0	3	1	0	0	0	2357
TCGA-A3-3307-01A-01R-0864-07	1436	0	66	1	3	3	1	0	0	1251
TCGA-CZ-4864-01A-01R-1503-07	1315	1	86	1	3	2	0	0	0	2525
TCGA-B0-4838-01A-01R-1305-07	834	1	69	0	3	1	0	0	0	2373
TCGA-B8-5549-01A-01R-1541-07	194	0	53	1	3	1	0	0	0	3205
TCGA-A3-3306-01A-01R-0864-07	1120	0	67	1	3	1	0	0	0	777
TCGA-CJ-4894-01A-01R-1305-07	841	1	58	1	3	3	1	0	0	3669
TCGA-B0-5692-01A-11R-1541-07	1487	0	66	0	3	3	1	0	0	1685
TCGA-B0-5710-01A-11R-1672-07	1459	0	57	1	2	1	0	0	0	2314
TCGA-BP-4340-01A-01R-1289-07	562	1	70	0	2	1	0	0	0	1421
TCGA-CZ-4859-01A-02R-1426-07	1787	0	59	0	2	1	0	0	0	1034
TCGA-B0-5698-01A-11R-1672-07	2583	0	77	1	3	1	0	0	0	3656
TCGA-CZ-5988-01A-11R-1672-07	693	0	38	1	2	1	0	0	0	4474
TCGA-B0-5702-01A-11R-1541-07	1605	0	71	1	2	1	0	0	0	1048
TCGA-BP-4329-01A-02R-1289-07	845	1	75	1	2	3	1	0	0	2240
TCGA-A3-3329-01A-01R-0864-07	1624	0	75	1	2	1	0	0	0	2822
TCGA-BP-4331-01A-01R-1289-07	2454	1	52	1	2	1	0	0	0	3162
TCGA-A3-3352-01A-01R-0864-07	561	1	74	1	3	3	1	0	0	2161
TCGA-A3-3343-01A-01R-0864-07	945	0	79	1	3	2	0	0	0	2148
TCGA-CW-6088-01A-11R-1672-07	3222	0	60	1	2	1	0	0	0	2763
TCGA-BP-4342-01A-01R-1289-07	2256	1	79	1	3	2	0	0	0	7585
TCGA-B8-4622-01A-02R-1277-07	181	0	57	1	3	4	1	1	0	4825
TCGA-BP-4170-01A-02R-1289-07	2343	1	72	0	2	1	0	0	0	2595
TCGA-AK-3450-01A-02R-1277-07	1508	0	85	0	2	1	0	0	0	1689
TCGA-B0-4839-01A-01R-1305-07	1639	1	80	0	2	1	0	0	0	2527
TCGA-A3-3370-01A-02R-1420-07	2274	0	48	0	2	1	0	0	0	3984
TCGA-B0-5113-01A-01R-1420-07	359	0	69	0	2	3	1	0	0	4310
TCGA-CJ-4869-01A-02R-1426-07	2554	0	49	1	2	3	0	0	1	5270
TCGA-CW-5584-01A-01R-1541-07	164	1	74	1	3	3	1	0	1	2152
TCGA-BP-4345-01A-01R-1289-07	1516	0	62	1	3	3	1	0	0	9785
TCGA-A3-3387-01A-01R-1541-07	617	0	49	1	2	1	0	0	0	5315
TCGA-BP-4327-01A-01R-1289-07	109	1	75	0	2	2	0	0	0	2746
TCGA-B8-4151-01A-01R-1188-07	280	0	51	0	2	3	1	0	0	376
TCGA-AK-3428-01A-02R-1277-07	2223	0	62	1	2	3	1	0	0	2115
TCGA-BP-4332-01A-01R-1289-07	1133	0	36	1	2	3	1	0	0	4832
TCGA-B8-4143-01A-01R-1188-07	709	1	66	0	3	4	1	1	0	4769
TCGA-B0-4811-01A-01R-1503-07	1417	1	48	1	3	3	1	0	0	1854
TCGA-BP-4799-01A-01R-1305-07	1133	1	70	1	3	3	1	0	0	5197
TCGA-B0-5707-01A-11R-1541-07	2828	0	39	0	3	1	0	0	0	3591
TCGA-B0-5095-01A-01R-1420-07	245	1	81	1	3	3	1	0	0	13635
TCGA-A3-3358-01A-01R-1541-07	1307	0	57	0	2	1	0	0	0	4256
TCGA-CJ-4876-01A-01R-1305-07	1955	0	57	1	3	2	0	0	0	2788
TCGA-CJ-4638-01A-02R-1325-07	431	1	46	0	4	4	1	1	1	1630
TCGA-CJ-4639-01A-02R-1325-07	2308	0	49	0	2	2	0	0	0	1592
TCGA-B8-5545-01A-01R-1672-07	522	0	42	1	2	1	0	0	0	9816
TCGA-A3-3335-01A-01R-0864-07	1886	0	41	1	4	2	0	0	0	2300
TCGA-CZ-5470-01A-01R-1503-07	0	0	72	0	3	2	0	0	0	1579
TCGA-B8-4154-01A-01R-1188-07	255	0	73	0	2	1	0	0	0	887
TCGA-B0-5097-01A-01R-1420-07	665	0	59	0	2	3	1	0	0	7979
TCGA-B4-5832-01A-11R-1672-07	155	0	65	1	2	3	1	0	0	11965
TCGA-A3-3347-01A-02R-1325-07	1610	1	76	0	2	3	0	0	1	8874
TCGA-B0-5115-01A-01R-1420-07	797	0	43	1	3	4	0	1	0	2396
TCGA-B0-4823-01A-02R-1420-07	454	1	88	1	2	1	0	0	0	5774
TCGA-B8-5158-01A-01R-1420-07	293	0	56	1	4	3	1	0	1	11047
TCGA-B8-5553-01A-01R-1541-07	435	0	67	0	2	1	0	0	0	1951
TCGA-B8-5546-01A-01R-1541-07	505	0	38	0	2	1	0	0	0	461
TCGA-B4-5843-01A-11R-1672-07	11	0	45	1	2	1	0	0	0	2719
TCGA-CJ-4643-01A-02R-1325-07	1793	0	67	0	3	2	0	0	0	3439
TCGA-B0-4693-01A-01R-1277-07	77	1	72	0	4	3	1	0	0	2902
TCGA-A3-3378-01A-02R-1325-07	630	0	60	1	3	1	0	0	0	6952
TCGA-BP-5182-01A-01R-1426-07	1165	0	56	1	3	1	0	0	0	4742
TCGA-BP-5007-01A-01R-1334-07	1140	0	45	1	2	2	0	0	0	2694
TCGA-CZ-4856-01A-02R-1426-07	18	0	62	0	2	1	0	0	0	2840
TCGA-BP-4986-01A-01R-1334-07	785	0	75	1	3	1	0	0	0	15081
TCGA-AK-3451-01A-02R-1188-07	1481	0	48	1	3	2	0	0	0	305
TCGA-B0-4842-01A-02R-1420-07	1724	1	73	0	4	3	1	0	0	3433
TCGA-CJ-4873-01A-01R-1305-07	1776	0	85	0	3	3	1	0	0	3841
TCGA-CJ-4892-01A-01R-1305-07	1521	0	65	0	2	1	0	0	0	2523
TCGA-A3-3331-01A-02R-1325-07	1257	0	86	0	2	1	0	0	0	2670
TCGA-CZ-5469-01A-01R-1503-07	946	1	41	1	2	2	0	0	0	8322
TCGA-BP-4351-01A-01R-1289-07	970	0	51	0	2	3	1	0	0	3776
TCGA-BP-4335-01A-01R-1289-07	475	1	65	0	3	4	1	1	0	1291
TCGA-B0-4827-01A-02R-1420-07	885	1	77	0	4	3	1	0	0	7288
TCGA-BP-4354-01A-02R-1289-07	1034	1	40	1	4	4	1	1	1	6630
TCGA-B0-5699-01A-11R-1541-07	2741	0	53	1	2	1	0	0	0	1258
TCGA-BP-4330-01A-01R-1289-07	1888	0	60	0	2	3	1	0	0	3712
TCGA-B0-4688-01A-01R-1277-07	101	1	46	1	4	4	1	1	0	11341
TCGA-BP-4343-01A-02R-1289-07	1912	1	64	1	3	3	1	0	0	4990
TCGA-A3-3385-01A-02R-1420-07	1993	0	46	0	2	1	0	0	0	653
TCGA-B0-5104-01A-01R-1420-07	0	1	90	0	2	1	0	0	0	4362
TCGA-B4-5836-01A-11R-1672-07	141	0	61	0	2	1	0	0	0	2967
TCGA-B4-5378-01A-01R-1503-07	175	0	62	1	2	1	0	0	0	3672
TCGA-3Z-A93Z-01A-11R-A37O-07	385	0	69	1	2	1	0	0	0	752
TCGA-BP-4795-01A-02R-1420-07	620	0	74	0	2	1	0	0	0	8732
TCGA-B0-5092-01A-01R-1420-07	459	1	53	0	3	4	0	1	0	3303
TCGA-B0-4816-01A-01R-1503-07	1371	1	49	1	3	2	0	0	0	7057
TCGA-B8-4619-01A-02R-1325-07	19	0	58	1	2	1	0	0	0	643
TCGA-BP-4160-01A-02R-1289-07	2881	0	67	1	2	3	1	0	0	1717
TCGA-BP-4771-01A-01R-1289-07	162	1	62	1	4	4	1	1	0	5650
TCGA-B0-5085-01A-01R-1334-07	770	1	76	0	3	3	1	0	0	1315
TCGA-B4-5835-01A-11R-1672-07	16	0	64	0	2	1	0	0	0	1254
TCGA-BP-5198-01A-01R-1426-07	603	0	72	1	3	3	1	0	0	6546
TCGA-CJ-4872-01A-01R-1305-07	1435	0	51	1	4	1	0	0	0	5304
TCGA-A3-3363-01A-01R-0864-07	319	0	50	1	2	2	0	0	0	1203
TCGA-CJ-6033-01A-11R-1672-07	224	1	54	0	4	4	1	1	0	8821
TCGA-B0-4814-01A-01R-1277-07	168	1	58	1	3	4	1	1	0	1342
TCGA-A3-3376-01A-02R-1420-07	1696	1	51	1	2	1	0	0	0	7940
