# Supplementary material for: Increased expression of RUNX1 in clear cell renal cell carcinoma predicts poor prognosis
Source: PeerJ. 2019 Oct 2;7:e7854. doi: 10.7717/peerj.7854 (PMC6778431; doi:10.7717/peerj.7854)
Supplement: Supplemental Information 1 [file peerj-07-7854-s001.zip › 11.csv]

id	futime	fustat	RUNX1
TCGA-B0-5094-01A-01R-1420-07	333	1	11151
TCGA-B0-5080-01A-01R-1503-07	342	1	7569
TCGA-B0-5119-01A-02R-1420-07	59	0	963
TCGA-B0-5693-01A-11R-1541-07	3076	0	1961
TCGA-BP-4165-01A-02R-1289-07	3037	0	1756
TCGA-BP-4164-01A-02R-1325-07	992	1	599
TCGA-B8-4148-01A-02R-1325-07	379	0	2067
TCGA-B0-4846-01A-01R-1277-07	1200	1	3105
TCGA-B0-4852-01A-01R-1503-07	1121	1	4040
TCGA-CW-5591-01A-01R-1541-07	2271	0	1565
TCGA-CW-6090-01A-11R-1672-07	2552	0	10781
TCGA-DV-A4VX-01A-11R-A266-07	1626	1	1414
TCGA-BP-4987-01A-01R-1334-07	1124	0	3600
TCGA-B0-4703-01A-01R-1277-07	182	1	8352
TCGA-BP-4325-01A-02R-1289-07	2964	0	1571
TCGA-CZ-5462-01A-01R-1503-07	311	1	8055
TCGA-B0-4813-01A-01R-1277-07	18	1	6752
TCGA-BP-4173-01A-02R-1289-07	1893	0	5278
TCGA-B4-5377-01A-01R-1503-07	365	0	2758
TCGA-B0-4696-01A-01R-1277-07	866	1	24996
TCGA-B0-5700-01A-11R-1541-07	1082	0	1413
TCGA-B0-4833-01A-01R-1305-07	2386	1	1650
TCGA-GK-A6C7-01A-11R-A33J-07	61	0	2673
TCGA-BP-5010-01A-02R-1420-07	878	1	6455
TCGA-BP-4972-01A-01R-1334-07	1502	0	8017
TCGA-B0-5108-01A-01R-1420-07	911	0	12122
TCGA-BP-5181-01A-01R-1426-07	1495	0	1351
TCGA-A3-3367-01A-02R-1420-07	2270	0	1921
TCGA-CJ-4885-01A-01R-1305-07	2125	0	2646
TCGA-MM-A84U-01A-11R-A37O-07	700	0	4027
TCGA-B0-4837-01A-01R-1305-07	1378	1	4883
TCGA-B0-5121-01A-02R-1420-07	554	0	3133
TCGA-BP-4758-01A-01R-1289-07	2208	0	2070
TCGA-CJ-4886-01A-01R-1305-07	1952	0	4233
TCGA-B2-5639-01A-01R-1541-07	417	0	1436
TCGA-CZ-4863-01A-01R-1503-07	1691	0	3191
TCGA-BP-4960-01A-01R-1334-07	2172	0	6688
TCGA-BP-4177-01A-02R-1420-07	1670	0	4689
TCGA-B2-3923-01A-02R-1325-07	362	0	1245
TCGA-B0-4698-01A-01R-1503-07	42	1	7083
TCGA-A3-3362-01A-02R-1325-07	1559	0	1848
TCGA-BP-4975-01A-01R-1334-07	1433	0	4243
TCGA-AK-3426-01A-02R-1325-07	885	1	3250
TCGA-CJ-5678-01A-11R-1541-07	574	1	1587
TCGA-BP-4977-01A-01R-1334-07	454	0	6422
TCGA-BP-4969-01A-01R-1334-07	1794	0	1176
TCGA-BP-5006-01A-01R-1334-07	840	0	2687
TCGA-CJ-4897-01A-03R-1426-07	1808	0	2475
TCGA-A3-A6NJ-01A-12R-A33J-07	468	0	2467
TCGA-BP-4784-01A-01R-1305-07	1854	0	6975
TCGA-CJ-4644-01A-02R-1325-07	336	1	1584
TCGA-BP-4768-01A-01R-1289-07	400	0	5608
TCGA-G6-A5PC-01A-11R-A33J-07	242	1	533
TCGA-BP-4976-01A-01R-1334-07	1632	0	2069
TCGA-BP-5191-01A-01R-1426-07	967	0	3392
TCGA-B0-4694-01A-01R-1277-07	106	1	3619
TCGA-B8-4620-01A-02R-1325-07	226	0	6438
TCGA-6D-AA2E-01A-11R-A37O-07	362	0	764
TCGA-CJ-5689-01A-11R-1541-07	0	1	4556
TCGA-BP-5169-01A-01R-1426-07	193	0	3495
TCGA-B0-4714-01A-01R-1277-07	99	1	1607
TCGA-A3-3308-01A-02R-1325-07	16	0	6622
TCGA-B0-4810-01A-01R-1503-07	478	1	7592
TCGA-CZ-5984-01A-11R-1672-07	1491	0	10755
TCGA-B0-5712-01A-11R-1672-07	2722	0	716
TCGA-B2-A4SR-01A-11R-A266-07	507	0	2109
TCGA-AK-3440-01A-02R-1277-07	1745	0	626
TCGA-CZ-4862-01A-01R-1305-07	1843	0	8584
TCGA-B0-4691-01A-01R-1277-07	139	1	5202
TCGA-CW-5587-01A-01R-1541-07	2226	0	3251
TCGA-BP-4169-01A-02R-1289-07	701	1	7748
TCGA-A3-3349-01A-01R-1188-07	1385	0	3537
TCGA-G6-A8L6-01A-11R-A37O-07	313	1	1079
TCGA-B4-5834-01A-11R-1672-07	38	0	1851
TCGA-BP-4762-01A-02R-1289-07	1343	1	3154
TCGA-EU-5907-01A-11R-1672-07	127	0	1168
TCGA-B0-5703-01A-11R-1541-07	1203	0	1958
TCGA-BP-4763-01A-01R-1289-07	1270	1	8948
TCGA-B8-5552-01B-11R-1672-07	392	0	6290
TCGA-BP-5176-01A-01R-1426-07	1590	1	2249
TCGA-CJ-4891-01A-01R-1305-07	819	1	5630
TCGA-B0-4945-01A-01R-1420-07	2145	1	2405
TCGA-B0-5106-01A-01R-1420-07	1598	1	6518
TCGA-CZ-4858-01A-01R-1305-07	1943	0	4988
TCGA-CZ-5468-01A-01R-1503-07	59	1	8363
TCGA-B8-A54G-01A-11R-A266-07	53	0	1959
TCGA-DV-A4W0-05A-11R-A266-07	2008	0	6629
TCGA-CJ-4900-01A-01R-1334-07	1714	1	2979
TCGA-A3-3346-01A-01R-1766-07	137	1	6563
TCGA-B8-5163-01A-01R-1420-07	4	0	21608
TCGA-B8-4153-01B-11R-1672-07	405	0	822
TCGA-BP-4774-01A-01R-1289-07	1885	0	2785
TCGA-CZ-4861-01A-01R-1305-07	446	1	5254
TCGA-BP-4998-01A-01R-1334-07	932	0	11275
TCGA-T7-A92I-01A-11R-A37O-07	356	0	541
TCGA-B0-5706-01A-11R-1541-07	2414	0	2409
TCGA-BP-5196-01A-01R-1426-07	1018	0	11361
TCGA-B0-5110-01A-01R-1420-07	1092	0	3310
TCGA-CZ-5461-01A-01R-1503-07	330	1	6238
TCGA-BP-5199-01A-01R-1426-07	1355	0	7250
TCGA-B2-5633-01A-01R-A277-07	358	0	1333
TCGA-BP-4964-01A-01R-1334-07	1862	0	7113
TCGA-MM-A563-01A-11R-A266-07	591	0	2463
TCGA-B8-4146-01B-11R-1672-07	511	0	2834
TCGA-BP-5192-01A-01R-1426-07	714	0	1157
TCGA-B2-5636-01A-02R-1541-07	265	0	4943
TCGA-CJ-4890-01A-01R-1305-07	2085	0	9950
TCGA-A3-3372-01A-02R-1325-07	735	0	7121
TCGA-B0-5695-01A-11R-1541-07	1420	0	1977
TCGA-CJ-4905-01A-02R-1426-07	1496	0	4651
TCGA-MM-A564-01A-11R-A266-07	607	0	3895
TCGA-CZ-5455-01A-01R-1503-07	561	1	2909
TCGA-BP-4971-01A-01R-1334-07	1487	0	6732
TCGA-B2-3924-01A-02R-A277-07	371	0	486
TCGA-B8-A54E-01A-11R-A266-07	909	0	411
TCGA-BP-4994-01A-01R-1334-07	1308	0	1570
TCGA-CJ-4904-01A-02R-1426-07	1792	0	3314
TCGA-A3-A6NN-01A-12R-A33J-07	3	0	3402
TCGA-CZ-5985-01A-11R-1672-07	1629	0	7201
TCGA-BP-5000-01A-01R-1334-07	563	0	3826
TCGA-BP-4970-01A-01R-1334-07	433	0	8897
TCGA-CJ-6030-01A-11R-1672-07	2299	1	9595
TCGA-B2-4098-01A-02R-1325-07	51	1	2395
TCGA-BP-4174-01A-02R-1289-07	1879	0	3728
TCGA-A3-3325-01A-01R-0864-07	1170	1	3999
TCGA-BP-4992-01A-01R-1334-07	501	0	4165
TCGA-BP-4166-01A-02R-1289-07	13	0	3510
TCGA-BP-4798-01A-01R-1305-07	334	1	6794
TCGA-B8-5551-01A-01R-1541-07	15	0	5916
TCGA-BP-4334-01A-01R-1289-07	645	1	1390
TCGA-BP-4766-01A-01R-1289-07	1462	0	3066
TCGA-B0-5084-01A-01R-1334-07	222	1	1775
TCGA-B0-5100-01A-01R-1420-07	1913	1	6701
TCGA-B0-5077-01A-01R-1334-07	1317	1	5772
TCGA-B0-4817-01A-01R-1277-07	1019	1	3626
TCGA-BP-4163-01A-02R-1325-07	2839	0	2155
TCGA-A3-3373-01A-02R-1420-07	1621	0	3323
TCGA-A3-3328-01A-01R-0864-07	1385	0	257
TCGA-CZ-5458-01A-01R-1503-07	1558	0	2595
TCGA-BP-4790-01A-01R-1305-07	1111	1	5702
TCGA-BP-4804-01A-02R-1305-07	1459	0	3552
TCGA-BP-4995-01A-01R-1334-07	1371	0	2245
TCGA-CZ-4857-01A-01R-1305-07	1432	1	4655
TCGA-B0-5107-01A-01R-1420-07	927	1	2744
TCGA-BP-4781-01A-01R-1305-07	2080	0	5189
TCGA-A3-3326-01A-01R-0864-07	1137	0	730
TCGA-CJ-5671-01A-11R-1541-07	1943	0	5561
TCGA-AK-3456-01A-02R-1325-07	1143	0	1487
TCGA-CZ-4865-01A-02R-1503-07	166	1	13062
TCGA-BP-4344-01A-01R-1289-07	1666	0	3549
TCGA-CZ-4860-01A-01R-1305-07	206	1	4454
TCGA-CJ-4887-01A-01R-1305-07	932	1	2236
TCGA-CJ-5683-01A-11R-1541-07	1889	0	1883
TCGA-B8-5164-01A-01R-1420-07	23	0	3301
TCGA-CJ-4640-01A-02R-1325-07	1998	0	3919
TCGA-BP-4158-01A-02R-1289-07	3377	0	1498
TCGA-B0-4710-01A-01R-1503-07	96	0	2644
TCGA-BP-4355-01A-01R-1289-07	953	1	3300
TCGA-BP-5170-01A-01R-1426-07	2412	0	3199
TCGA-CZ-5986-01A-11R-1672-07	373	0	1394
TCGA-B8-A54F-01A-11R-A266-07	519	0	4314
TCGA-B0-5399-01A-01R-1503-07	652	0	1777
TCGA-DV-5573-01A-01R-1541-07	1130	0	2423
TCGA-BP-5186-01A-01R-1426-07	693	0	2819
TCGA-B0-4848-01A-01R-1277-07	883	1	5258
TCGA-B0-5696-01A-11R-1541-07	1727	0	2386
TCGA-CZ-4854-01A-01R-1305-07	1404	1	10179
TCGA-B0-5697-01A-11R-1541-07	1835	0	4734
TCGA-B0-5402-01A-01R-1503-07	449	0	1608
TCGA-B2-4102-01A-02R-1325-07	202	0	2801
TCGA-B0-5109-01A-02R-1420-07	587	1	3974
TCGA-B0-4700-01A-02R-1541-07	1980	1	7051
TCGA-AK-3436-01A-02R-1325-07	2044	0	4707
TCGA-A3-3383-01A-02R-1325-07	861	0	660
TCGA-BP-4962-01A-01R-1334-07	1785	0	2648
TCGA-BP-5189-01A-02R-1426-07	822	1	10976
TCGA-B0-5098-01A-01R-1420-07	1584	1	1147
TCGA-BP-4341-01A-01R-1289-07	1589	1	1096
TCGA-CJ-4893-01A-01R-1305-07	750	0	2476
TCGA-B0-4699-01A-01R-1277-07	110	1	6453
TCGA-B8-5550-01A-01R-1541-07	434	0	3480
TCGA-BP-4991-01A-01R-1334-07	1413	0	7404
TCGA-B0-4713-01A-01R-1277-07	202	1	3515
TCGA-B0-5120-01A-01R-1420-07	493	0	5175
TCGA-BP-4961-01A-01R-1334-07	1935	0	4651
TCGA-B0-5088-01A-01R-1334-07	563	1	3967
TCGA-CW-6087-01A-11R-1672-07	41	1	13778
TCGA-CJ-4916-01A-01R-1426-07	1373	0	3691
TCGA-BP-4993-01A-02R-1420-07	177	0	3413
TCGA-CJ-5682-01A-11R-1541-07	1883	0	2498
TCGA-CJ-4634-01A-02R-1325-07	1820	0	2661
TCGA-BP-4974-01A-01R-1334-07	211	1	11678
TCGA-CJ-5680-01A-11R-1541-07	768	1	1521
TCGA-BP-4787-01A-01R-1305-07	480	1	12442
TCGA-B2-4101-01A-02R-1277-07	188	0	2890
TCGA-CJ-5675-01A-11R-1541-07	2430	0	3611
TCGA-B8-5162-01A-01R-1420-07	22	0	6817
TCGA-BP-4989-01A-01R-1334-07	118	0	5889
TCGA-AK-3431-01A-02R-1277-07	1853	0	3590
TCGA-B0-4821-01A-01R-1503-07	1230	1	6519
TCGA-BP-4959-01A-01R-1334-07	2660	0	4126
TCGA-B0-5083-01A-02R-1420-07	1045	1	1708
TCGA-B0-5117-01A-01R-1420-07	535	0	1076
TCGA-BP-5178-01A-01R-1426-07	1912	1	4808
TCGA-BP-4759-01A-01R-1289-07	2372	0	1750
TCGA-B8-A7U6-01A-12R-A37O-07	495	0	1633
TCGA-A3-A8CQ-01A-11R-A37O-07	3	0	2579
TCGA-B0-4690-01A-01R-1277-07	43	1	11814
TCGA-CJ-5672-01A-11R-1541-07	1972	1	2196
TCGA-AS-3777-01A-01R-0864-07	1238	0	608
TCGA-B8-A54K-01A-11R-A33J-07	469	0	4037
TCGA-CJ-4895-01A-01R-1305-07	1200	1	7103
TCGA-A3-3311-01A-02R-1325-07	1191	1	7179
TCGA-BP-5194-01A-02R-1426-07	408	0	4008
TCGA-BP-5184-01A-01R-1426-07	1133	0	1567
TCGA-B0-5705-01A-11R-1541-07	3668	0	1234
TCGA-A3-3359-01A-01R-0864-07	2504	0	2547
TCGA-BP-4770-01A-01R-1503-07	329	1	14931
TCGA-BP-4352-01A-01R-1289-07	344	1	9178
TCGA-B0-4847-01A-01R-1277-07	793	1	1566
TCGA-BP-4983-01A-01R-1334-07	1413	0	6406
TCGA-CZ-5460-01A-01R-1503-07	1430	0	1435
TCGA-BP-4985-01A-01R-1334-07	952	1	9405
TCGA-BP-4807-01A-01R-1305-07	211	0	5049
TCGA-B0-5713-01A-11R-1672-07	1865	0	2070
TCGA-A3-3374-01A-02R-1325-07	1314	0	874
TCGA-BP-5008-01A-01R-1334-07	1071	0	5877
TCGA-B0-5081-01A-01R-1334-07	362	1	7974
TCGA-BP-4765-01A-01R-1289-07	2184	0	3250
TCGA-CZ-5467-01A-01R-1503-07	73	1	9624
TCGA-BP-4347-01A-01R-1289-07	1367	0	4169
TCGA-CZ-5464-01A-01R-1503-07	1492	0	7108
TCGA-B0-5701-01A-11R-1541-07	1732	0	1949
TCGA-BP-4162-01A-02R-1325-07	3074	0	1640
TCGA-B4-5844-01A-11R-1672-07	7	0	1970
TCGA-BP-4967-01A-01R-1334-07	205	0	10068
TCGA-CZ-4866-01A-01R-1503-07	1768	0	2375
TCGA-A3-3380-01A-01R-0864-07	567	0	1701
TCGA-CJ-4636-01A-02R-1325-07	1924	0	2507
TCGA-B4-5838-01A-11R-1672-07	166	0	3033
TCGA-CZ-5987-01A-11R-1672-07	445	1	2336
TCGA-B0-4843-01A-01R-1277-07	320	1	3574
TCGA-BP-4761-01A-01R-1289-07	182	0	7042
TCGA-CJ-6032-01A-11R-1672-07	2548	0	3267
TCGA-B8-4621-01A-01R-1503-07	431	0	1644
TCGA-B0-4718-01A-01R-1277-07	616	0	2259
TCGA-BP-4159-01A-02R-1289-07	2601	1	2113
TCGA-CJ-4918-01A-01R-1426-07	93	1	9470
TCGA-A3-3313-01A-02R-1325-07	735	1	843
TCGA-B2-5641-01A-01R-1541-07	324	0	4222
TCGA-BP-4176-01A-02R-1289-07	1955	0	7461
TCGA-A3-3357-01A-02R-1420-07	2688	0	5037
TCGA-B0-5812-01A-11R-1672-07	2963	0	3696
TCGA-CJ-4874-01A-01R-1305-07	2283	0	1859
TCGA-CJ-5676-01A-11R-1541-07	2575	0	2807
TCGA-CW-6093-01A-11R-1672-07	3146	0	2090
TCGA-BP-4161-01A-02R-1325-07	2746	0	3890
TCGA-B8-A54D-01A-21R-A266-07	830	0	918
TCGA-CJ-6027-01A-11R-1672-07	1855	0	8242
TCGA-A3-A6NL-01A-11R-A33J-07	689	0	4794
TCGA-CJ-6031-01A-11R-1672-07	1906	0	6023
TCGA-BP-4338-01A-01R-1289-07	2859	0	12506
TCGA-CZ-5454-01A-01R-1503-07	722	1	3389
TCGA-CJ-5686-01A-11R-1672-07	2038	0	4417
TCGA-BP-5168-01A-01R-1420-07	1463	1	3548
TCGA-CZ-5456-01A-01R-1503-07	1558	0	6012
TCGA-B0-5400-01A-01R-1503-07	1132	0	5996
TCGA-EU-5904-01A-11R-1672-07	551	0	1935
TCGA-CZ-5989-01A-11R-1672-07	1599	0	4783
TCGA-BP-4760-01A-02R-1420-07	2361	0	5158
TCGA-BP-4756-01A-01R-1289-07	374	0	1036
TCGA-BP-4337-01A-01R-1289-07	2	1	3335
TCGA-AK-3429-01A-02R-1325-07	2017	0	1165
TCGA-AK-3443-01A-02R-1325-07	1423	0	301
TCGA-BP-4346-01A-01R-1289-07	1493	1	3043
TCGA-BP-4968-01A-01R-1334-07	1746	0	3708
TCGA-BP-4801-01A-02R-1420-07	1124	0	2807
TCGA-AK-3434-01A-02R-1277-07	2087	0	849
TCGA-DV-5567-01A-01R-1541-07	910	0	5957
TCGA-CJ-4901-01A-01R-1426-07	1450	0	4961
TCGA-BP-4777-01A-01R-1289-07	1731	0	2987
TCGA-BP-4326-01A-01R-1289-07	1625	1	6404
TCGA-CJ-4899-01A-01R-1334-07	1528	0	7006
TCGA-CJ-4868-01A-01R-1305-07	646	1	5086
TCGA-B0-4815-01A-01R-1503-07	1588	1	7150
TCGA-CJ-4878-01A-01R-1305-07	2186	0	2074
TCGA-B0-4834-01A-01R-1305-07	2090	1	587
TCGA-AK-3455-01A-01R-0864-07	683	1	939
TCGA-B0-5096-01A-01R-1420-07	68	1	5235
TCGA-A3-3351-01A-02R-1325-07	910	0	3832
TCGA-CZ-5452-01A-01R-1503-07	1556	0	2673
TCGA-BP-5004-01A-01R-1334-07	1126	0	3890
TCGA-BP-4797-01A-01R-1305-07	1107	0	5725
TCGA-CZ-5457-01A-01R-1503-07	1547	0	1594
TCGA-BP-5173-01A-01R-1426-07	62	1	1804
TCGA-BP-5201-01A-01R-1426-07	951	0	3097
TCGA-B0-5691-01A-11R-1541-07	3431	0	1422
TCGA-DV-5576-01A-01R-1541-07	727	1	6467
TCGA-B0-5116-01A-02R-1420-07	657	0	4680
TCGA-CJ-4875-01A-01R-1305-07	2353	0	1073
TCGA-B0-4707-01A-01R-1277-07	600	1	3633
TCGA-B0-5694-01A-11R-1541-07	480	1	2883
TCGA-CJ-4637-01A-02R-1325-07	2227	1	5168
TCGA-B0-5099-01A-01R-1420-07	485	1	2666
TCGA-B0-4701-01A-01R-1277-07	238	1	4366
TCGA-B2-5635-01A-01R-1541-07	315	0	3334
TCGA-CZ-5466-01A-01R-1503-07	685	0	2305
TCGA-AK-3461-01A-02R-1277-07	853	0	2296
TCGA-A3-A8OX-01A-11R-A37O-07	0	0	4556
TCGA-B8-5165-01A-01R-1420-07	8	0	2696
TCGA-B0-4706-01A-01R-1503-07	65	1	2212
TCGA-CJ-4641-01A-02R-1325-07	1661	1	3955
TCGA-CJ-4889-01A-01R-1305-07	1946	0	6606
TCGA-AK-3465-01A-02R-1325-07	369	0	781
TCGA-AK-3425-01A-02R-1277-07	3343	0	5168
TCGA-AS-3778-01A-01R-A32Z-07	43	0	2610
TCGA-BP-4999-01A-01R-1334-07	1266	0	5063
TCGA-A3-A8OU-01A-11R-A37O-07	0	0	4469
TCGA-BP-5001-01A-01R-1334-07	1177	0	1140
TCGA-DV-5574-01A-01R-1541-07	723	0	5456
TCGA-B0-5075-01A-01R-1334-07	637	1	5997
TCGA-A3-3365-01A-01R-0864-07	873	0	3279
TCGA-A3-3317-01A-02R-1325-07	1491	0	4461
TCGA-CW-5585-01A-01R-1541-07	2609	0	1254
TCGA-BP-4782-01A-02R-1420-07	354	0	4520
TCGA-CJ-4642-01B-01R-1305-07	1628	0	647
TCGA-CJ-5684-01A-11R-1541-07	2231	0	2944
TCGA-CJ-4870-01A-01R-1305-07	1498	0	1154
TCGA-BP-5174-01A-01R-1426-07	2257	0	1126
TCGA-BP-4353-01A-02R-1289-07	375	1	5094
TCGA-B0-5102-01A-01R-1420-07	2764	1	1819
TCGA-DV-5569-01A-01R-1541-07	355	0	6298
TCGA-CZ-5451-01A-01R-1503-07	1668	0	830
TCGA-B0-4824-01A-01R-1277-07	1657	1	1497
TCGA-B8-5159-01A-01R-1420-07	240	0	2357
TCGA-CJ-5677-01A-11R-1541-07	782	1	5843
TCGA-B0-4836-01A-01R-1305-07	1238	1	4469
TCGA-A3-3307-01A-01R-0864-07	1436	0	1251
TCGA-CZ-4864-01A-01R-1503-07	1315	1	2525
TCGA-CJ-6028-01A-11R-1672-07	1625	1	5776
TCGA-CJ-4635-01A-02R-1305-07	1416	0	4145
TCGA-B0-4838-01A-01R-1305-07	834	1	2373
TCGA-G6-A8L8-01A-21R-A37O-07	1091	1	1112
TCGA-B8-5549-01A-01R-1541-07	194	0	3205
TCGA-A3-3306-01A-01R-0864-07	1120	0	777
TCGA-DV-5568-01A-01R-1541-07	370	0	7351
TCGA-CJ-4894-01A-01R-1305-07	841	1	3669
TCGA-B0-5692-01A-11R-1541-07	1487	0	1685
TCGA-B0-5710-01A-11R-1672-07	1459	0	2314
TCGA-BP-4340-01A-01R-1289-07	562	1	1421
TCGA-CZ-4859-01A-02R-1426-07	1787	0	1034
TCGA-B0-5698-01A-11R-1672-07	2583	0	3656
TCGA-CW-6097-01A-11R-1672-07	571	1	4719
TCGA-CJ-4888-01A-01R-1305-07	1567	1	6984
TCGA-CJ-4920-01A-01R-1426-07	139	1	5259
TCGA-CZ-5988-01A-11R-1672-07	693	0	4474
TCGA-CJ-4881-01A-01R-1305-07	2014	0	10961
TCGA-CJ-4903-01A-01R-1426-07	1560	0	2691
TCGA-B0-5702-01A-11R-1541-07	1605	0	1048
TCGA-BP-4329-01A-02R-1289-07	845	1	2240
TCGA-A3-3329-01A-01R-0864-07	1624	0	2822
TCGA-B0-4697-01A-01R-1277-07	578	1	2295
TCGA-BP-4331-01A-01R-1289-07	2454	1	3162
TCGA-A3-3352-01A-01R-0864-07	561	1	2161
TCGA-B0-4844-01A-01R-1277-07	313	1	4789
TCGA-B0-4845-01A-01R-1277-07	1986	1	1859
TCGA-A3-3343-01A-01R-0864-07	945	0	2148
TCGA-CW-6088-01A-11R-1672-07	3222	0	2763
TCGA-BP-4973-01A-01R-1334-07	1384	0	2625
TCGA-CZ-4853-01A-01R-1426-07	774	0	1197
TCGA-A3-A8OW-01A-11R-A37O-07	323	0	902
TCGA-BP-4342-01A-01R-1289-07	2256	1	7585
TCGA-CJ-4902-01A-01R-1426-07	1520	0	8509
TCGA-B8-4622-01A-02R-1277-07	181	0	4825
TCGA-B8-A54I-01A-21R-A33J-07	150	0	3822
TCGA-BP-4170-01A-02R-1289-07	2343	1	2595
TCGA-BP-5202-01A-02R-1426-07	29	0	1934
TCGA-AK-3450-01A-02R-1277-07	1508	0	1689
TCGA-EU-5906-01A-11R-1672-07	206	0	3785
TCGA-B0-4839-01A-01R-1305-07	1639	1	2527
TCGA-CJ-4907-01A-01R-1426-07	1499	0	4834
TCGA-CZ-5463-01A-01R-1503-07	662	0	6491
TCGA-BP-4775-01A-01R-1289-07	1843	0	2944
TCGA-A3-3370-01A-02R-1420-07	2274	0	3984
TCGA-B0-4819-01A-01R-1277-07	183	1	4777
TCGA-B0-5113-01A-01R-1420-07	359	0	4310
TCGA-CJ-4869-01A-02R-1426-07	2554	0	5270
TCGA-BP-4803-01A-01R-1305-07	204	0	4959
TCGA-CW-5584-01A-01R-1541-07	164	1	2152
TCGA-BP-4345-01A-01R-1289-07	1516	0	9785
TCGA-A3-3387-01A-01R-1541-07	617	0	5315
TCGA-BP-4327-01A-01R-1289-07	109	1	2746
TCGA-BP-4167-01A-02R-1325-07	2718	0	4015
TCGA-B8-4151-01A-01R-1188-07	280	0	376
TCGA-AK-3428-01A-02R-1277-07	2223	0	2115
TCGA-BP-5200-01A-01R-1426-07	1063	0	5512
TCGA-B0-4849-01A-01R-1277-07	69	1	2420
TCGA-AK-3460-01A-02R-1277-07	951	0	1185
TCGA-BP-4332-01A-01R-1289-07	1133	0	4832
TCGA-B8-4143-01A-01R-1188-07	709	1	4769
TCGA-B0-5711-01A-11R-1672-07	2931	0	2636
TCGA-BP-4965-01A-01R-1334-07	1871	0	7146
TCGA-B0-4811-01A-01R-1503-07	1417	1	1854
TCGA-BP-4799-01A-01R-1305-07	1133	1	5197
TCGA-A3-3324-01A-02R-1325-07	1186	0	2424
TCGA-BP-5009-01A-01R-1334-07	1092	1	12884
TCGA-G6-A8L7-01A-11R-A37O-07	2133	0	2277
TCGA-MW-A4EC-01A-11R-A266-07	498	0	2236
TCGA-B0-5707-01A-11R-1541-07	2828	0	3591
TCGA-B0-5095-01A-01R-1420-07	245	1	13635
TCGA-BP-5183-01A-01R-1426-07	1291	0	1603
TCGA-A3-3358-01A-01R-1541-07	1307	0	4256
TCGA-BP-4982-01A-01R-1334-07	1014	0	5430
TCGA-B0-4712-01A-01R-1503-07	1337	1	6067
TCGA-CJ-4912-01A-01R-1426-07	1657	0	2970
TCGA-CJ-4876-01A-01R-1305-07	1955	0	2788
TCGA-CW-5583-01A-02R-1541-07	2489	0	1884
TCGA-B0-5709-01A-11R-1541-07	3117	0	5255
TCGA-BP-5195-01A-02R-1426-07	749	0	7284
TCGA-CJ-4882-01A-02R-1426-07	1883	0	4681
TCGA-CJ-4638-01A-02R-1325-07	431	1	1630
TCGA-BP-4981-01A-01R-1334-07	1097	1	2909
TCGA-CJ-4639-01A-02R-1325-07	2308	0	1592
TCGA-B0-4822-01A-01R-1277-07	1111	1	4690
TCGA-DV-A4VZ-01A-11R-A266-07	365	0	7188
TCGA-B8-5545-01A-01R-1672-07	522	0	9816
TCGA-CZ-5459-01A-01R-1503-07	1515	0	2590
TCGA-A3-3335-01A-01R-0864-07	1886	0	2300
TCGA-CZ-5470-01A-01R-1503-07	0	0	1579
TCGA-B8-4154-01A-01R-1188-07	255	0	887
TCGA-B0-5097-01A-01R-1420-07	665	0	7979
TCGA-B4-5832-01A-11R-1672-07	155	0	11965
TCGA-CZ-5465-01A-01R-1503-07	1377	0	1900
TCGA-A3-3347-01A-02R-1325-07	1610	1	8874
TCGA-B0-5115-01A-01R-1420-07	797	0	2396
TCGA-BP-5190-01A-01R-1426-07	1011	0	867
TCGA-B0-4823-01A-02R-1420-07	454	1	5774
TCGA-B8-5158-01A-01R-1420-07	293	0	11047
TCGA-EU-5905-01A-11R-1672-07	119	0	7222
TCGA-BP-4776-01A-01R-1289-07	411	0	1038
TCGA-B8-5553-01A-01R-1541-07	435	0	1951
TCGA-B8-5546-01A-01R-1541-07	505	0	461
TCGA-AK-3458-01A-01R-1503-07	1168	0	332
TCGA-B4-5843-01A-11R-1672-07	11	0	2719
TCGA-BP-5180-01A-01R-1426-07	2263	0	3577
TCGA-CW-5580-01A-01R-1672-07	1964	1	5173
TCGA-CJ-4643-01A-02R-1325-07	1793	0	3439
TCGA-B0-4693-01A-01R-1277-07	77	1	2902
TCGA-A3-3378-01A-02R-1325-07	630	0	6952
TCGA-BP-5182-01A-01R-1426-07	1165	0	4742
TCGA-BP-5177-01A-01R-1426-07	293	0	3331
TCGA-B0-4828-01A-01R-1277-07	307	1	1438
TCGA-CZ-5982-01A-11R-1672-07	2042	0	5132
TCGA-BP-5007-01A-01R-1334-07	1140	0	2694
TCGA-CZ-4856-01A-02R-1426-07	18	0	2840
TCGA-BP-4986-01A-01R-1334-07	785	0	15081
TCGA-A3-A6NI-01A-11R-A33J-07	1018	0	3262
TCGA-AK-3451-01A-02R-1188-07	1481	0	305
TCGA-CJ-4871-01A-01R-1305-07	2423	0	5276
TCGA-CJ-5679-01A-11R-1541-07	679	1	3661
TCGA-B0-4842-01A-02R-1420-07	1724	1	3433
TCGA-CJ-4873-01A-01R-1305-07	1776	0	3841
TCGA-BP-5175-01A-01R-1426-07	932	0	5555
TCGA-CJ-4892-01A-01R-1305-07	1521	0	2523
TCGA-A3-3331-01A-02R-1325-07	1257	0	2670
TCGA-CZ-5469-01A-01R-1503-07	946	1	8322
TCGA-B0-4818-01A-01R-1503-07	510	1	2160
TCGA-BP-4351-01A-01R-1289-07	970	0	3776
TCGA-DV-5566-01A-01R-1541-07	1398	0	1831
TCGA-BP-4789-01A-01R-1305-07	1489	0	2363
TCGA-CW-5588-01A-01R-1541-07	2017	0	4866
TCGA-CJ-4908-01A-01R-1426-07	1531	0	6604
TCGA-BP-4769-01A-01R-1289-07	1876	0	10702
TCGA-BP-4335-01A-01R-1289-07	475	1	1291
TCGA-B0-4827-01A-02R-1420-07	885	1	7288
TCGA-AK-3447-01A-01R-1766-07	1217	0	75
TCGA-BP-4354-01A-02R-1289-07	1034	1	6630
TCGA-B8-A54J-01A-11R-A33J-07	528	0	2130
TCGA-CW-5581-01A-02R-1541-07	2799	0	1934
TCGA-CZ-5453-01A-01R-1503-07	25	0	1492
TCGA-B0-5699-01A-11R-1541-07	2741	0	1258
TCGA-A3-3320-01A-02R-1325-07	1508	0	1376
TCGA-BP-4963-01A-01R-1334-07	1834	0	5088
TCGA-B8-A54H-01A-11R-A33J-07	256	0	1880
TCGA-AK-3427-01A-01R-0864-07	2566	0	122
TCGA-A3-3316-01A-01R-0864-07	1493	0	5217
TCGA-BP-4330-01A-01R-1289-07	1888	0	3712
TCGA-BP-5185-01A-01R-1426-07	1132	0	444
TCGA-A3-3382-01A-02R-1325-07	574	0	14035
TCGA-B2-4099-01A-02R-1188-07	374	0	1357
TCGA-CW-5589-01A-01R-1541-07	2378	0	1959
TCGA-B0-4688-01A-01R-1277-07	101	1	11341
TCGA-BP-4343-01A-02R-1289-07	1912	1	4990
TCGA-A3-3385-01A-02R-1420-07	1993	0	653
TCGA-B0-5104-01A-01R-1420-07	0	1	4362
TCGA-B4-5836-01A-11R-1672-07	141	0	2967
TCGA-B4-5378-01A-01R-1503-07	175	0	3672
TCGA-A3-3322-01A-02R-1325-07	1478	0	1749
TCGA-3Z-A93Z-01A-11R-A37O-07	385	0	752
TCGA-BP-4349-01A-01R-1289-07	372	0	1917
TCGA-BP-4795-01A-02R-1420-07	620	0	8732
TCGA-B0-5092-01A-01R-1420-07	459	1	3303
TCGA-B0-4816-01A-01R-1503-07	1371	1	7057
TCGA-B8-4619-01A-02R-1325-07	19	0	643
TCGA-CJ-4884-01A-01R-1305-07	1759	0	2619
TCGA-BP-4160-01A-02R-1289-07	2881	0	1717
TCGA-BP-4771-01A-01R-1289-07	162	1	5650
TCGA-B0-5085-01A-01R-1334-07	770	1	1315
TCGA-A3-3319-01A-02R-1325-07	1130	0	6124
TCGA-AK-3453-01A-02R-1277-07	1397	0	1484
TCGA-DV-5575-01A-01R-1541-07	1006	0	3451
TCGA-B8-A8YJ-01A-13R-A39I-07	431	0	3845
TCGA-A3-3323-01A-02R-1325-07	1106	0	4534
TCGA-B4-5835-01A-11R-1672-07	16	0	1254
TCGA-BP-5187-01A-01R-1426-07	406	0	3167
TCGA-BP-5198-01A-01R-1426-07	603	0	6546
TCGA-CJ-4872-01A-01R-1305-07	1435	0	5304
TCGA-B0-5690-01A-11R-1541-07	2408	0	2966
TCGA-CJ-5681-01A-11R-1541-07	552	1	2929
TCGA-AK-3445-01A-02R-1277-07	1280	0	12413
TCGA-AK-3454-01A-02R-1277-07	874	0	2764
TCGA-A3-A8OV-01A-11R-A37O-07	340	0	935
TCGA-AK-3433-01A-02R-1277-07	2192	0	541
TCGA-A3-3363-01A-01R-0864-07	319	0	1203
TCGA-CJ-6033-01A-11R-1672-07	224	1	8821
TCGA-B0-4814-01A-01R-1277-07	168	1	1342
TCGA-A3-3376-01A-02R-1420-07	1696	1	7940
TCGA-B0-4841-01A-01R-1277-07	204	1	1239
TCGA-DV-5565-01A-01R-1541-07	1329	0	5824
TCGA-CW-5590-01A-01R-1541-07	1075	1	3948
