# Supplementary material for: Increased expression of RUNX1 in clear cell renal cell carcinoma predicts poor prognosis
Source: PeerJ. 2019 Oct 2;7:e7854. doi: 10.7717/peerj.7854 (PMC6778431; doi:10.7717/peerj.7854)
Supplement: Supplemental Information 1 [file peerj-07-7854-s001.zip › 12.csv]

#1.2
55187	539
NAME	DESCRIPTION	TCGA-B0-5094-01A-01R-1420-07	TCGA-B0-5080-01A-01R-1503-07	TCGA-B0-5119-01A-02R-1420-07	TCGA-B0-5693-01A-11R-1541-07	TCGA-BP-4165-01A-02R-1289-07	TCGA-BP-4164-01A-02R-1325-07	TCGA-B8-4148-01A-02R-1325-07	TCGA-B0-4846-01A-01R-1277-07	TCGA-B0-4852-01A-01R-1503-07	TCGA-CW-5591-01A-01R-1541-07	TCGA-CW-6090-01A-11R-1672-07	TCGA-DV-A4VX-01A-11R-A266-07	TCGA-BP-4987-01A-01R-1334-07	TCGA-B0-4703-01A-01R-1277-07	TCGA-BP-4325-01A-02R-1289-07	TCGA-CZ-5462-01A-01R-1503-07	TCGA-B0-4813-01A-01R-1277-07	TCGA-BP-4173-01A-02R-1289-07	TCGA-B4-5377-01A-01R-1503-07	TCGA-B0-4696-01A-01R-1277-07	TCGA-B0-5700-01A-11R-1541-07	TCGA-B0-4833-01A-01R-1305-07	TCGA-GK-A6C7-01A-11R-A33J-07	TCGA-BP-5010-01A-02R-1420-07	TCGA-BP-4972-01A-01R-1334-07	TCGA-B0-5108-01A-01R-1420-07	TCGA-BP-5181-01A-01R-1426-07	TCGA-A3-3367-01A-02R-1420-07	TCGA-CJ-4885-01A-01R-1305-07	TCGA-MM-A84U-01A-11R-A37O-07	TCGA-B0-4837-01A-01R-1305-07	TCGA-B0-5121-01A-02R-1420-07	TCGA-BP-4758-01A-01R-1289-07	TCGA-CJ-4886-01A-01R-1305-07	TCGA-B2-5639-01A-01R-1541-07	TCGA-CZ-4863-01A-01R-1503-07	TCGA-BP-4960-01A-01R-1334-07	TCGA-BP-4177-01A-02R-1420-07	TCGA-B2-3923-01A-02R-1325-07	TCGA-B0-4698-01A-01R-1503-07	TCGA-A3-3362-01A-02R-1325-07	TCGA-BP-4975-01A-01R-1334-07	TCGA-AK-3426-01A-02R-1325-07	TCGA-CJ-5678-01A-11R-1541-07	TCGA-BP-4977-01A-01R-1334-07	TCGA-BP-4969-01A-01R-1334-07	TCGA-BP-5006-01A-01R-1334-07	TCGA-CJ-4897-01A-03R-1426-07
NEFLP1	na	0	0	0	0	0	0	0	0	1	1	0	0	0	0	0	0	1	1	0	1	0	0	0	1	0	1	0	1	0	0	1	0	0	0	0	0	1	0	1	0	0	0	0	0	0	0	0	0
LRP6	na	2681	3123	5020	3179	1921	1913	2754	3824	7549	4143	1904	1496	3541	2465	4697	3669	883	2078	4022	1200	1057	1093	5057	1226	7795	2366	2578	6135	3116	985	1861	1976	1907	3519	1582	4041	1332	3015	1512	3251	2902	7826	716	1362	4953	2068	3074	5168
NEK4P2	na	0	0	0	0	0	0	0	0	0	0	0	0	0	0	0	1	0	0	0	0	0	0	0	0	0	0	0	0	0	0	0	0	0	0	0	0	0	0	13	0	0	0	0	1	0	0	1	0
ZNF280D	na	2576	1933	2822	2753	2093	2194	3067	3372	5675	1955	2647	1096	4226	3299	3530	3028	2520	2271	3701	2681	941	1536	3259	1939	4834	3075	2502	4452	2457	1354	1737	2244	2315	2918	775	3170	1943	3021	1667	2090	2410	4770	1208	1501	3219	3189	2444	4802
GPIHBP1	na	91	5446	2074	802	1597	132	1244	392	1109	1275	441	130	823	235	364	103	185	327	661	29	1349	431	2384	587	2302	1197	756	541	919	393	813	1381	1232	301	71	351	559	730	297	28	401	1036	139	113	220	1060	992	1043
AC025183.1	na	0	0	0	0	0	0	0	0	0	0	3	0	0	0	0	0	0	0	0	0	0	0	0	11	0	0	0	0	0	0	0	0	0	0	0	0	0	0	0	80	0	0	0	0	0	0	0	0
AL590560.2	na	337	13	30	28	27	34	35	25	314	7	71	180	52	200	42	43	217	26	12	22	9	138	20	160	55	82	16	91	23	26	90	44	19	51	2	40	269	21	23	156	51	67	291	28	228	59	39	27
LRRC27	na	1207	613	806	860	359	286	674	848	1502	739	1423	539	1169	711	984	1381	485	1148	771	248	513	683	1020	511	1206	606	715	1296	653	696	473	618	760	781	635	1119	622	1064	200	808	743	1099	527	971	1323	922	912	1209
AC006942.1	na	33	25	27	23	45	5	31	16	25	18	14	24	46	26	44	18	66	18	35	11	34	19	36	32	33	31	13	32	19	61	29	20	72	6	15	20	35	27	59	17	29	28	30	37	49	45	21	13
RNY4P29	na	0	0	0	0	0	0	0	0	0	0	0	0	0	0	0	0	0	0	0	0	0	1	0	0	0	0	0	0	0	0	0	0	0	0	0	0	0	0	0	0	0	0	0	0	0	0	0	0
SCARNA13	na	14	5	5	11	17	21	26	20	29	1	14	6	22	27	29	2	16	10	11	15	4	23	32	7	14	21	0	35	16	11	6	12	27	13	1	11	20	9	17	28	23	10	25	2	16	48	20	1
AC010145.1	na	0	0	0	0	0	0	0	1	0	0	0	0	0	0	1	0	0	0	0	0	0	3	0	0	0	0	0	0	0	0	0	0	0	0	0	0	0	0	0	0	0	0	0	0	0	0	0	0
SEMA6A-AS1	na	62	18	71	66	183	116	324	142	551	14	15	30	134	82	187	16	25	118	188	22	4	164	135	42	295	61	36	245	100	41	51	143	54	120	34	128	111	28	42	79	163	58	35	21	433	458	59	106
LRRC52-AS1	na	0	0	0	0	2	0	0	0	0	1	0	2	0	0	0	0	3	0	0	0	0	0	0	1	1	0	0	0	0	0	1	0	2	0	1	0	2	0	17	0	0	1	0	0	0	2	1	1
AC068860.1	na	2	3	0	1	1	4	3	1	9	1	1	2	4	7	8	4	14	8	2	26	1	12	1	2	2	3	1	11	0	2	0	3	5	3	0	2	6	2	9	7	1	6	13	0	2	8	0	1
CKMT1A	na	14	3	0	1	0	0	2	1	23	108	0	1	0	1	1	1	423	4	3	3	0	10	33	4	0	17	122	2	1	9	3	1	0	1	1	0	1	135	1064	2	17	0	81	0	1	3	3	34
BRWD1-AS2	na	18	18	22	15	19	2	20	14	32	35	12	30	22	16	16	29	59	10	36	43	15	22	17	12	9	22	19	15	25	29	15	18	14	12	10	27	12	21	14	21	13	26	21	21	52	29	18	23
AC027279.4	na	0	0	1	0	1	1	4	0	7	2	2	1	6	2	3	1	0	0	0	0	0	1	1	1	2	1	0	2	2	0	0	2	1	2	0	1	1	0	0	0	0	2	2	0	5	2	3	4
AP005210.1	na	0	1	0	0	2	0	1	1	1	0	0	0	2	0	0	0	0	0	0	0	0	0	0	0	0	0	0	1	1	0	0	0	0	0	1	0	2	0	0	0	0	1	0	0	0	0	1	0
TJAP1	na	2498	1506	1835	2126	1903	2264	2711	2108	3228	1026	2226	1120	3041	1790	2301	2044	808	2236	1623	5107	1222	1840	3094	1528	2802	1556	1758	2632	2136	1657	1424	1679	2150	1510	716	2242	2123	1602	695	1886	1791	2803	860	1114	2859	2538	2536	2032
XAGE1B	na	0	0	0	0	0	0	0	0	0	0	0	0	0	0	0	0	0	0	0	7	0	0	0	0	0	0	0	0	0	0	0	0	0	0	0	0	0	0	0	23	0	0	0	0	0	0	0	0
RNU6-966P	na	0	0	0	0	0	0	0	0	0	0	0	0	0	0	1	0	0	0	0	0	0	0	0	0	0	0	0	0	0	0	0	0	0	0	0	0	0	0	0	0	0	0	0	0	0	0	0	0
RF00092	na	1.166666667	0	0	0	0.333333333	0.5	1.166666667	0.666666667	0.666666667	0.166666667	0.166666667	0.166666667	0	1.166666667	1.166666667	0	0.333333333	0.333333333	0.333333333	0.333333333	0.166666667	0.666666667	0.666666667	0.333333333	0.833333333	0.5	0	0.833333333	0	0.333333333	1	1.333333333	0.666666667	0.666666667	0.5	0.666666667	0.666666667	0.166666667	0.833333333	0.666666667	0.333333333	0.666666667	0.166666667	0	2.833333333	0.5	0.666666667	0.166666667
SPRN	na	194	215	117	131	215	92	298	148	220	90	137	100	231	177	154	186	453	145	235	168	153	170	226	150	197	192	114	252	145	275	141	181	259	139	72	201	176	105	78	258	216	199	182	230	187	467	173	161
HGSNAT	na	9134	8390	7491	6496	5226	5055	5134	7775	13717	10671	5312	4672	9308	10157	7600	5529	2549	5439	8800	3018	3268	4309	8450	6521	13249	6234	8218	10212	4099	5463	5972	7775	8039	6272	5293	5367	6166	10938	4316	5164	6256	11559	2249	3174	9574	8688	8512	10676
ZNF35	na	192	516	286	396	257	124	435	265	505	421	316	39	334	406	222	358	209	346	424	399	208	214	459	302	506	428	172	224	219	171	228	346	476	395	95	451	347	432	425	427	298	342	217	140	393	280	350	359
SSX1	na	3	0	0	4	0	1	2	0	1	0	0	0	2	0	11	0	4	2	0	8965	0	5	0	0	0	1	0	0	0	1	0	0	0	0	0	0	3	0	1	1123	0	2	0	0	0	3	0	0
SNORA9B	na	5	4	3	0	4	3	7	6	14	1	0	2	7	6	7	2	3	6	3	11	0	5	1	4	6	7	0	6	2	1	0	3	2	3	0	2	5	0	3	20	1	5	1	0	11	13	3	1
ZNF470	na	1568	366	1545	1276	502	486	1270	1013	767	654	402	55	1580	366	1329	58	213	405	869	1850	1100	559	614	186	1566	477	907	529	1009	396	810	587	672	629	245	804	349	1032	537	432	375	1883	155	217	1067	439	1112	748
CYP4F36P	na	0	0	0	0	0	0	0	0	0	0	0	0	0	0	0	0	0	1	0	0	0	0	0	0	0	0	0	0	0	0	0	0	0	0	0	0	0	0	0	0	0	0	0	0	0	1	0	0
INTS13	na	3489	1183	1539	2038	1122	1461	1523	1737	3460	1387	3172	804	1573	1480	1719	1554	902	1523	2399	1564	1168	812	1104	733	2785	1940	1796	2827	1854	814	2127	1604	1253	1684	715	2173	1437	1305	1163	5511	1665	3029	697	1196	1736	1971	1986	2380
AL139135.1	na	0	0	0	0	0	0	0	0	0	0	0	0	0	0	0	0	0	0	0	0	0	0	0	0	0	0	0	0	0	0	0	0	0	0	0	0	0	0	0	0	0	0	0	0	0	0	0	0
WDR1	na	12400	23518	14772	18029	11969	8173	19642	19401	23239	30603	19214	9356	17911	23599	13425	17622	6198	24854	41569	15705	12963	8277	22423	11989	29541	21198	16335	17255	12096	12920	15098	13924	16658	16543	11785	25020	13544	21201	23516	52272	14193	21028	7136	11688	23459	11868	29048	24888
DUSP28	na	368	209	183	166	220	155	266	224	445	146	219	231	249	193	304	262	194	266	217	87	118	226	218	145	259	185	135	242	169	184	159	170	242	239	88	362	193	191	175	252	200	307	254	178	343	386	246	336
AC009570.1	na	9	12	13	38	14	25	30	30	92	16	26	79	36	7	59	73	69	24	84	16	51	34	29	20	27	6	22	30	36	54	13	19	22	23	29	23	26	21	160	27	33	29	21	16	122	41	30	40
APBA3	na	1454	1153	922	1026	1109	553	1503	932	1275	721	653	564	1273	1014	1137	1639	782	1309	1694	412	954	950	1678	807	1164	1131	1016	1112	1047	1045	962	839	1351	881	567	1399	1025	634	689	1849	1198	1313	803	1104	1163	1468	1260	1205
HAVCR1	na	9263	987	1350	1287	312	183	4032	10559	10225	6390	635	1080	6100	3404	6363	5686	7	2904	9641	5	3260	502	8939	459	2091	349	4234	6007	1987	1396	103	1961	1291	5163	5964	5174	640	272	3	39	2165	6758	146	1080	12619	4798	12002	95
AC084211.1	na	0	0	0	0	0	0	0	0	0	0	0	0	1	0	0	0	0	0	0	0	0	0	0	0	0	0	0	0	0	0	0	0	0	0	0	0	0	0	0	0	0	0	0	0	0	0	0	0
TMEM108	na	91	143	32	45	50	13	66	10	94	31	114	8	100	110	41	13	105	75	53	18	33	42	99	238	60	272	68	21	40	62	173	63	178	206	5	151	187	138	174	784	32	50	65	34	111	28	33	127
AC011998.3	na	1	0	0	0	0	0	0	0	0	0	0	0	0	0	0	0	0	0	2	0	0	0	0	0	0	0	0	0	0	0	0	0	0	0	0	0	0	0	0	0	0	0	0	0	0	0	0	0
Z97985.1	na	14	3	3	4	1	1	5	3	21	0	2	1	8	2	8	0	4	11	0	0	1	13	3	3	7	6	4	9	2	3	1	2	3	3	3	2	7	2	0	0	2	14	7	0	54	1	5	4
WEE2-AS1	na	394	117	226	178	342	94	193	179	220	146	109	98	277	107	216	100	72	95	74	39	65	177	130	437	157	107	140	351	191	39	287	301	240	202	86	162	123	180	92	27	167	167	101	118	230	143	206	95
MTMR3	na	527	706	509	242	335	304	607	443	799	881	533	237	859	523	452	787	260	542	630	355	232	361	583	362	1107	658	445	801	587	369	466	463	505	590	333	674	284	672	434	346	501	1140	222	266	703	469	575	573
EIF3D	na	12211	12485	9836	10135	7814	7840	8892	9444	20673	10638	23170	7500	12713	11286	7598	13685	9074	12023	13916	7202	11426	6144	13733	6785	17457	12273	11469	22082	14743	7058	11196	12053	12648	11519	6257	13012	8794	19626	10827	27658	9279	34393	5721	10356	13264	9999	16966	18111
PLOD3	na	10877	5983	6743	5279	6651	4472	6834	5060	8919	4903	6896	6112	14019	8814	9884	4195	4104	8746	9165	6701	6343	3863	8427	3964	10985	6526	9576	7737	8125	5395	7039	5937	7253	5995	9224	5762	8129	5738	2422	6706	4570	8058	3838	5437	10044	16935	7763	9563
SMAD1-AS2	na	0	1	0	1	2	2	2	0	0	1	1	0	2	1	0	1	0	1	2	0	0	0	2	0	1	2	0	0	0	0	1	0	0	1	0	0	2	0	0	2	0	3	1	0	0	2	0	0
TBC1D15	na	4265	3006	4518	4510	2015	3226	3354	4745	8183	3360	4778	2652	5153	2230	4229	4081	1564	2978	6263	2195	2371	1928	4927	1338	6776	4160	3826	6023	5664	1575	2346	2786	2651	4306	1647	4179	2393	3631	7093	2456	2645	7915	899	2428	5429	2660	4871	6079
AP000569.1	na	247	17	26	22	34	49	14	87	46	20	71	122	13	35	8	27	16	6	142	2	17	54	34	12	11	180	3	223	22	22	39	111	11	67	41	13	38	3	15	8	10	111	17	91	249	16	280	4
AC105343.1	na	0	0	0	0	0	0	0	1	0	0	0	0	0	0	0	0	0	0	0	0	0	1	0	0	0	0	0	0	0	0	0	0	0	0	0	0	0	0	1	0	0	0	0	0	0	1	0	0
PLIN4	na	135	56	308	74	473	63	502	90	731	326	9	64	224	32	169	24	51	71	53	195	15	275	45	1441	39	48	403	218	12	184	1129	94	39	69	13	31	113	31	1206	86	335	79	52	27	298	283	44	58
BRWD3	na	1699	1004	1866	1728	742	1569	2489	2521	3663	1390	1282	439	2899	1734	2288	1139	629	1798	2988	1293	382	727	1886	694	3800	1882	1321	3129	1026	517	1295	1134	806	1372	551	2001	1182	1109	3202	1117	1271	2959	555	467	2963	1115	1581	2279
TSTD1	na	805	810	2127	1020	2216	1101	1452	1494	1777	1170	1255	1434	1473	786	1394	1255	883	985	2569	133	1364	1098	1280	886	1281	801	1670	1213	716	921	1241	1215	1992	1271	1006	1550	944	3005	659	267	1085	1375	1217	2889	1160	1178	1694	1406
CLASP1	na	8112	6068	6910	5220	3434	3516	5963	4860	8788	5997	3681	3773	6320	7023	4434	5662	4167	4857	7587	4090	2408	2309	5945	3608	8609	5050	4749	8242	4310	2383	4654	4890	4497	5203	2286	5257	3989	6318	2009	4661	3857	8360	2438	2174	6342	4805	5195	8685
VSIG2	na	85	72	38	58	222	75	135	130	254	125	39	8	165	172	139	18	211	76	22	65	17	166	190	118	125	141	28	140	41	41	98	107	186	80	8	133	339	91	27	23	177	93	48	27	132	572	139	46
EP300-AS1	na	26	15	22	11	18	21	38	31	66	10	13	6	50	23	43	5	32	27	65	9	18	9	29	14	61	12	27	55	19	1	15	20	21	16	9	19	10	9	19	12	11	72	9	6	27	42	49	11
AMH	na	330	21	8	54	100	24	100	113	72	13	16	3	33	61	21	2	165	7	46	365	13	78	65	31	7	15	3	28	9	0	23	46	46	19	8	33	70	6	57	819	24	1	60	37	184	208	79	19
AC008627.1	na	1	0	0	0	0	1	2	1	2	0	0	1	0	2	1	0	2	1	0	0	0	4	0	0	0	1	0	1	0	0	0	1	0	0	0	1	4	0	0	1	3	1	0	0	2	5	1	0
AC017078.1	na	0	0	0	0	0	0	0	0	0	1	0	0	1	0	0	0	0	0	1	0	0	0	0	0	0	0	0	0	0	0	0	0	0	1	0	1	1	0	0	0	3	1	0	0	0	0	0	0
PPP1CB	na	13610	13291	16231	13866	9204	13846	11960	17388	31597	25109	20322	8461	16364	12846	14302	16488	8916	14327	18891	20032	9012	7971	10749	6720	29969	12342	17797	23421	25219	7074	12546	17142	12090	19145	11263	14506	11434	22218	13930	15938	10862	31477	6532	15037	24512	15053	18441	31042
HMGB3P21	na	1	0	0	0	1	0	0	0	0	0	0	0	2	1	3	0	2	0	0	0	0	2	1	1	1	0	0	0	0	0	1	0	0	1	0	0	0	0	1	0	0	2	1	0	3	0	0	0
HSPA8P4	na	11	28	3	2	7	2	1	1	12	5	15	1	3	24	2	9	5	7	4	20	3	2	15	13	19	9	11	2	3	6	17	3	15	11	1	19	12	7	7	5	10	4	3	3	8	2	9	9
TRMT2B-AS1	na	0	1	2	1	2	2	1	1	2	0	0	0	3	0	3	0	2	1	0	0	0	3	1	0	4	1	0	2	0	0	0	0	1	0	0	1	1	1	0	0	1	1	2	0	2	3	2	0
SNORD102	na	0	0	0	0	0	0	0	0	0	0	0	0	0	0	0	0	0	0	0	0	0	0	0	0	0	0	0	0	0	0	0	0	0	0	0	0	0	0	0	0	0	0	0	0	0	0	0	0
RNU6-434P	na	0	0	0	0	0	0	0	0	0	0	0	0	0	0	0	0	2	0	0	0	0	0	0	0	0	0	0	0	0	0	0	0	0	0	0	0	0	0	0	0	0	0	0	0	0	0	0	0
AC006027.1	na	0	0	0	0	0	0	0	0	0	0	0	0	0	0	0	0	0	0	0	0	0	0	0	0	0	0	0	0	0	0	0	0	0	0	0	0	0	0	0	0	0	0	0	0	0	0	0	0
GADD45GIP1	na	1905	2471	1962	2215	3556	849	1417	1501	2539	1744	2537	3785	1655	2140	1712	2913	3180	2031	2855	1224	2789	2018	2540	3995	2582	1569	2241	1990	3271	3684	3823	4055	5559	1840	1724	2336	4169	2501	1867	5881	1736	2883	4149	5086	2290	3596	2898	3329
C11orf54	na	7429	2606	12899	8382	5991	11662	13956	15354	16904	15358	3488	5848	16130	2179	19208	23745	2295	6792	20155	338	7498	6449	22863	2735	16796	4590	19155	19235	12857	5211	4546	6987	6126	13435	10278	17761	4731	5371	2402	862	12761	24288	973	12312	11121	15499	20625	31773
RF00006	na	0.25	0	0	0	0	0	0	0	0.25	0	0	0.25	0	0	0	0	0	0	0	0	0	0	0	0.25	0	0	0.25	0.25	0	0	0	0.25	0	0	0	0.5	0	0	0	0	0.75	0	0	0	0.25	0	0	0
CASP9	na	1040	1159	800	853	887	795	966	1111	1251	843	901	1054	798	918	569	871	549	1177	1287	519	625	684	2933	654	1289	1175	687	1187	911	807	915	885	874	836	641	696	934	1007	364	1274	669	1147	605	554	896	808	972	1214
AC068724.2	na	0	0	0	0	0	0	0	0	0	0	1	0	0	0	1	1	0	0	0	0	0	1	0	1	0	0	1	0	1	1	0	0	0	0	0	0	0	0	0	2	0	0	0	0	1	1	0	1
SEPT14P19	na	0	0	0	0	0	0	0	0	0	0	0	0	0	0	0	0	0	0	0	0	0	0	0	0	0	0	0	0	0	0	0	0	0	0	0	0	0	0	0	0	0	0	0	0	0	0	0	0
AC004233.3	na	70	52	72	47	39	38	127	136	96	42	24	22	59	98	149	11	38	37	105	2	95	30	81	8	153	17	32	54	165	61	16	55	64	10	60	65	30	65	21	96	83	14	18	17	147	162	79	35
AL132796.3	na	0	0	0	0	0	0	0	0	0	0	0	0	0	0	3	0	1	0	0	0	0	0	0	0	0	0	0	0	0	0	0	0	0	0	0	0	2	0	0	0	0	0	0	0	0	0	0	0
CD79A	na	45	3419	26	29	95	12	128	51	314	51	372	21	89	64	43	228	26	292	146	13	44	95	80	67	133	254	30	47	60	145	28	69	344	113	246	126	554	141	99	180	34	202	280	875	57	38	50	706
LINC00837	na	2	0	1	0	0	1	1	4	2	0	0	2	0	1	3	0	5	3	0	1	0	10	0	1	0	0	0	1	0	0	1	1	1	0	0	0	5	0	3	4	1	1	0	0	0	3	1	0
RF00432	na	5.666666667	0.25	1.416666667	0.666666667	1.5	1.833333333	1.666666667	1.5	4.583333333	0	2	0.75	0.333333333	1.416666667	2.5	1	7.25	0.333333333	0.583333333	0.333333333	0.166666667	1.75	0.333333333	3.5	0.75	0.916666667	0.916666667	2.25	0.416666667	0.583333333	1.333333333	1.25	0.75	0.083333333	0.166666667	0.416666667	1.333333333	1.416666667	0.5	0.416666667	0.666666667	0.833333333	2.333333333	1.166666667	4.25	0.583333333	0.583333333	0.416666667
AC005486.1	na	0	0	0	0	3	0	1	0	2	0	0	0	1	4	2	0	2	1	0	4	0	2	2	2	1	1	1	0	0	0	0	0	1	2	0	0	1	2	2	1	1	0	5	0	6	0	0	0
AC114752.2	na	0	0	0	0	1	0	0	0	0	0	0	0	0	0	0	0	0	0	0	0	0	1	0	0	0	1	0	0	0	0	0	0	0	0	0	0	0	0	0	0	0	0	0	0	0	0	0	2
AC021660.2	na	0	1	0	1	0	0	0	1	0	1	1	1	0	0	1	0	3	1	0	0	0	2	1	0	1	1	0	0	0	0	0	0	1	0	1	0	1	0	3	0	0	1	0	0	0	1	1	0
FAM241A	na	577	2106	2575	2202	1496	615	1164	1909	3646	914	1765	118	2706	1564	1010	613	776	1486	1259	632	862	1283	1888	1562	3558	2142	1736	1441	1871	695	1519	1961	2291	2918	308	1665	1590	1364	1696	1689	1309	2549	344	697	1419	1557	2352	2538
AC068580.3	na	836	63	75	165	73	113	100	74	348	153	212	74	172	220	279	129	43	313	133	73	102	54	112	92	518	562	126	273	159	191	278	225	34	104	72	161	261	176	883	194	117	311	134	41	875	138	194	77
ZNF444	na	1664	1369	1129	939	1885	555	1357	946	1574	1062	1447	1357	1557	1262	1403	1586	1734	1118	1249	1172	1065	1451	1530	1498	1627	1217	1179	1712	1461	1488	1871	1400	2286	1045	516	1439	1642	1459	824	1779	1210	1924	956	1570	1806	2359	1336	1436
SMG1	na	5683	4774	5794	6500	3017	7248	11282	9511	12133	7813	3455	2614	12451	9023	10466	6868	2258	8810	15076	4337	1268	4294	8544	2678	12132	6880	4501	10629	4304	2525	3635	4676	2582	5407	2936	8865	4734	3338	6524	9966	5884	9825	2395	1979	8507	5641	5754	7456
AC069148.1	na	8	5	2	3	13	1	2	2	2	2	13	25	2	7	0	10	4	4	1	1	0	1	8	2	8	6	1	6	0	13	0	5	12	4	2	0	8	20	3	34	4	2	8	13	19	7	2	1
AC018557.1	na	0	0	0	0	0	0	0	0	0	0	0	0	0	0	0	0	0	0	0	0	0	0	0	0	0	0	0	0	0	0	0	0	0	0	0	0	0	0	0	0	0	0	0	0	0	0	0	0
AC003686.1	na	1	0	0	0	0	0	0	0	0	0	0	0	0	0	0	0	0	0	0	0	0	0	0	0	0	0	0	0	0	0	0	0	0	0	0	0	0	0	0	0	0	0	0	0	0	0	0	0
AC009955.1	na	1	0	0	0	0	0	0	0	0	0	0	0	0	0	0	0	4	0	0	0	0	0	0	0	0	0	0	0	0	1	0	0	0	0	0	0	0	4	3	0	0	0	0	0	2	0	1	0
AC076968.1	na	0	0	0	0	0	0	0	0	0	0	0	0	0	0	0	1	4	0	0	0	0	1	0	0	0	0	0	0	0	0	1	0	0	0	0	0	1	0	0	1	0	0	0	1	1	1	1	0
AL590302.2	na	9	0	0	0	0	8	0	1	5	0	1	0	0	2	3	0	6	2	0	0	0	8	0	0	1	0	0	0	0	0	0	0	2	0	0	0	2	5	1	3	0	1	0	1	6	4	0	0
AC118549.1	na	2774	2091	2258	2576	1319	1979	2345	2704	4375	3108	2841	1234	3361	2792	2820	1647	1555	1921	3070	2748	867	1156	2441	1182	5434	2646	2420	4456	2175	1317	1839	1859	1819	2593	1178	2837	1472	2676	1684	2512	2001	4820	983	1103	4153	1752	2195	2977
PANX1	na	791	1536	1118	1028	496	865	1766	1487	2117	1409	1495	312	1125	2417	1049	1455	647	1434	3017	484	505	426	1197	654	2214	2318	824	1357	1215	602	1203	742	744	1223	720	1660	850	1609	738	4713	925	1598	495	709	1082	540	1726	1212
AC006254.3	na	0	0	0	2	0	1	1	0	1	0	0	1	2	0	2	0	1	0	0	1	0	3	0	0	0	0	0	0	0	0	1	1	0	0	0	0	1	0	0	1	0	0	0	0	0	1	1	0
LINC01692	na	0	0	0	0	0	6	2	1	0	0	0	1	0	0	0	0	1	7	0	2	0	0	0	0	2	0	0	0	0	0	0	0	0	0	0	2	1	0	1	1	2	1	3	0	0	0	3	0
AL009174.1	na	27	14	13	23	21	9	15	7	31	10	46	20	31	9	29	23	52	15	22	13	16	10	50	15	18	10	11	28	26	33	23	17	28	14	25	24	21	26	7	77	13	31	38	26	7	22	19	109
GCSHP5	na	2	1	3	8	6	2	1	1	7	4	2	13	3	1	12	8	1	1	1	0	4	1	6	1	5	2	4	2	7	2	0	3	1	3	3	12	4	3	3	4	3	4	2	3	2	8	1	24
ACY3	na	2825	531	1781	1679	2219	1183	2224	1410	2723	1473	164	1543	1326	179	3190	4192	179	1317	3483	8	3359	2304	3053	1747	2288	1056	2534	1572	3315	2127	1115	2430	3465	1854	1685	2741	3307	146	1	209	2303	1722	692	2867	3832	6927	2250	4918
NDUFA3P1	na	4	0	1	2	2	1	1	2	4	0	0	0	2	8	5	0	3	1	7	3	0	1	4	3	3	0	2	3	0	0	2	2	0	0	0	1	1	1	4	2	6	4	0	0	1	6	2	3
AL161798.1	na	3	0	0	0	0	0	0	0	1	0	0	0	1	0	0	0	0	0	0	0	0	0	0	0	0	0	0	0	0	0	0	0	1	0	0	0	1	0	0	0	0	0	0	0	2	0	0	0
RNU6-856P	na	4	3	0	1	3	0	6	3	6	1	0	0	1	4	3	0	1	4	2	5	0	1	1	1	2	3	1	4	0	1	4	2	1	2	0	4	2	0	5	2	2	3	0	0	5	4	0	0
AC023034.2	na	0	0	0	7	1	0	0	0	4	0	0	0	0	0	2	0	3	0	0	1	0	3	0	2	1	1	0	5	3	0	0	1	0	0	0	0	0	0	1	21	3	0	0	0	1	0	22	2
AL390123.1	na	0	0	0	0	0	0	1	0	0	0	0	0	0	0	0	0	0	0	0	0	0	0	0	0	1	0	0	0	0	0	0	0	0	0	0	0	0	0	0	0	0	0	0	0	0	0	0	0
RPS26P6	na	6	5	3	3	3	3	6	4	11	3	2	8	0	10	5	4	4	7	8	3	6	7	9	3	6	3	0	3	2	10	1	8	3	1	5	7	10	8	4	3	2	10	14	14	3	0	6	3
AC090498.1	na	2353	695	1138	491	799	1653	385	829	3084	478	1599	501	2146	744	677	705	243	607	796	309	1114	247	442	434	1815	1308	1506	1845	1557	423	546	880	1186	1849	193	532	1295	1845	375	542	539	3874	455	784	1455	983	2352	744
DPRXP7	na	0	0	0	0	0	0	0	0	0	0	0	0	0	0	1	0	0	0	1	0	0	1	0	0	0	0	0	0	0	0	0	0	0	0	0	0	0	0	0	0	0	0	0	0	0	0	0	0
DPYSL4	na	569	261	5	10	29	2	15	31	11	102	48	6	12	212	29	4	6	34	497	13	16	6	112	85	144	154	26	2	1	1235	7	21	3	21	6	21	11	3	2	20	3	4	25	12	7	35	6	4
OR4A48P	na	0	0	0	0	0	0	0	0	0	0	0	0	0	0	0	0	0	1	0	0	0	0	0	0	1	0	0	0	0	0	0	0	0	0	0	0	0	0	0	0	0	0	0	0	0	0	0	0
RNU1-65P	na	17	1	0	0	0	0	0	0	8	0	0	2	0	1	0	9	0	8	0	0	1	0	1	44	0	0	0	19	8	3	0	3	1	0	1	4	20	0	0	0	2	0	0	0	38	0	2	0
ARHGEF35	na	4	142	436	342	143	235	127	311	377	168	172	294	335	90	340	327	101	330	131	30	123	124	110	102	324	126	323	159	648	119	136	71	147	218	389	3	195	248	200	19	112	4	58	217	473	101	114	358
ANKRD33	na	13	3	0	3	4	8	11	26	17	1	2	32	1	3	8	0	11	2	1	2	2	3	2	50	3	5	0	24	8	16	6	16	2	5	3	10	28	2	4	31	1	9	3	1	41	3	7	1
DPEP2	na	218	291	203	211	255	158	489	335	458	77	548	166	358	262	275	395	148	633	473	120	194	246	377	218	866	455	161	527	190	478	191	376	417	250	119	450	537	127	84	188	271	509	755	400	767	394	436	287
Z98742.1	na	0	0	0	0	0	0	0	0	0	0	0	0	0	0	0	0	5	1	0	0	0	0	0	0	0	0	0	1	0	0	0	0	0	0	0	0	0	0	0	0	0	0	0	0	0	0	0	0
FIZ1	na	928	967	1084	1098	1276	562	1230	863	1399	831	995	813	1245	793	910	1141	1044	709	1491	1171	1002	1003	1612	1025	1145	853	890	949	1031	886	957	1112	1691	966	552	1042	1021	1197	881	1095	870	1219	805	1129	1069	1736	1454	1334
EHMT2	na	4087	2983	3188	2921	2852	1785	3179	2979	3590	3368	3970	1841	4893	3797	3218	3128	1065	3831	2328	2548	2144	1832	4017	2555	4790	2219	3264	4978	4133	2513	2759	2889	3331	2662	1871	2898	2872	3292	912	4182	2518	4783	1565	1796	3809	2387	3038	3848
AC131097.3	na	8	4	10	6	16	3	9	20	39	11	4	15	2	5	10	8	0	26	9	0	8	7	26	21	2	9	3	7	7	10	3	12	14	9	1	12	31	13	1	47	14	1	24	7	14	5	10	6
RNU6-1134P	na	0	0	0	0	0	0	0	0	0	0	0	0	0	0	0	0	0	0	0	0	0	0	0	0	0	0	0	1	0	0	0	0	0	0	0	0	0	0	0	0	0	0	0	0	0	0	0	0
RN7SKP9	na	2	0	0	2	0	0	1	0	1	1	0	0	1	1	3	1	1	0	1	0	0	0	0	0	1	0	0	1	1	1	1	0	0	1	0	0	1	0	0	0	0	0	0	0	1	1	2	0
AC010486.3	na	0	0	1	0	0	0	0	0	0	0	0	1	0	0	1	0	0	0	0	0	0	0	0	0	1	0	0	0	0	0	0	0	0	0	0	0	0	0	0	0	0	0	0	0	1	0	0	1
C3orf84	na	3	1	0	0	0	0	1	2	0	0	2	0	1	0	5	0	1	2	1	4	3	3	0	0	3	0	0	0	0	0	0	0	0	0	1	0	2	0	0	0	0	2	0	5	0	3	1	0
RF01518	na	0	0.111111111	0	0	0	0.222222222	0	0	0	0	0	0	0	0	0.444444444	0	0.444444444	0.222222222	0	0.777777778	0	0.333333333	1.666666667	0.444444444	0	0	0	0	0.111111111	0.222222222	0.666666667	0	0.333333333	0.111111111	0	0	0	0	0.222222222	0.222222222	0	0	0.555555556	0	0.222222222	0.222222222	0	0.222222222
GOLGA6L1	na	0	0	0	0	0	0	0	0	0	0	0	0	0	0	0	0	0	0	0	0	0	0	0	0	0	0	0	0	0	0	0	0	0	0	0	0	0	0	0	0	0	0	0	0	0	0	0	0
NAGPA-AS1	na	0	0	0	0	0	0	0	2	0	0	0	0	0	0	2	0	0	1	0	0	0	0	0	1	0	0	0	0	0	0	0	0	0	0	0	0	1	0	0	1	0	0	0	0	0	1	0	0
SDCBP2-AS1	na	274	136	154	162	177	182	383	346	542	176	79	137	347	182	411	99	85	243	316	217	89	151	177	108	288	148	92	255	96	58	79	203	192	168	100	252	115	151	273	305	188	399	100	64	411	411	260	149
XPO4	na	1244	1818	2083	1816	804	2224	2648	2595	3669	2769	1721	559	2824	2036	2768	2725	693	1886	3998	1282	680	727	2163	929	3758	1838	1742	2877	1929	726	1287	1166	1180	2049	1594	2792	955	1619	4455	1787	1428	3852	397	943	2842	1300	2256	2936
AC106729.1	na	0	0	0	0	0	0	0	1	0	0	0	0	0	0	1	1	0	3	0	1	0	1	0	0	0	0	0	0	0	0	0	0	0	0	0	0	0	0	1	7	2	0	2	0	0	0	1	1
SLC39A14	na	37846	21577	12279	14587	4596	11376	9593	24822	26252	8085	19289	17639	30526	9216	17890	16960	9142	5051	19708	3357	12791	14868	38226	8196	22760	26098	14894	16016	20727	5427	53053	10850	4864	11680	12354	8487	31276	20624	1770	9716	5991	31720	4690	13707	38930	9679	29675	15739
AC097375.3	na	2	0	0	1	0	2	2	3	2	0	0	1	1	0	6	0	1	1	0	3	1	7	0	0	0	0	0	0	0	0	0	0	2	0	0	1	0	0	5	2	3	1	1	0	0	0	0	0
AC091953.4	na	0	0	0	0	0	0	0	0	0	0	0	0	0	0	0	0	0	0	0	0	0	0	0	0	0	0	0	0	0	0	0	0	0	0	0	0	0	0	0	0	0	0	0	0	1	0	0	0
RF00019	na	1.561007958	0.366047745	0.812997347	0.717506631	1.01193634	1.297082228	1.706896552	1.196286472	2.324933687	0.265251989	0.416445623	0.677718833	1.485411141	0.891246684	1.99734748	0.49602122	1.209549072	1.037135279	1.355437666	0.75596817	0.374005305	1.949602122	0.881962865	0.75994695	1.385941645	0.714854111	0.661803714	1.457559682	0.586206897	0.453580902	0.659151194	0.794429708	0.982758621	0.862068966	0.24005305	0.822281167	1.015915119	0.403183024	0.781167109	0.868700265	1.00265252	1.131299735	1.061007958	0.433687003	1.75198939	2.173740053	1.0066313	0.75464191
AL645929.2	na	31	15	6	11	31	12	8	61	42	3	2	40	7	14	41	58	1	4	2	4	0	82	18	55	37	11	8	108	16	98	30	38	92	38	7	26	30	10	1	27	43	30	2	15	57	39	40	10
MIR4498	na	0	0	0	0	0	0	0	0	0	0	0	0	0	0	0	0	0	0	0	0	0	0	0	0	0	0	0	0	0	0	0	0	0	0	0	0	0	0	0	0	0	0	0	0	0	0	0	0
NBPF14	na	205	257	237	232	211	198	357	185	680	228	587	168	479	412	295	206	119	338	284	516	131	143	381	209	457	257	244	376	92	179	168	153	195	138	86	306	336	194	69	362	202	440	214	384	549	150	243	276
OR11G2	na	0	0	0	0	0	1	0	1	1	0	0	0	0	0	0	0	0	0	0	1	0	1	0	0	0	1	0	1	1	0	0	0	0	0	0	0	0	0	0	0	0	0	0	0	0	0	0	0
IKZF5	na	1615	1208	2041	1789	968	877	1786	2344	3354	1292	2247	544	2429	1295	2403	1686	521	1459	2004	921	678	766	1848	725	3178	1538	1525	2637	2306	640	688	1098	1110	1593	674	1809	827	1557	1228	1464	1155	3213	800	907	1981	1316	1920	2222
ANKRD10	na	2872	4408	3425	3269	3697	2977	5899	7142	11212	2770	3290	9867	5916	7725	4937	5786	8903	6550	3811	2022	1349	4848	4830	5806	8714	7076	2748	6572	2738	5231	3912	4266	2965	4477	2043	5966	6270	4309	3810	6072	4390	5997	3800	3231	8858	6560	5708	4782
RF00017	na	1.259036145	0.385542169	0.71686747	0.572289157	1.240963855	1.072289157	1.686746988	1.361445783	2.740963855	0.28313253	0.584337349	0.759036145	1.192771084	0.921686747	2.060240964	0.63253012	1.096385542	1.71686747	0.71686747	1.307228916	0.228915663	1.825301205	0.740963855	1.042168675	1.36746988	1.090361446	0.457831325	1.572289157	0.421686747	0.704819277	0.584337349	0.71686747	0.903614458	0.662650602	0.186746988	0.975903614	1.578313253	0.271084337	1.030120482	1.012048193	0.987951807	0.843373494	1.114457831	0.524096386	2.728915663	2.608433735	0.861445783	0.524096386
ELL2P3	na	0	0	0	0	0	1	0	0	0	0	0	0	0	0	0	0	0	0	0	0	0	1	0	0	0	0	0	0	0	0	0	0	0	0	0	0	0	0	0	0	0	0	0	0	0	0	1	0
AC034236.3	na	14	1	2	0	4	6	11	1	4	0	3	1	10	6	4	0	6	1	1	3	0	4	0	3	4	1	0	2	2	2	1	5	2	2	0	4	4	0	1	75	2	0	4	4	5	13	2	2
MIR3686	na	0	0	0	0	0	0	0	0	0	0	0	0	0	0	0	0	0	0	0	0	0	0	0	0	0	0	0	0	0	0	0	0	0	0	0	0	0	0	0	0	0	0	0	0	0	0	0	0
AC025576.2	na	3	2	1	2	1	4	0	2	4	0	0	1	0	8	1	0	0	2	3	1	0	2	2	1	3	5	0	2	1	0	2	0	0	2	0	1	3	0	5	6	0	0	1	0	5	0	0	0
VCX3A	na	0	0	0	1	1	0	0	2	1	0	0	3	3	1	0	0	0	1	0	3	0	0	1	1	0	2	0	0	0	4	2	0	0	0	2	0	2	0	0	37	0	1	0	0	2	2	1	1
MIR548C	na	0	0	0	0	0	1	0	0	0	0	0	0	1	0	0	1	0	0	0	0	0	0	0	0	1	0	0	0	0	0	0	0	0	0	0	0	0	0	0	0	0	0	0	0	1	0	1	0
RNU6ATAC40P	na	2	0	3	1	0	2	2	2	1	0	4	0	2	6	2	3	0	1	4	0	1	0	1	0	5	0	1	6	4	0	0	0	0	1	4	2	0	0	0	0	0	2	3	3	5	1	1	2
RPL36AP35	na	0	0	0	0	0	0	0	0	0	0	0	0	0	0	0	0	0	0	0	0	0	0	0	0	0	0	0	0	0	0	0	0	0	0	0	0	1	0	1	1	0	0	0	0	0	0	0	0
OGDHL	na	4393	291	4062	5697	3563	2917	1699	1277	5123	17045	151	831	5964	90	6177	864	679	1675	14381	2	3344	3701	3421	2116	6858	2176	3919	5731	1692	7596	729	894	2251	2754	1395	4012	1746	6175	36646	11	4982	3511	1195	1128	3437	10091	2787	12633
AC007563.1	na	1	3	1	1	0	0	0	0	1	0	1	1	0	2	2	4	6	0	0	0	0	0	1	0	0	1	1	0	1	0	1	0	0	0	0	0	0	4	4	0	0	0	0	1	0	1	1	0
AC010776.1	na	0	0	0	0	0	0	0	0	0	0	0	0	0	0	0	0	0	0	0	0	0	0	0	0	0	0	0	0	0	0	0	0	0	0	0	0	0	0	0	0	0	0	0	0	0	0	0	0
MIR8056	na	0	0	21	0	0	0	0	0	0	0	0	0	0	0	0	0	0	0	0	0	0	0	0	0	0	0	0	0	0	0	0	0	0	0	0	0	0	0	0	0	0	0	0	0	0	0	0	0
FAM230I	na	15	0	0	1	0	1	2	2	2	6	0	1	1	2	6	1	6	1	3	1	0	4	3	0	0	4	20	2	1	3	2	0	1	1	1	3	4	23	2	0	0	1	1	0	21	4	0	3
IL15RA	na	1476	1408	1215	1366	1194	553	1801	1225	1531	305	1288	768	1326	2535	698	655	1519	2383	977	88	589	1230	1255	1165	1251	1896	952	1174	811	755	1194	1859	2373	1471	427	1140	1196	1020	228	4704	954	941	1970	1714	973	994	999	1066
AL136972.1	na	0	0	0	0	0	0	0	0	0	0	0	0	0	0	0	0	0	0	0	0	0	1	0	0	0	0	0	0	0	0	0	0	0	0	0	0	1	0	1	0	0	1	0	0	0	0	0	0
PFN1P11	na	3	4	0	3	1	0	3	3	4	0	2	1	4	2	1	5	1	1	1	4	1	0	1	0	1	2	1	0	1	1	4	3	1	1	0	3	2	1	4	3	2	4	0	0	5	4	3	1
MED25	na	2703	1838	1898	1852	3254	1155	2092	1561	2017	2960	1525	2602	2169	2412	1791	2438	2166	2494	2505	1576	1782	2010	2891	1919	2569	1714	2683	2412	2048	2739	1789	2132	3663	1460	1344	2577	2177	2404	1271	5027	1791	2650	2416	1881	2408	2830	1889	2859
AC010333.1	na	8	4	3	7	10	5	9	3	28	1	0	2	19	7	22	3	0	3	9	1	0	3	9	1	37	5	5	22	3	3	8	8	1	6	6	6	4	2	60	0	4	21	0	0	26	17	5	7
NBDY	na	1774	2346	1878	1688	1947	1128	1321	1812	2948	1670	2861	1191	1389	1792	1394	1761	1031	1678	2259	6267	1387	1132	1774	1482	1999	1560	2035	1981	1573	1674	2113	2207	2866	1664	1062	1869	2453	2711	2022	2544	1429	2186	905	2670	2378	1270	2104	2732
TRIM5	na	2731	1820	1868	2321	1395	1284	2600	2348	3924	1516	2578	766	2479	2216	2110	3107	854	2353	3214	1197	906	840	2551	972	2687	2070	2000	2246	2289	922	1312	1868	1641	2104	1004	2993	1601	1263	828	1529	1824	2514	750	1025	1953	1669	2515	2516
AC106820.5	na	9	1	8	14	2	18	6	7	15	5	6	7	23	7	11	16	12	10	14	23	3	4	3	1	19	5	11	11	14	3	9	0	1	7	5	11	10	11	26	9	5	14	0	2	14	29	3	16
MIR4801	na	0	0	0	0	0	0	0	0	0	0	0	0	1	0	0	0	0	0	0	0	0	0	0	0	0	0	0	0	0	0	0	0	0	0	0	0	0	0	0	0	0	0	0	0	0	0	0	0
AL512593.1	na	0	0	1	3	2	1	0	0	0	1	0	0	1	1	0	0	1	1	0	1	0	0	1	0	1	1	1	3	0	0	0	2	1	0	0	0	1	0	0	0	0	0	0	0	3	2	0	1
ATRN	na	9172	5233	6098	4770	2082	3083	4519	5042	6600	9681	6152	2560	7309	5474	5141	8617	1459	4352	9436	7509	2307	1461	6505	1959	9506	4907	5826	5948	4913	2434	3767	3618	2527	5329	2398	5691	3509	6821	9920	6470	4104	8692	875	2124	5114	2891	4555	8030
AC009303.2	na	2	2	3	1	1	20	4	6	18	1	0	0	7	1	5	1	2	2	1	4	0	2	2	2	1	1	1	2	1	0	3	2	3	1	0	2	0	0	6	13	2	4	0	0	6	13	3	3
AP006285.2	na	0	0	0	0	0	0	0	0	1	0	0	0	0	0	0	0	0	0	0	0	0	0	0	0	1	0	0	1	0	0	0	0	0	0	0	0	0	0	0	0	0	0	0	0	0	1	0	0
AC068044.1	na	0	0	0	0	0	0	0	0	0	0	0	1	0	0	0	0	1	0	0	0	0	0	0	1	0	0	0	0	0	0	0	0	0	0	0	0	0	0	0	0	0	1	0	1	0	0	0	0
AL772337.1	na	169	5	300	132	344	93	105	210	87	93	3	101	52	1	112	12	12	78	139	3	251	159	186	61	150	27	498	308	210	7	241	144	286	183	44	206	486	3	3	0	107	383	5	188	151	570	48	283
BNIP3P27	na	5	1	3	3	8	2	16	5	17	0	3	5	11	5	12	0	6	8	5	3	0	6	0	8	5	3	2	11	1	12	3	6	4	3	1	1	10	0	4	5	3	2	14	0	7	12	4	0
AC145285.2	na	117	25	39	31	50	31	66	51	93	19	42	44	87	30	71	26	33	40	36	24	17	59	29	52	43	22	28	78	41	33	37	36	34	37	29	44	56	17	36	61	31	52	48	23	132	74	34	33
OR4A43P	na	0	0	0	0	0	0	0	0	0	0	0	0	0	0	1	0	1	0	0	0	0	0	0	0	0	0	0	0	0	0	0	0	0	0	0	0	0	0	1	0	0	0	0	0	0	0	0	0
MIR4269	na	0	3	1	1	0	0	0	1	0	0	0	0	1	0	0	0	0	0	0	0	0	0	3	0	0	0	0	0	0	0	0	0	1	0	0	0	2	1	0	1	1	0	0	0	0	0	1	3
LINC01259	na	1	1	0	0	3	1	0	3	1	0	0	0	5	0	3	2	0	2	2	0	0	0	1	0	0	0	0	1	0	0	0	0	1	0	0	2	2	0	0	1	0	2	0	0	1	0	0	0
AL031705.1	na	33	1	3	1	24	9	13	9	24	3	1	3	23	7	11	2	12	12	5	10	0	22	3	10	12	4	4	19	2	5	9	5	8	6	0	2	14	0	1	6	11	2	10	1	37	34	13	3
ETDA	na	3	2	0	0	1	1	1	4	2	0	1	3	3	2	0	0	0	3	1	3	0	5	2	1	4	0	0	4	0	2	0	0	0	0	2	0	1	0	0	0	0	0	0	0	4	2	2	0
GNA13	na	4287	6267	7548	6899	2579	4731	7856	10505	11654	6123	7244	1788	7800	5750	7553	9754	1921	13677	13402	3021	3618	2302	7297	2403	14459	9512	6839	8516	6884	1901	3900	5064	5356	6897	3278	8166	3967	7788	2500	11346	4684	13313	3140	3436	7318	3692	9986	8915
NPY4R	na	0	2	1	0	1	0	6	14	1	0	1	1	0	12	2	21	0	10	0	0	0	0	1	1	2	1	0	2	2	1	0	1	0	0	4	3	1	0	1	0	0	3	18	2	8	2	1	2
CSF1R	na	4710	7827	5007	2935	2158	1996	10879	7682	4943	5763	13883	2332	7945	8021	7037	7873	3558	23078	10502	2694	2491	3723	6128	2414	17245	11778	6992	12397	4290	4755	2626	4435	5724	6281	5352	8367	10160	2627	1486	6176	4861	9879	7543	5040	9319	1219	7447	5708
RNU6-474P	na	0	1	0	0	0	0	1	0	0	0	0	0	0	0	0	0	0	0	0	0	0	0	0	0	0	0	0	0	0	0	0	0	0	0	0	0	0	0	0	0	0	0	0	0	0	0	0	0
MIR6796	na	0	0	0	1	0	0	0	0	0	0	0	0	1	0	0	0	0	0	0	0	0	2	0	0	0	0	0	0	0	1	0	0	0	0	0	0	0	0	0	1	1	0	0	0	0	0	0	0
AD000091.1	na	0	0	0	0	0	0	0	0	0	0	0	0	0	1	0	0	0	0	0	0	0	0	0	0	0	0	0	0	0	0	0	0	0	0	0	0	0	0	0	0	0	0	0	0	0	0	0	1
GNG2	na	644	4712	1743	2047	1646	499	2122	2326	3007	1546	2794	256	2947	2169	1689	1171	922	2785	1760	200	912	1124	3124	1016	2786	3429	1779	1779	1654	684	1726	2469	1891	2344	747	2440	1972	1338	339	3307	1217	3322	1102	1229	1440	829	2335	2155
AC106883.1	na	0	0	0	0	0	0	0	0	0	0	0	0	0	0	0	0	0	0	0	1	0	0	0	0	0	0	0	0	0	0	0	0	0	0	0	0	1	0	0	0	0	0	0	0	0	0	0	0
VN1R68P	na	0	0	0	0	0	0	0	0	0	0	0	0	0	0	0	0	0	0	0	0	0	0	0	0	1	0	0	0	0	0	0	0	0	0	0	0	0	0	0	0	0	0	0	0	1	0	0	0
TUBA1A	na	10854	26380	8190	8452	9116	3827	4632	6782	18450	15535	25049	4693	8649	18222	6973	5751	10398	10604	10161	19365	12789	4317	6380	10570	18871	10789	10036	8631	15609	6227	13389	7695	16582	9545	2896	10699	12478	10819	920	27742	5680	19908	3850	4340	10658	5747	11820	15615
AC097491.1	na	0	0	0	0	0	0	0	0	0	0	0	0	0	0	0	0	1	0	0	12	0	0	0	0	1	0	0	0	0	0	0	0	0	0	0	0	0	0	2	0	0	0	0	0	0	0	0	0
CPT1C	na	127	705	259	236	302	85	230	230	168	175	134	51	298	621	120	35	231	187	156	1440	161	193	577	488	292	579	191	247	135	167	317	352	208	185	27	201	368	255	83	150	203	253	109	44	118	297	257	292
SNORD114-13	na	0	0	0	0	0	0	0	0	0	0	0	0	0	0	0	0	0	0	0	0	0	0	0	0	0	0	0	0	0	0	0	0	0	0	0	0	0	0	0	0	0	0	0	0	0	0	0	0
RNU6-578P	na	0	0	0	0	0	0	0	0	0	0	0	0	0	0	0	0	0	0	0	0	0	0	0	0	0	0	0	0	0	0	0	0	0	0	0	0	0	0	0	0	0	0	0	0	0	0	0	0
BX284668.3	na	0	0	0	0	0	0	0	1	2	0	0	3	0	0	0	0	0	3	0	0	0	2	0	0	0	0	0	0	0	0	0	0	1	1	0	0	0	3	0	0	0	6	0	0	0	0	3	0
AC048337.1	na	1	1	0	0	2	2	2	0	2	0	1	2	3	1	2	1	1	2	0	8	0	1	1	2	1	0	0	1	0	1	0	1	4	0	0	7	2	0	1	6	2	0	0	0	0	1	0	0
AC003687.1	na	1	0	0	0	0	0	0	0	0	0	0	0	0	0	0	0	1	0	0	0	0	0	0	0	0	0	0	0	0	0	0	0	0	0	0	0	1	0	0	0	0	1	0	0	0	0	1	0
AC093151.3	na	9	0	2	7	2	4	6	6	10	2	3	7	7	6	7	2	5	3	12	13	1	3	1	7	3	0	3	2	9	9	2	3	1	3	0	15	4	0	2	4	7	3	8	1	6	34	0	1
LINC01165	na	0	8	3	2	3	6	7	2	4	2	2	2	4	5	1	6	3	3	1	14	1	0	8	5	3	1	0	1	1	2	0	5	4	4	2	3	0	2	0	1	8	6	0	2	3	3	9	2
AC244230.1	na	2	0	0	0	0	0	0	0	0	0	0	0	0	0	0	0	0	1	0	0	0	0	0	0	0	0	0	0	0	0	0	0	0	0	0	0	0	0	1	0	0	0	0	0	0	0	0	0
RPS6KB2-AS1	na	0	0	0	0	0	0	0	0	0	0	0	0	0	0	0	0	0	0	0	0	0	0	0	0	0	0	0	0	0	0	0	0	0	0	0	0	0	0	0	0	0	0	0	0	0	0	0	0
SNX31	na	1	7	12	5	12	14	17	21	14	1	23	1	26	90	10	2	1	3	4	1	1	5	6	35	6	14	3	52	3	34	4	443	22	6	0	13	2	26	5	5	69	13	2	3	23	9	68	66
RTL8B	na	1327	2237	1460	1324	1544	763	1113	1360	1888	1269	1415	507	1414	1616	839	1372	1019	1047	1554	3091	951	873	1819	1394	2148	1297	1388	1097	1982	1271	1720	1558	1773	1117	601	1548	1824	2350	1124	2639	1065	1661	728	988	1558	945	1477	2359
AC066613.1	na	105	9	20	23	34	33	79	66	156	5	13	19	55	28	85	32	30	51	35	20	4	31	36	33	63	48	9	64	16	19	43	45	29	35	6	58	38	13	48	31	43	36	69	1	81	152	35	25
DGKH	na	1063	2578	2204	3020	1742	1825	3807	3350	5164	2494	1370	690	4124	3323	2392	1764	714	4390	3360	941	667	1792	4382	1093	5762	2835	1338	3410	1640	727	1424	2631	2251	3431	1018	4070	1953	1555	829	1668	2522	4179	775	691	2737	3918	2480	3716
ABI3BP	na	6129	2801	6033	3167	2443	3373	8995	8451	5870	3477	1054	1422	8400	1328	9846	9676	2271	5808	7571	1351	123	1662	2045	3026	11026	5516	9936	6390	32432	10118	277	3623	892	4697	2490	4760	2537	13349	693	1023	3561	8115	1662	2808	8670	2777	5782	6759
TBXT	na	0	0	0	0	0	0	0	0	0	0	0	1	0	0	0	0	0	1	0	0	0	0	0	0	2	0	0	0	0	0	0	0	0	0	0	0	0	0	2	0	0	1	0	0	0	1	0	0
AC093278.2	na	202	1224	1700	1166	808	390	831	742	1758	471	1070	83	1534	775	760	303	131	520	570	125	160	698	1884	480	1630	1105	1261	1008	695	358	715	1904	1542	1628	285	917	625	973	176	87	1016	1041	155	414	579	1014	1117	1136
AC091931.1	na	0	0	0	0	0	2	0	0	0	0	31	0	0	0	0	0	0	0	0	1	0	0	0	0	0	0	0	0	0	1	0	0	0	0	0	0	0	0	0	0	0	0	0	0	0	1	0	0
LINC02557	na	0	0	0	0	0	0	0	0	0	0	0	0	2	0	0	0	1	1	0	1	0	0	2	0	0	0	1	0	0	0	3	0	0	0	0	0	0	0	1	0	0	0	0	0	0	0	0	1
TESPA1	na	146	460	207	111	224	68	767	331	344	44	273	85	385	360	283	194	44	1148	298	8	92	284	170	165	359	443	215	336	81	150	120	320	950	433	122	895	180	80	3510	366	124	292	702	277	383	134	219	212
MAGEA9	na	0	0	0	0	0	0	0	0	0	0	0	0	0	0	0	0	0	0	0	0	0	0	0	0	0	0	0	0	0	0	0	0	0	0	0	0	0	0	0	0	0	0	0	0	0	0	0	0
RF00635	na	0	0	0	0	0	0	0	0	0	0	0	0	0	0	0	0	0	0	0	0	0	0	0	0	0	0	0	0	0	0	0	0	0	0	0	0	0	0	0	0	0	0	0	0	0	0	0	0
MSLN	na	10	63	337	14	126	194	211	24	39	94	21	7	237	16	37	4007	18	73	78	8	14	20	5854	21	39	4955	25	20	39	157	17	12	25	935	354	341	64	386	53	19	70	32262	13	135	36	73	24	86
AC079384.1	na	7	0	2	2	8	3	7	6	39	0	2	1	6	0	9	1	0	16	3	3	1	16	5	2	4	2	10	13	3	3	2	1	16	2	0	3	5	0	0	3	3	11	1	2	15	4	3	0
ADAMTSL4	na	4496	420	1249	687	619	354	674	887	1182	347	1946	275	3403	533	1373	2578	445	772	791	111	514	635	2091	853	899	1973	724	1689	373	816	2841	729	216	383	418	855	2165	626	75	4578	436	1621	328	302	649	813	744	476
AC068491.2	na	0	4	0	10	0	3	0	1	7	0	0	0	4	8	2	1	0	1	0	0	0	0	0	5	3	6	0	8	1	0	8	1	0	4	0	0	8	2	26	1	1	1	0	2	17	0	4	4
PRR9	na	1	0	0	0	0	0	0	0	1	0	0	0	0	0	0	0	0	0	0	0	0	0	0	0	0	0	0	0	0	0	0	0	0	0	0	0	1	0	0	0	0	0	0	0	0	0	1	0
DNAJC27-AS1	na	133	64	160	134	143	71	107	122	249	31	112	142	166	100	159	46	178	87	194	48	118	118	157	55	104	89	125	340	150	63	48	117	151	127	66	123	50	187	29	38	100	352	69	111	232	151	164	183
AC090186.1	na	14	6	5	2	4	5	5	11	16	8	1	8	14	7	7	13	0	5	3	3	1	1	8	4	22	2	5	15	3	1	2	2	1	4	4	12	5	1	10	4	5	11	0	0	8	2	4	7
AC009567.2	na	0	0	0	0	0	0	0	0	0	0	0	0	0	0	1	0	0	0	0	0	0	1	0	0	0	0	0	0	0	0	0	0	0	0	0	0	0	0	0	0	0	2	0	0	0	0	0	0
GDF1	na	0	0	0	0	0	0	0	0	0	0	0	0	0	0	0	0	0	0	0	0	0	0	0	0	0	0	0	0	0	0	0	0	0	0	0	0	0	0	0	0	0	0	0	0	0	0	0	0
FOXG1-AS1	na	0	0	0	0	0	0	0	0	0	0	0	0	2	0	3	0	3	1	0	0	0	1	0	0	0	0	0	0	0	0	0	0	0	0	0	0	0	0	0	85	0	0	0	0	0	2	0	0
GGT5	na	658	10964	1993	1535	2592	921	1669	2644	1156	6282	1306	328	2007	9822	1131	298	1133	3564	2495	2942	835	1048	3780	8436	6832	6864	2924	1925	1320	3480	2016	3450	4005	3309	418	1964	2482	5778	442	921	3635	2006	3968	374	1371	2416	2539	2643
NEK2P2	na	0	0	0	1	0	0	0	0	0	0	0	0	0	0	0	0	0	0	0	0	0	1	0	0	0	0	0	0	0	0	0	0	0	0	0	0	0	0	0	1	0	1	0	0	0	0	0	0
AL033529.1	na	3	0	0	0	0	1	0	2	1	0	0	0	0	0	1	0	3	2	0	0	0	1	0	0	0	0	0	1	0	0	0	2	0	0	0	0	1	0	2	1	2	1	1	0	2	2	0	0
STAT4	na	352	337	277	188	355	110	574	438	648	119	353	366	422	445	298	272	143	623	368	11	109	375	238	559	345	700	334	447	107	221	485	577	573	332	148	370	485	114	53	533	299	264	484	293	435	177	381	242
AC013444.1	na	0	1	0	1	0	3	2	1	3	0	0	2	0	1	0	2	0	1	0	0	0	2	0	0	1	3	1	0	1	1	0	0	1	2	0	0	0	1	0	1	1	1	0	0	2	4	1	4
AL590644.1	na	4887	93	15	209	33	290	0	555	1305	1	167	152	65	1321	1	93	3971	831	171	15	1	104	108	250	606	965	6	172	173	796	2897	221	18	48	7	246	976	49	0	28	149	625	227	16	2386	70	28	47
RNA5SP157	na	0	0	0	0	0	0	0	0	0	0	0	0	0	0	0	0	0	0	0	0	0	0	0	0	0	0	0	0	0	0	0	0	0	0	0	0	0	0	0	0	0	0	0	0	0	0	0	0
IL1R1-AS1	na	0	0	0	1	1	1	0	2	2	0	0	0	1	2	0	0	0	1	2	2	0	1	1	0	0	3	0	1	0	0	1	0	0	0	0	1	0	0	0	0	1	0	3	0	2	3	1	0
C3orf62	na	697	437	360	308	416	194	625	459	748	502	449	258	463	462	380	410	540	582	475	365	222	607	548	513	686	555	253	399	360	422	320	536	619	413	208	627	671	595	237	1157	375	400	716	374	711	628	602	464
ZNF266	na	2083	1162	1716	1210	1085	862	3305	2397	4544	785	1346	543	3814	3081	2326	1239	3304	2155	1605	1113	653	2463	2526	3014	1813	1571	912	1761	976	1373	1575	1913	1496	1701	225	2859	2251	1355	1597	2018	1668	1720	1129	470	2202	2466	2004	1372
EXOC7	na	6032	5072	6217	5058	3700	3722	6527	5277	7091	4793	6669	2108	8501	6053	5542	6238	1510	5572	8583	2978	3686	2609	6438	3055	10721	5255	6342	8753	4751	2313	3902	4377	5941	5216	2477	6527	4035	7398	1695	5863	4653	10747	1469	1891	5812	3958	6597	8953
C12orf80	na	1	1	0	0	0	0	0	0	1	0	0	0	2	1	0	0	4	0	0	4	0	0	0	0	3	0	0	0	0	0	0	0	0	2	0	0	0	2	0	0	1	0	5	0	2	1	0	1
PSD4	na	4671	2195	2753	3215	1469	828	4350	2352	7335	1942	1839	2486	2564	2702	2486	4120	5702	6721	4493	96	1533	3121	4817	1592	3725	2853	2424	3606	1119	1580	2914	3053	2860	2929	1272	4989	2340	2366	484	2555	1696	3428	2233	2244	3541	4212	4133	4945
KRT18P27	na	3	2	1	1	0	0	1	0	1	0	0	0	0	0	0	0	2	0	0	7	1	1	0	0	1	1	0	1	2	0	0	2	0	1	1	0	1	1	0	0	0	0	3	0	1	1	0	4
SNORD22	na	0	0	0	0	0	0	0	0	0	0	0	0	0	0	0	0	0	0	0	0	0	0	0	0	0	0	0	0	0	0	0	0	0	0	0	0	0	0	0	0	0	0	0	0	0	0	0	0
ENAH	na	3570	4153	4216	1952	1295	2072	2725	1864	6680	8084	5415	1405	4541	5947	4210	3377	1710	5825	3760	6094	956	1138	1904	4057	7948	4604	4598	3458	3988	2329	4019	2169	2020	3035	2379	4905	2554	3324	991	4902	2466	5438	1502	1489	3538	2312	2333	5428
LINC01007	na	1	0	0	0	0	0	1	0	0	0	0	0	0	0	0	0	2	0	0	0	0	2	0	0	0	0	0	1	0	1	3	3	0	2	1	0	2	0	0	0	0	2	0	0	0	1	0	4
MPTX1	na	0	1	0	0	0	0	0	0	1	0	0	0	0	0	0	0	0	0	0	0	0	0	0	1	0	0	0	0	0	0	0	0	0	0	0	0	0	0	0	0	0	0	0	0	2	1	1	0
TTC25	na	634	192	446	486	520	348	316	570	1281	226	700	489	490	219	286	418	313	298	454	54	520	411	467	163	408	262	557	965	385	288	354	580	925	330	233	471	357	310	17	67	303	578	205	389	804	513	556	489
MIR302CHG	na	8	1	0	3	5	4	11	9	15	1	3	8	8	7	10	1	15	8	5	3	0	6	4	6	12	6	1	3	3	4	5	6	4	3	2	9	4	2	6	4	3	8	15	2	7	4	6	3
AL137796.1	na	1	0	2	1	2	3	3	5	7	3	0	0	3	2	1	1	2	2	0	1	4	1	7	1	2	3	2	2	1	1	0	1	1	1	0	0	1	4	5	3	2	6	2	3	3	1	5	1
ZIC4	na	3	0	12	0	0	2	10	7	69	0	1	3	0	0	16	0	8	5	1	20	0	17	2	48	3	3	2	1	2	0	0	0	0	0	0	42	5	0	4	2	0	0	3	7	313	2	1	4
AC005255.1	na	59	28	27	28	17	12	40	35	74	28	63	3	36	65	42	94	14	34	91	60	18	16	26	12	64	51	29	36	38	20	24	27	33	34	17	62	27	34	57	73	24	52	9	34	31	31	56	46
AC061999.1	na	2	20	10	11	9	0	14	5	10	7	2	3	16	10	6	7	3	10	27	0	12	3	24	4	21	12	9	8	1	4	5	14	11	9	5	11	7	7	1	2	11	19	3	8	13	6	17	21
PKD1P6	na	434	143	197	258	323	247	565	317	542	84	48	334	623	640	397	172	402	348	434	288	69	187	543	245	528	280	135	389	91	137	294	191	148	178	52	437	392	67	184	462	282	266	122	20	470	633	269	245
MIR1207	na	0	1	0	0	0	0	1	0	0	0	0	1	0	0	0	0	0	0	1	0	0	0	1	0	0	0	0	0	0	0	1	0	0	0	0	0	0	0	1	1	0	0	0	0	1	0	0	0
MTND6P9	na	0	0	0	0	0	0	0	0	0	1	0	0	0	0	0	0	0	0	0	0	0	0	0	0	0	0	1	0	0	0	0	1	0	0	0	0	0	0	1	0	0	0	0	0	0	0	0	0
AC083864.1	na	1	0	3	0	0	2	1	1	2	0	0	0	0	0	6	0	8	1	2	4	0	4	0	0	0	0	0	1	0	1	0	1	0	0	0	0	1	0	4	1	2	0	2	0	0	2	0	0
CLRN2	na	0	0	0	0	0	0	1	1	0	0	0	0	0	0	1	3	3	1	1	1	0	0	0	1	0	0	0	0	0	1	0	0	0	0	0	0	1	0	0	0	0	1	7	0	1	1	1	1
FABP12	na	0	0	0	0	0	0	0	0	6	0	0	2	0	1	1	0	0	0	0	0	0	0	0	1	0	0	1	2	0	0	1	0	1	0	0	1	0	0	0	0	1	0	0	0	3	0	0	0
AL109615.3	na	723	330	711	756	720	855	377	581	2205	23	1195	498	403	810	595	409	719	788	822	33	274	413	367	593	488	289	825	642	832	624	1042	1198	1093	601	98	886	775	591	17	5	711	1014	68	721	1998	978	684	723
CHURC1-FNTB	na	9	5	10	3	3	1	6	12	29	6	6	3	12	7	11	1	0	6	8	0	2	1	14	3	19	7	13	35	22	2	1	3	4	7	1	5	2	14	5	1	3	13	0	1	23	3	12	10
AC136628.1	na	0	0	0	0	0	0	0	0	0	0	0	0	0	0	0	0	0	0	0	0	0	0	0	0	1	0	0	0	0	0	0	0	0	0	0	1	0	0	0	0	0	0	0	0	0	0	0	0
REC114	na	1	6	4	1	3	3	2	5	5	0	3	3	2	4	6	1	10	1	4	8	0	3	2	2	2	2	1	4	0	4	2	0	1	1	1	1	8	1	2	2	2	2	3	1	2	6	3	2
SKP1P1	na	59	5	14	18	9	20	15	14	52	6	13	22	23	15	45	36	17	40	11	29	19	23	38	13	33	26	5	22	12	15	23	10	17	15	11	24	26	12	23	21	19	15	26	20	33	58	16	58
CREBRF	na	3765	2666	6407	3868	2225	2258	2961	4768	6859	4044	3254	2867	4879	3222	4321	7162	1443	3898	3899	669	1293	2170	3827	1384	9079	3535	4775	4884	7276	1486	1545	3494	3929	4149	1870	5238	2127	4436	4811	2142	2596	9631	1626	2084	7062	4822	3665	8204
ZNF358	na	2577	3665	2595	2485	5465	776	2174	1399	2444	2247	3686	2883	3540	2213	2203	2031	4876	2511	4334	982	3473	3701	3719	4938	3496	2483	3556	2430	3264	4234	5551	4273	7494	2645	1593	1835	4204	3463	1393	3017	2652	3897	4124	5536	2380	4324	2418	5420
VN1R66P	na	0	0	0	0	0	0	0	0	0	0	0	0	1	0	0	0	0	0	0	0	0	0	0	0	0	0	0	0	0	0	0	0	0	0	0	0	0	0	0	0	0	0	0	0	1	1	0	0
AC021422.1	na	5	1	2	0	1	0	0	0	7	0	1	4	2	1	5	0	2	2	1	4	1	2	2	3	3	1	1	1	2	1	1	2	4	0	0	0	2	0	1	2	1	3	0	1	0	1	4	0
INTS10	na	1951	2565	2574	2615	2230	1249	1873	2845	4608	2454	5570	3312	3300	2410	2913	1887	1975	2858	1971	1565	1586	1637	2853	1775	5043	2554	2491	5199	1576	1755	4008	2579	2099	2322	1296	2299	1884	3051	3024	3929	1979	5804	1507	2432	3732	1834	2972	2694
ACTG1P18	na	0	0	0	0	0	0	0	0	0	0	0	2	0	0	1	1	0	0	0	0	0	0	0	0	1	0	0	0	0	0	0	0	0	0	0	0	0	0	0	0	0	2	0	0	0	0	0	0
AC012506.2	na	3	0	3	1	3	0	1	3	2	3	3	1	1	1	2	2	2	2	9	0	0	0	0	0	4	0	6	8	1	1	1	1	2	1	1	1	4	0	0	1	6	3	0	8	2	4	7	0
PYHIN5P	na	2	0	0	0	0	0	0	0	0	0	0	0	0	0	1	0	0	0	0	0	0	0	0	0	2	0	0	1	0	0	0	0	0	0	0	0	0	0	0	0	0	1	0	0	0	0	1	0
ATP5MFP1	na	1	0	0	0	0	0	0	1	1	0	0	0	1	0	0	0	1	2	0	0	0	2	0	0	0	0	0	0	0	0	0	0	0	0	0	0	2	0	0	2	0	0	0	0	0	0	0	0
AC005323.1	na	2	0	0	0	0	0	0	1	1	0	0	0	0	0	3	5	1	2	0	5	0	0	52	0	0	0	1	0	0	0	0	0	3	0	0	0	1	0	0	3	2	0	0	0	0	0	0	0
AC241585.1	na	275	210	181	100	65	119	174	154	141	159	103	78	182	192	115	154	26	270	175	76	56	42	198	40	244	168	196	124	130	46	121	86	98	133	43	182	74	189	80	107	100	149	64	24	151	92	164	181
MIR6738	na	1	0	0	2	0	0	0	0	1	0	0	0	0	0	1	0	0	0	0	0	0	0	0	1	0	0	0	0	0	0	0	0	1	0	0	0	0	0	0	0	0	0	0	0	0	0	1	0
TGFBR1	na	2741	6075	3958	3404	2071	4761	5602	7371	5704	7690	9535	2393	6859	8123	4642	5485	2903	8757	10218	5541	2449	2987	5822	2678	19754	7680	3760	5692	9912	3412	4349	2980	3020	7147	3842	5510	4870	8451	7836	5260	3377	8990	3313	3720	6820	5264	7203	9512
GSG1L	na	0	2	0	0	1	3	2	1	4	4	1	2	0	2	3	0	7	1	2	0	2	7	0	4	4	3	1	2	0	0	3	1	0	1	0	0	4	2	5	2	4	1	4	1	2	4	2	2
AC104836.1	na	17	14	10	10	29	5	11	21	13	23	62	20	18	29	20	13	10	7	13	8	19	22	27	9	20	24	27	49	27	25	19	20	22	17	11	20	10	14	4	6	4	31	14	30	49	11	18	18
AL357052.1	na	0	0	0	0	0	0	1	0	0	0	0	0	0	1	0	0	0	0	0	0	0	0	1	0	0	0	0	1	0	0	0	0	0	0	0	0	1	0	0	0	0	0	0	0	0	0	0	0
AC079336.2	na	1	6	2	1	2	4	4	6	7	4	4	0	5	3	2	0	7	6	2	2	1	4	2	1	4	3	0	2	1	0	3	0	4	4	0	1	1	4	6	4	1	4	2	0	4	5	3	4
CXADRP1	na	0	0	0	0	0	0	0	0	0	0	0	0	0	0	0	0	0	0	0	0	0	0	0	0	1	0	0	0	0	0	0	0	0	0	0	0	0	0	0	0	0	0	0	0	0	0	0	0
AC024085.1	na	2	0	0	0	0	0	1	0	1	0	0	0	0	0	1	0	4	2	0	0	0	0	1	0	0	0	0	0	0	0	1	0	0	0	0	0	0	0	0	2	0	0	0	0	0	0	1	0
EN1	na	59	224	6	22	3	2	5	9	14	1	22	49	4	23	1	13	28	10	1	878	9	7	13	125	67	54	8	17	0	52	18	17	34	9	7	2	16	43	14	5	12	22	74	90	7	7	2	18
IGHV1-12	na	3	4	0	2	1	0	12	0	9	0	16	0	3	1	0	26	0	5	0	0	0	4	2	0	4	7	0	4	0	1	0	0	10	0	5	0	5	6	0	2	2	4	2	16	1	1	1	16
LINC01126	na	55	9	39	35	41	40	82	101	262	8	60	64	93	91	168	22	21	56	45	25	4	76	25	30	100	30	29	134	23	21	18	78	20	38	19	58	19	17	33	20	52	20	50	21	393	245	78	23
RNU6-478P	na	0	0	0	0	0	0	0	0	0	0	0	0	0	0	0	0	1	0	0	0	0	0	0	0	0	0	0	0	0	0	0	0	0	0	0	0	0	0	0	0	0	0	0	0	0	0	0	0
ARAF	na	3893	4147	4740	3749	2525	2917	4810	4583	4610	4387	4353	1512	4932	3484	4398	4932	2185	4656	6303	6770	3428	1979	5597	2195	7535	4571	4996	5728	3286	3086	3211	2518	3193	4257	1928	4576	3748	4104	4950	6519	4014	6139	1332	2838	5732	2978	5454	6036
AC004554.1	na	3	0	0	0	0	0	1	0	0	0	0	0	0	0	0	0	1	0	0	0	0	0	0	0	1	0	0	0	0	0	0	0	0	0	0	0	0	0	0	1	0	0	0	0	0	1	0	0
RNA5SP29	na	0	0	0	0	5	1	0	0	5	0	0	0	4	1	0	0	0	1	0	0	0	0	0	0	0	0	3	0	0	0	3	0	2	0	0	0	0	0	0	0	1	0	0	1	8	7	0	0
AL442663.4	na	18	2	5	4	13	10	18	9	38	2	9	14	24	3	18	12	34	11	7	39	5	21	6	16	16	9	3	13	6	12	5	6	16	11	2	10	21	10	8	15	18	2	1	8	26	24	14	4
AC234782.2	na	1	0	4	0	3	1	0	2	3	0	0	1	1	1	1	0	8	7	1	0	0	4	3	3	3	0	1	1	0	0	1	2	5	1	0	1	2	0	0	3	1	0	7	1	3	2	1	0
LINC02616	na	0	0	1	0	0	0	0	0	0	0	0	0	0	1	0	1	2	0	0	20	0	0	0	0	0	0	0	0	0	0	0	0	1	0	0	0	1	0	2	280	0	1	1	0	0	0	1	0
AL096803.3	na	1	2	3	1	0	2	1	2	3	0	5	2	1	3	4	0	11	1	0	0	1	1	4	7	0	2	0	1	0	1	2	3	1	0	0	4	5	1	0	0	0	2	2	0	1	0	1	0
AL137072.1	na	0	0	0	0	0	0	0	0	0	0	0	0	0	0	0	0	0	1	0	0	0	0	0	0	0	0	0	0	0	0	0	0	0	0	0	0	0	0	0	0	0	0	0	0	0	0	0	0
MIR181A2HG	na	10	28	8	8	20	12	14	12	34	7	36	7	16	30	23	10	37	21	11	92	8	22	14	47	36	15	7	40	27	18	30	36	13	12	8	10	39	24	6	119	8	26	36	6	14	25	10	16
RNU6-199P	na	4	1	0	0	1	1	2	1	3	0	0	0	4	0	1	0	1	0	0	1	0	0	0	1	2	1	0	2	0	1	1	2	0	2	0	2	1	1	1	2	1	1	2	0	1	3	0	0
AC007100.1	na	0	0	0	2	1	0	0	1	0	1	0	1	0	0	0	0	1	1	0	0	0	0	0	0	0	0	0	1	0	0	0	0	0	0	0	0	2	0	1	0	0	0	0	0	1	1	0	0
AC096743.1	na	0	0	0	0	0	0	0	0	0	0	0	0	0	0	0	0	0	0	0	0	0	0	0	0	0	0	0	0	0	0	3	0	0	0	0	0	1	0	0	0	0	0	0	1	0	0	0	0
ST6GALNAC1	na	8	22	74	31	12	6	13	15	96	3	16	5	14	9	18	36	17	18	24	7	14	23	7	54	63	13	18	12	5	23	6	37	37	30	3	25	11	183	8	15	21	25	37	8	46	29	15	92
TRAM2	na	7241	5700	2190	1882	1000	807	1954	2120	3724	3213	6415	309	3336	5634	1508	2520	1284	2461	1832	3694	1451	694	3565	2358	7461	4742	2606	2406	2609	1639	2872	1703	1658	3554	1058	2561	2598	2525	527	5957	1600	4135	614	827	2534	1282	2066	3287
MIR605	na	0	0	0	0	0	0	0	0	0	0	0	0	0	0	0	1	0	0	0	0	0	0	0	0	0	0	0	1	0	0	0	0	0	0	0	0	0	0	0	0	0	0	0	0	0	0	0	0
KLHL30	na	23	105	40	20	45	11	9	12	46	92	152	14	30	70	31	38	188	118	18	46	7	29	91	96	224	97	62	29	90	126	36	28	32	56	2	49	40	109	9	6	33	63	45	17	48	47	9	92
ERLIN2	na	7086	4682	10295	6574	3435	7900	3209	7396	7875	8021	4930	4051	8754	4588	8166	4520	1399	4948	6643	2582	3800	2972	7106	2236	12307	4635	12174	10375	4127	3209	5459	4439	4904	7036	3814	6650	2867	10317	5303	6021	5653	14507	751	4158	8509	4471	7793	10194
KRT8P41	na	1	1	2	0	1	1	5	2	9	2	0	3	0	1	2	1	0	1	1	0	1	0	6	0	3	1	3	0	0	1	0	2	0	1	3	3	2	0	13	2	0	1	2	0	2	4	2	6
LINC01806	na	2	16	6	0	3	35	38	46	57	125	9	35	11	14	25	151	119	66	10	2	3	18	15	5	229	17	3	7	7	49	6	1	76	23	7	42	21	21	0	536	27	6	18	36	108	0	61	340
GSTZ1	na	536	666	574	639	714	393	557	805	1238	1044	566	574	517	406	565	512	1115	631	748	1368	651	429	548	747	788	729	896	1177	905	666	1626	981	1011	831	300	441	742	520	1947	1057	835	1835	660	866	857	1022	1143	721
AC004808.1	na	0	0	0	0	0	0	0	0	0	0	0	0	0	0	0	0	0	0	0	1	0	0	0	0	0	0	0	0	0	0	0	0	0	0	0	0	2	0	0	0	0	0	0	0	0	0	0	0
ANKRD44	na	1119	1027	1116	822	799	703	2788	2291	2321	977	1067	1022	2031	1548	1762	4078	416	4544	1899	972	259	979	1133	641	2324	1720	832	2173	834	561	740	982	1128	1490	687	3434	891	962	1548	1892	938	1753	1534	1118	1904	994	1641	1353
ARHGAP1	na	9316	14490	10622	8866	7984	4618	7669	7877	10477	11350	11311	6967	11657	14483	6980	7900	4535	11760	8981	8135	5331	6639	10762	11104	19959	12244	12736	12242	13086	13337	15168	10989	10185	10925	6754	8169	11458	13004	4261	9525	7748	15190	6094	3860	14933	6583	11326	13171
LINC01525	na	0	0	0	0	0	0	0	0	0	0	0	0	0	0	1	0	1	0	0	0	0	0	0	0	1	0	0	0	0	0	0	0	0	0	0	0	0	0	0	0	0	0	1	0	0	0	0	0
TMEM199	na	851	957	912	816	815	943	933	1065	1976	829	960	619	939	780	1059	1307	566	928	1311	537	751	792	942	623	1278	826	806	974	1026	583	578	867	1639	996	392	1296	917	1424	569	1137	779	1121	545	720	1319	1076	1258	1418
AL355592.1	na	0	0	0	0	0	0	0	1	0	0	0	0	0	0	2	0	0	0	0	13	0	0	0	0	0	0	0	0	0	0	0	0	0	0	0	0	0	0	1	0	0	0	1	0	0	1	0	0
DYRK1B	na	1755	1804	2301	1386	1861	616	987	1331	1372	1927	1728	1165	1980	2008	1995	1539	1290	1737	1252	356	1402	1118	1728	1515	1717	1099	2052	1752	1569	2317	1498	1807	2827	1397	809	1785	1994	1976	1234	499	1311	2098	1236	1315	2266	1786	1286	2117
OR13K1P	na	0	0	0	0	0	0	1	0	0	0	0	0	0	0	0	0	0	0	0	0	0	0	0	0	0	0	0	0	0	0	0	1	0	0	0	1	3	0	0	0	0	1	0	0	1	0	0	0
STAB2	na	115	19	16	63	18	20	42	38	255	6	121	48	61	88	27	23	275	66	40	6	4	42	37	59	73	16	4	42	11	45	17	16	69	16	8	116	98	46	478	29	26	25	41	4	142	197	19	25
OR52Z1	na	0	0	0	0	0	0	0	0	0	0	0	0	0	0	0	0	1	0	0	0	0	0	0	0	0	0	0	0	0	0	0	0	0	0	0	0	1	0	0	0	0	0	0	0	0	0	0	0
AC010834.1	na	0	0	0	0	0	0	0	0	0	0	0	0	0	0	0	0	0	0	0	0	0	0	0	0	0	0	0	0	0	0	0	0	0	0	0	0	0	0	0	0	0	0	0	0	0	0	0	0
RNU6-1096P	na	2	0	2	1	0	0	1	1	1	0	0	0	2	0	0	1	0	1	1	0	0	0	1	0	0	0	0	1	0	0	1	0	0	0	0	0	0	0	0	0	0	0	0	0	3	0	0	1
CCND3P2	na	0	0	0	0	0	0	0	0	0	0	0	0	0	0	1	0	0	0	0	0	0	4	0	0	0	0	0	0	0	0	0	0	0	0	0	0	0	0	0	0	0	0	0	0	1	0	0	0
MFRP	na	0	0	0	0	0	0	0	0	0	0	0	0	0	0	0	0	0	0	0	0	0	0	0	0	0	0	0	0	0	0	0	0	0	0	0	0	0	0	0	0	0	0	0	0	0	0	0	0
PRXL2B	na	2560	2025	3485	2068	2848	2093	2476	2301	3078	2469	997	868	4794	2043	4343	1705	1274	1750	3631	2344	3798	1283	2526	1531	4024	1482	3685	3970	3912	2473	1367	2608	3814	2293	1629	2685	1569	3686	1423	3930	1838	4605	1928	1250	2915	4544	3160	3671
AC024405.1	na	0	0	0	1	0	0	0	0	0	0	0	0	0	0	1	0	0	0	0	0	0	0	1	0	0	0	0	0	0	0	0	0	0	0	0	0	2	0	0	0	0	0	0	0	0	0	1	0
HHATL	na	0	5	0	1	4	0	0	6	10	2	1	14	2	9	2	4	2098	4	3	0	1	3	1	0	0	1	2	3	0	2	5	0	80	1	0	1	1	4	47	0	11	0	3	1	31	0	6	0
PPIAP57	na	0	0	0	0	0	0	0	0	0	0	0	0	0	0	0	0	0	0	0	1	0	0	0	1	0	0	0	0	0	0	0	0	0	0	0	0	0	0	0	0	1	0	0	0	0	0	0	0
EEF1A1P5	na	884	730	694	1341	3589	945	442	667	4902	1449	4662	312	3302	607	897	2149	407	1972	961	141	2707	799	1427	1597	11507	5163	5739	2845	2630	466	549	1205	13299	4114	1311	1503	811	2283	299	2479	733	6654	470	3475	1697	10190	16864	4544
UBN2	na	3682	1292	1931	1895	1656	1492	2768	2972	5856	1688	1527	1793	4660	1967	4384	1635	1895	2789	2763	1954	453	1404	2233	1072	4017	1833	1184	3432	1512	889	1225	1859	1575	1908	1009	2208	1672	1351	2134	807	1600	3115	1019	639	4654	3625	1938	2295
AC021683.1	na	47	44	19	28	125	35	49	48	47	5	21	2	22	114	4	1	13	25	33	2	21	17	76	30	94	78	28	33	39	11	34	97	26	60	3	32	61	51	8	0	70	68	40	3	125	67	79	74
TRAV1-1	na	18	15	0	1	5	1	26	52	9	1	3	3	10	2	3	8	0	8	3	0	1	0	3	3	9	1	3	3	3	2	1	4	5	4	2	140	7	2	1	7	0	0	6	10	2	2	0	8
AP003041.1	na	5	1	0	0	1	3	2	0	1	0	1	0	3	2	0	0	3	0	0	1	1	4	0	1	0	0	0	1	3	3	0	1	2	1	0	3	1	1	5	1	0	0	0	1	2	4	2	0
FADS2	na	936	4142	2183	4242	2006	4907	8791	5639	5989	2955	4572	1209	5275	2720	6210	1474	7147	3511	10526	5648	2197	3892	2773	3196	2378	2719	1264	2535	955	1208	5904	1289	1255	7474	7162	754	2348	1704	490	3548	1525	1806	1961	1903	1570	1313	4903	4992
AC010595.1	na	0	0	0	0	3	17	0	0	0	0	0	2	0	0	0	0	1	0	0	11	0	0	0	0	0	0	0	0	0	0	0	0	1	0	0	0	1	0	0	48	0	0	0	0	0	0	0	0
FOXS1	na	149	1106	156	190	1091	179	156	253	201	260	1006	85	654	1652	88	62	329	441	92	180	278	151	837	2446	950	505	615	144	564	539	563	803	667	594	93	708	950	546	83	94	261	596	750	125	369	190	194	567
RHOU	na	1970	1434	3267	3068	1872	1606	2548	3503	4399	1515	3168	357	3082	1755	4020	1722	606	1619	3501	42	1363	1315	9147	1252	4023	1759	2670	3092	3722	677	2222	1514	1459	3161	1087	3088	1466	3620	747	665	1431	3212	724	1635	2902	2047	3936	3039
LINC01166	na	8	0	0	2	0	0	3	9	22	1	0	8	2	1	1	5	0	2	0	0	3	3	0	1	5	0	0	11	0	5	1	0	2	1	0	6	0	3	0	3	9	0	0	3	1	66	15	2
AL359962.1	na	18	5	9	13	4	25	9	27	61	7	44	23	17	11	24	59	16	17	39	2	3	16	9	13	12	13	24	55	10	5	13	21	8	21	18	7	6	5	2	10	14	27	19	32	34	35	17	28
DYRK3	na	564	776	1332	720	719	370	776	996	1344	474	859	195	1051	525	846	1035	182	569	1135	346	660	425	1960	404	1413	566	852	882	806	190	412	609	771	789	477	1159	375	939	74	254	658	1076	194	577	712	719	1051	1069
AL356130.1	na	1	0	0	2	1	6	0	1	34	0	24	9	2	0	2	1	1	2	0	0	0	1	0	3	22	2	3	25	8	0	0	8	2	5	8	0	2	0	0	0	4	4	3	1	86	26	12	5
AL445646.1	na	0	0	0	0	0	0	0	0	0	0	1	0	0	0	3	0	0	1	1	0	0	1	0	0	0	1	0	0	0	0	0	0	0	0	0	0	0	0	2	1	0	0	6	0	1	0	0	0
PIGS	na	8836	4455	4933	3081	1639	3332	4361	5996	4310	6713	5747	2025	5533	3568	4418	8659	1643	5103	7137	3841	2855	1800	6415	1563	9785	4399	4966	6012	5852	3595	3078	2195	2473	4298	3323	6688	2750	11085	1870	2955	3619	5644	919	2550	8193	2261	5058	7511
RPL17P33	na	1	0	0	2	0	0	1	0	2	1	1	0	4	0	2	2	2	0	0	0	0	1	2	0	0	1	0	1	0	1	0	0	0	2	0	1	5	1	0	0	1	0	0	0	1	1	0	8
TXLNGY	na	429	821	1	0	0	2	8	2	1	798	1153	1230	1	1938	0	825	4160	2138	0	2071	86	3	4	1367	3	983	1	501	185	0	340	1473	1245	0	510	3	674	252	145	1452	0	533	1361	778	846	1	539	2
OR7E5P	na	11	0	0	0	0	1	0	0	0	0	0	1	2	0	0	0	0	0	0	0	0	0	0	0	0	0	0	0	0	0	0	0	0	0	0	0	0	0	0	0	0	0	0	2	0	0	0	0
AC026786.1	na	1	0	0	0	0	0	0	0	0	0	0	0	0	0	0	0	0	0	0	0	0	0	0	0	0	0	0	0	0	0	0	0	0	0	0	0	0	0	0	0	0	0	0	0	0	0	0	0
LINC01018	na	4	41	4	2	0	1	6	6	211	55	1	1	13	15	1	160	4	7	8	13	3	5	5	47	8	46	13	19	3	15	82	0	6	16	3	1	7	17	44	1	20	6	12	2	397	11	5	80
HIST1H2APS1	na	8	0	0	10	3	4	3	8	17	0	0	12	1	0	3	1	0	1	3	0	3	8	15	1	4	0	4	17	2	10	9	2	2	2	0	7	0	0	0	0	4	2	0	4	25	1	7	9
BLOC1S2P1	na	0	0	0	1	0	0	0	0	2	0	0	0	0	0	1	1	0	0	0	0	0	5	0	0	0	0	0	0	0	0	0	0	1	0	0	0	0	0	0	0	0	0	0	0	0	0	0	0
AC004062.1	na	0	0	0	0	0	0	0	0	0	0	0	0	0	0	0	0	1	0	0	3	0	0	0	0	0	0	0	0	0	0	0	0	0	0	0	0	0	0	0	0	0	0	0	0	0	0	0	0
RN7SL620P	na	0	0	0	0	0	1	1	4	0	0	0	2	0	1	3	0	2	0	0	1	0	6	0	0	0	0	0	1	2	0	0	0	0	0	0	0	3	0	6	0	1	1	0	0	0	0	0	0
SNORD67	na	0	0	2	1	0	0	1	1	4	1	2	1	1	6	1	0	2	1	2	4	1	1	2	0	0	1	2	1	1	0	0	0	0	0	0	1	2	0	0	5	1	0	0	0	3	1	0	0
PSMD8	na	8398	7870	6980	7336	6521	3976	5152	6397	11835	6229	12252	6690	6713	8787	5875	10404	4235	7056	10502	6565	7072	4531	7549	4619	10267	7002	7522	8399	6753	4874	6471	7045	9945	6879	5437	8793	7176	6780	6703	14191	5745	11802	4036	8553	9608	8669	10163	11665
EPHA4	na	594	846	3077	1475	637	528	1427	2882	2803	538	465	187	1989	910	1408	254	128	1657	2007	286	482	929	2567	612	2703	794	1808	2058	1185	197	251	2158	1419	1738	1467	4460	529	1714	240	1497	1058	1143	224	441	1481	1869	1084	4249
IFNL1	na	1	2	0	1	4	0	4	0	3	0	1	0	2	2	15	1	3	3	0	2	0	5	0	1	3	0	1	2	1	0	1	4	6	2	0	2	3	0	3	6	2	0	5	4	0	5	1	0
AP005597.2	na	0	0	0	0	0	0	0	0	0	0	0	0	0	0	0	0	0	0	0	0	0	0	0	0	0	0	0	0	0	0	0	0	0	0	0	0	0	0	0	0	0	0	0	0	0	0	0	0
RNA5SP411	na	0	0	0	0	0	0	0	0	0	0	0	0	0	0	0	0	0	0	0	0	0	0	0	0	0	0	0	0	0	0	0	0	0	0	0	0	1	0	0	0	0	0	0	0	0	0	0	0
SPATA31A3	na	0	0	0	0	0	0	1	0	0	0	0	0	0	0	0	0	0	0	0	0	0	0	0	0	0	0	0	0	0	0	0	0	0	0	0	0	0	0	0	0	0	0	3	0	0	0	0	0
AC020900.1	na	3	1	2	2	1	1	3	7	8	0	0	4	0	4	1	1	1	3	5	8	1	4	4	2	2	2	1	3	2	3	0	2	2	3	0	1	7	4	2	10	1	2	1	0	11	13	1	1
AC073062.1	na	2	0	0	0	0	2	0	0	0	0	0	0	0	0	0	0	0	0	0	0	0	0	0	11	0	0	0	0	0	0	0	1	3	0	0	0	1	1	0	11	0	0	0	0	6	0	0	0
AL355472.2	na	2	2	1	0	6	0	13	3	4	1	2	0	10	13	7	1	3	2	5	0	1	0	0	4	0	4	3	23	9	0	3	1	2	9	0	1	11	3	14	3	10	12	0	1	1	0	1	1
TP53TG3	na	0	0	0	0	0	0	0	0	0	0	0	0	0	0	0	0	0	0	0	0	0	0	0	0	0	0	0	0	0	0	0	0	0	0	0	0	1	0	0	0	0	0	0	0	0	0	0	0
ZNF205	na	1359	949	1105	1068	1608	674	884	606	1063	666	939	1045	1534	698	1069	961	943	717	1141	566	916	1371	1365	1115	1718	943	1083	1149	1162	1332	1154	1233	1817	798	633	969	1448	1156	448	931	894	1800	850	1052	1558	1852	1006	1628
IL21R-AS1	na	11	3	2	3	10	1	7	11	7	0	3	4	7	13	17	4	10	36	3	35	0	12	2	3	5	14	0	6	2	4	3	2	12	4	2	12	19	1	0	14	4	2	14	4	38	22	7	2
AC124068.2	na	58	13	26	11	11	13	11	17	51	4	15	10	19	13	21	34	27	14	35	9	26	6	7	16	9	14	9	23	9	11	19	6	21	14	6	24	31	19	7	5	14	16	7	14	17	24	17	16
AC145285.3	na	11	3	4	6	5	5	18	14	18	0	2	5	21	4	11	5	7	8	2	10	0	16	11	3	14	1	1	15	6	6	4	1	3	4	1	7	9	0	9	4	4	4	11	1	24	22	5	5
ZNF37CP	na	35	6	5	19	18	4	2	70	30	6	3	56	3	22	6	112	14	57	110	0	11	13	3	6	80	28	13	81	44	14	19	39	62	32	136	195	32	41	0	1	40	155	9	10	154	60	21	36
RANBP2	na	4033	5469	7144	7346	2655	4800	8343	6020	11558	9944	6871	1742	6829	6799	5066	12734	3362	7152	14071	4264	3017	2555	10743	2480	10053	6262	4626	5238	5702	2568	3281	4491	3617	6789	3462	8825	3209	7662	6006	7187	5535	9775	1823	3320	5141	4606	6999	11997
SERPINA6	na	875	10	2275	453	3043	2807	523	1603	2917	435	8	2151	212	10	527	9295	1404	293	8326	1	3820	1510	9291	304	951	303	5320	665	229	30	6252	773	3707	1037	236	1918	1685	23	0	8	922	2286	71	1310	926	586	1183	3733
GMPS	na	3728	3276	3233	3014	1961	2425	2696	2584	5909	3296	3169	1318	3164	3668	2624	4056	1423	3572	4148	2907	1134	1614	2969	1605	5460	2680	2551	3741	2883	1414	2193	2615	2813	3227	1561	3572	1955	3767	5713	7698	2675	4592	1421	1895	3187	3429	2954	5527
KRTAP21-4P	na	0	0	0	0	0	0	0	0	0	0	0	0	0	0	0	0	0	0	0	0	0	0	0	0	0	0	0	0	0	0	0	0	0	0	0	0	0	0	0	0	0	0	0	0	0	0	0	0
AC006435.4	na	0	0	0	0	0	0	0	0	1	0	0	0	0	0	0	0	1	1	0	0	2	0	0	0	1	1	0	0	0	1	0	1	0	0	0	0	0	0	0	0	0	0	0	0	0	0	1	0
AC127502.1	na	114	25	38	28	47	30	82	55	114	18	34	52	119	64	108	101	34	27	49	66	13	44	48	37	45	42	22	117	27	33	104	76	27	54	12	24	83	16	11	26	48	80	21	10	86	65	35	36
AL049812.2	na	0	0	0	0	0	0	0	0	0	0	0	0	0	0	0	0	0	0	0	0	1	0	0	0	0	0	0	0	0	0	0	0	0	0	0	0	0	0	0	0	0	0	0	0	0	0	0	0
AC063952.1	na	1	0	0	4	0	6	1	0	1	0	0	0	1	5	0	0	0	1	0	3	0	0	0	0	1	0	1	0	1	0	3	0	0	1	0	0	0	1	0	0	1	1	1	0	1	1	0	1
MIR320D1	na	1	1	0	1	0	3	1	1	4	0	0	0	1	0	0	1	1	1	0	0	1	0	0	0	0	0	2	2	0	0	2	1	2	0	0	0	0	0	0	0	2	1	1	0	1	0	1	0
U73479.1	na	1	0	0	0	0	0	0	0	0	0	0	0	0	0	0	0	0	0	0	0	0	0	0	0	1	0	0	0	0	0	0	0	0	0	0	0	0	0	0	0	0	0	0	0	1	2	0	0
TMEM87A	na	5448	4917	4589	4745	2636	3375	4091	5588	8468	3583	5787	2497	5602	5892	3973	8836	2353	4564	6319	4571	2916	2271	6541	2360	9758	5313	5564	6726	8055	3160	4109	3700	3882	4596	2810	5276	3483	12600	6250	3572	2872	8517	1203	2765	5636	3763	5811	7063
MIR4300	na	0	0	0	0	0	0	0	0	0	0	0	0	0	0	0	0	0	0	0	0	0	0	0	0	0	0	0	0	0	0	0	0	0	0	0	0	0	0	0	0	0	0	0	0	1	0	0	0
FO393415.3	na	0	0	0	0	0	0	0	0	0	0	1	0	0	0	0	0	0	0	2	0	0	0	0	0	0	0	0	0	0	0	0	0	0	0	0	0	0	0	0	0	0	0	0	0	0	0	0	2
BNIP3P24	na	5	0	2	1	4	5	5	1	4	0	0	0	2	0	4	0	1	1	0	1	0	0	0	1	2	2	1	2	1	3	3	0	1	0	0	2	4	0	2	5	1	0	8	0	4	9	1	1
IGBP1P1	na	3	3	1	2	10	7	15	4	7	0	2	2	10	2	10	1	6	3	1	18	0	8	5	7	8	6	3	6	1	3	3	2	3	5	5	4	4	3	7	3	8	4	2	2	3	10	6	8
LINC01627	na	0	0	0	0	1	0	0	0	0	0	0	1	0	0	0	0	0	0	0	0	0	0	0	0	0	0	0	0	0	0	0	0	0	0	0	0	1	0	0	0	0	0	0	0	1	1	0	0
RNU2-10P	na	0	0	0	0	0	0	0	0	0	0	0	0	0	0	1	0	0	0	0	0	0	0	0	0	2	0	1	1	0	0	0	0	0	0	0	1	1	0	1	0	0	0	0	0	0	3	0	0
RPL35P3	na	2	0	0	1	0	0	1	0	2	0	2	0	2	2	4	0	0	1	0	1	0	0	2	0	2	0	1	5	1	0	2	0	0	1	0	0	1	0	2	2	0	3	0	2	4	0	1	6
CCNYL2	na	1810	24	30	66	31	14	55	149	634	18	428	154	107	56	87	304	23	84	17	9	2	107	8	78	64	44	9	125	51	64	28	52	7	81	39	84	51	2	31	387	27	43	159	382	191	58	66	42
MTOR	na	3406	3446	3400	2790	1925	2075	4290	3123	4544	7248	2131	1150	3838	4267	2639	3038	1322	4059	4425	4340	1611	1309	3416	1773	5635	3609	2615	3704	2321	1774	2711	2675	2165	2953	1995	3518	2188	2833	3757	3150	2935	4433	1471	915	3421	2607	3389	4109
MTND4P15	na	0	0	1	0	1	4	3	4	5	0	0	1	3	2	7	0	2	3	0	3	0	3	1	2	4	3	1	1	0	0	2	2	3	1	0	1	5	0	4	1	2	5	0	0	2	11	3	1
CRAT	na	2758	2974	5883	5279	5010	2623	6031	4645	4728	5681	2147	2319	7011	2383	6085	2815	2659	3656	10848	3230	5677	3746	6971	1961	5721	3802	7296	5450	4748	2821	4285	3881	5037	5220	4502	4810	4061	2540	7596	6338	5088	7889	904	3190	6399	13139	7025	12390
NPM1P10	na	0	0	0	0	0	2	0	0	1	0	0	0	0	1	3	0	2	0	0	5	0	4	0	0	0	2	0	0	0	0	3	0	0	0	0	0	2	0	1	0	0	0	1	0	0	1	0	0
HNRNPCP10	na	0	0	0	1	0	0	0	0	0	0	0	0	2	0	1	0	1	0	0	0	0	0	0	0	0	0	0	0	1	0	1	0	0	0	0	0	0	0	0	2	0	1	0	1	0	1	1	1
MMP25-AS1	na	905	298	498	233	789	528	1878	968	1447	138	199	372	1642	483	1255	230	508	979	1033	527	144	1272	385	383	705	370	327	960	410	376	396	354	491	327	204	897	1176	203	82	965	579	603	1079	275	1662	1517	1043	693
WNT2	na	1	48	6	0	2	0	1	6	27	8	4	0	0	2	3	1	7	0	3	14	4	4	0	34	22	44	1	16	22	9	16	6	5	5	12	9	1	1	13	4	11	12	12	3	15	3	3	11
AP001007.3	na	0	0	0	0	0	0	0	0	0	0	0	0	0	0	0	2	0	0	0	2	0	0	0	0	0	0	0	0	0	0	1	0	1	0	1	0	1	0	0	0	0	0	2	0	0	0	0	0
AL354950.1	na	14	6	4	2	5	2	28	13	27	3	6	34	5	7	13	0	1	1	6	0	3	7	3	8	3	5	0	10	3	2	1	4	18	4	0	2	1	1	1	0	12	3	1	2	29	20	6	5
RNU6-100P	na	6	2	2	6	2	1	7	7	15	1	0	5	4	3	10	2	3	2	6	0	0	0	6	2	10	3	0	4	3	0	1	2	1	4	1	7	1	1	2	1	3	4	0	0	8	6	9	3
REXO4	na	1227	1661	1821	2102	1457	1065	1559	1353	1988	1305	2464	1277	2386	1458	1901	1065	1178	1691	2719	2173	1637	1261	2039	545	2983	2184	2241	2613	1710	1166	1800	1761	2096	1691	1126	1923	1578	2565	1196	4736	1512	3872	681	1644	2585	2384	1883	3046
RUNDC3A-AS1	na	60	5	0	1	2	13	10	13	34	33	9	27	10	10	18	8	23	17	5	53	4	18	4	7	4	7	4	10	2	8	30	3	3	5	2	3	12	5	722	22	12	2	43	7	15	12	4	2
DISP3	na	425	33	46	38	56	7	12	46	56	23	4	22	13	15	98	2	22	9	89	7	22	9	15	17	18	95	68	172	13	4	175	7	7	8	4	12	30	3	21	3	6	35	12	2	50	27	65	24
SH3GL1P3	na	0	0	0	0	0	0	0	0	0	0	0	0	0	0	0	0	0	0	0	0	0	0	0	0	0	0	0	0	0	0	0	0	0	0	0	0	0	0	0	0	0	0	0	0	0	0	0	0
POLR3KP1	na	0	0	0	0	1	0	0	0	0	0	0	0	0	1	0	0	0	0	0	0	0	0	0	0	0	0	0	0	0	0	0	1	0	0	0	0	0	0	0	0	0	0	0	0	0	1	0	0
AL022334.2	na	3	1	0	1	2	3	8	4	23	0	0	9	0	0	1	0	0	2	1	0	3	1	0	3	5	4	1	8	0	1	2	5	0	5	1	1	22	0	0	0	0	4	0	2	6	3	0	0
LRPPRC	na	10937	5660	10994	11154	4013	13003	9080	9424	17220	11767	15402	5447	19353	6019	12416	11462	3953	7574	17770	2986	8001	3885	11993	2802	17588	8415	12173	17148	10989	4033	7070	6012	5692	9826	4860	9205	4379	11849	9752	13509	8892	25440	1836	5678	10250	8277	11037	22315
RNU7-155P	na	0	0	0	0	0	0	0	0	0	0	0	0	0	0	0	0	0	0	0	0	0	0	0	0	0	0	0	0	0	0	0	0	0	0	0	0	0	0	0	0	0	0	0	0	0	0	0	0
ISCA1P2	na	0	0	0	1	0	1	0	0	0	0	0	0	0	0	0	0	0	0	1	0	0	0	0	0	0	0	0	0	0	0	0	0	1	0	1	0	0	0	0	0	0	1	0	0	0	1	0	0
SNRPGP19	na	0	0	0	0	0	0	1	0	0	0	0	1	0	0	1	0	2	0	0	0	0	3	0	0	0	0	0	0	0	0	0	0	0	0	0	0	0	0	4	0	0	0	0	0	0	1	0	0
AZU1	na	4	6	1	15	4	8	9	4	298	5	4	2	4	5	8	9	5	6	4	5	2	15	2	5	10	5	1	9	3	5	3	5	4	2	2	3	5	0	5	8	2	30	10	5	71	8	12	3
KRTAP8-1	na	0	0	0	0	0	3	1	0	0	0	0	0	0	0	0	0	0	0	0	0	0	0	0	0	0	0	0	0	0	0	0	0	0	0	0	0	0	0	0	0	0	1	0	0	0	0	0	0
AC006115.1	na	0	0	0	0	1	0	0	0	0	0	0	0	0	0	1	0	0	0	0	0	0	0	0	1	0	0	0	0	0	0	0	0	0	0	0	0	0	1	0	0	0	0	0	0	0	0	0	0
RNU6-60P	na	0	0	0	0	0	0	1	0	2	0	0	0	2	1	0	0	2	0	0	0	0	0	0	0	0	0	0	1	0	0	0	0	0	0	0	0	0	0	0	0	1	0	0	0	0	0	0	1
SLC9A3P2	na	0	0	0	1	0	0	0	0	0	0	0	1	0	0	1	0	2	1	0	0	0	0	0	0	1	0	0	0	0	0	0	0	0	0	0	0	3	0	3	0	0	0	0	0	0	1	1	0
SNU13	na	4318	6124	6850	5469	5626	3190	4541	4391	7907	4910	7205	4923	5415	4319	4473	7455	4578	5259	7350	5430	5699	3580	6272	4548	7414	5565	5370	5915	7068	4665	4732	6039	7705	4877	3063	6083	4355	9348	5207	13483	4112	12143	4422	6162	7455	4691	8782	6720
AL391811.1	na	0	0	0	0	1	0	0	2	1	0	0	2	1	1	0	1	0	2	0	0	1	3	0	1	0	0	0	1	0	0	0	0	0	0	0	4	0	0	0	0	0	1	0	3	3	0	0	0
LINGO1-AS1	na	1	0	0	1	1	0	1	3	17	0	0	5	3	5	1	1	3	0	1	0	1	0	1	4	2	2	0	7	0	1	0	1	0	8	0	1	7	1	0	1	2	2	0	0	10	9	3	1
SNORA57	na	0	0	0	0	0	0	0	0	0	0	0	0	0	0	0	0	0	0	0	0	0	0	0	0	0	0	0	0	0	0	0	0	0	0	0	0	0	0	0	0	0	0	0	0	0	0	0	0
LCN9	na	0	0	0	0	0	0	0	0	0	0	0	0	0	0	1	0	1	0	0	0	0	0	0	0	0	0	0	0	2	1	0	0	0	0	0	0	1	0	0	0	0	0	0	0	0	0	0	0
RPS15AP40	na	8	0	2	2	1	1	2	1	14	5	10	0	2	0	2	5	0	1	2	0	2	0	3	1	8	3	4	28	10	0	1	7	1	1	2	2	3	5	0	3	0	6	2	4	4	8	6	15
AC015818.4	na	0	0	0	0	0	0	0	0	0	0	0	0	0	0	0	0	0	0	0	0	0	0	0	0	0	0	0	0	0	0	0	0	0	0	0	0	0	0	1	0	0	0	0	0	0	0	0	0
AC087289.3	na	40	11	11	11	41	19	44	20	34	7	15	50	43	21	36	10	25	22	11	24	10	29	29	26	28	13	2	34	9	26	20	26	55	12	6	25	36	14	9	52	36	22	31	5	44	47	24	8
RPL31P45	na	0	0	0	0	0	1	0	0	0	0	0	1	1	0	3	0	0	0	0	0	0	1	0	0	0	0	0	1	0	0	0	0	0	1	0	0	0	0	0	1	0	0	0	0	0	0	0	1
AL135786.1	na	0	3	11	6	2	3	8	11	4	7	3	1	15	4	6	6	1	12	12	6	3	3	10	6	7	4	9	11	3	2	0	9	0	8	5	11	1	4	12	2	5	12	0	1	6	4	4	13
WNT5A	na	174	1780	102	42	237	150	246	65	291	1024	537	202	166	953	58	149	548	339	376	41	28	80	507	167	1060	1604	210	281	552	211	632	119	126	239	175	120	492	498	465	129	194	260	754	50	227	78	118	224
MIR5586	na	0	0	0	0	0	0	0	0	0	0	0	0	0	0	0	0	0	0	0	0	0	0	0	0	0	0	0	0	0	0	0	0	0	0	0	0	0	0	0	0	0	0	0	0	0	0	0	0
AL022313.4	na	0	0	0	5	0	3	1	0	1	0	0	0	1	1	6	0	3	4	0	1	0	4	0	0	0	0	1	1	0	0	0	1	0	0	0	0	0	0	1	0	1	1	0	0	0	0	1	0
AL136363.1	na	0	0	0	0	0	0	1	0	0	0	0	0	0	0	0	0	0	0	0	0	0	0	0	0	0	0	0	0	0	0	0	0	0	0	0	0	1	0	1	0	1	0	0	0	0	0	0	0
BICD2	na	1787	3499	3032	2760	2084	1619	3395	3671	4490	2928	3898	1328	4460	4213	2694	2324	1741	3856	5125	2911	1798	1522	3860	1679	5346	3631	3761	4259	2731	1744	2099	3004	2352	2968	1604	3820	2307	3614	2467	6360	2644	4196	1434	1476	5090	3486	3574	3905
AC092625.1	na	0	0	0	0	0	2	1	0	0	0	0	1	0	0	0	0	0	0	0	1	0	0	0	0	0	0	0	0	0	0	0	0	0	0	0	0	0	0	1	0	1	0	0	0	0	0	0	0
TAF15	na	6253	6858	7370	5934	7064	5041	6636	4847	11161	7441	9605	2257	9475	8676	5484	7872	4053	9796	8640	5941	4236	2562	7936	6410	10461	8964	7409	7269	6877	6098	4372	7301	11881	7837	3435	7734	7766	13010	2713	16630	4341	9239	2861	5150	8771	8260	8224	6347
AL135936.1	na	0	0	1	0	0	0	1	0	0	0	0	0	0	3	0	0	3	1	1	0	1	0	0	1	0	0	0	0	0	0	1	0	0	0	1	0	1	0	0	0	0	0	0	0	0	1	0	0
AC108002.1	na	0	0	0	0	0	0	0	0	0	0	0	0	0	0	0	0	0	0	0	0	0	0	0	0	0	0	0	0	0	0	0	0	0	0	0	0	0	0	0	0	0	0	0	0	0	0	0	0
LRRC32	na	3707	16765	9265	7718	8093	3138	5697	13349	9531	7745	7331	1764	17722	23132	7493	2302	2729	11458	6216	869	11898	5790	18304	16508	25091	15187	12465	10588	8662	7788	5193	13869	13116	16654	1836	12440	15581	12476	2337	825	6862	13871	5538	2804	10394	6757	10306	14770
OR52P2P	na	0	0	0	0	0	0	0	0	0	0	0	0	0	0	0	1	0	0	0	0	0	0	0	0	1	0	0	0	0	1	0	0	0	0	0	0	2	0	0	0	0	0	3	0	3	1	0	0
UBE2HP1	na	0	1	1	0	0	0	0	0	0	0	0	0	1	0	2	0	0	0	1	0	0	0	0	0	0	1	0	0	0	0	0	0	0	1	0	0	1	0	0	0	1	0	0	0	1	0	2	2
LRRC63	na	4	4	1	4	4	0	5	6	26	5	8	33	13	7	5	8	1	9	4	0	1	6	4	5	16	10	1	3	1	0	3	3	10	6	0	17	4	4	1	81	1	2	13	16	9	2	5	4
CEP295NL	na	1	8	1	4	3	0	13	3	5	1	5	1	4	6	2	4	2	9	1	16	2	4	4	6	14	7	1	4	0	2	4	2	4	6	2	7	9	4	8	19	4	6	0	1	14	2	5	4
RF00561	na	1	0.210526316	0.473684211	0.157894737	1	1.157894737	1.263157895	1.210526316	1.210526316	0.105263158	1.315789474	1.947368421	1.052631579	0.368421053	1.263157895	0.315789474	1	0.842105263	0.421052632	0.578947368	0.052631579	1.368421053	0.473684211	0.210526316	0.684210526	0.368421053	0.105263158	1.578947368	0.315789474	0.473684211	0.684210526	0.526315789	0.315789474	0.315789474	0.315789474	0.789473684	0.842105263	0.210526316	0.210526316	0.526315789	0.578947368	0.368421053	1.210526316	0.368421053	1.631578947	0.842105263	0.947368421	0.526315789
AC109780.2	na	0	0	0	0	0	0	1	0	0	0	0	0	0	0	0	0	4	0	0	0	0	0	0	0	1	0	0	0	0	0	1	0	0	0	0	1	0	0	1	0	0	0	0	0	0	0	0	0
CNN2P7	na	0	0	0	0	0	1	0	0	1	0	0	0	0	0	0	0	1	0	0	0	0	0	0	0	0	0	0	1	0	0	0	0	0	0	0	0	0	0	0	0	1	0	4	0	0	0	0	0
MEMO1	na	117	181	104	119	97	115	145	178	327	160	113	52	179	177	150	126	269	193	180	195	49	111	110	125	244	182	103	146	140	87	146	105	110	163	56	169	149	87	163	408	125	190	242	100	140	188	130	160
CDKL4	na	5	7	1	3	3	0	3	6	5	6	6	2	1	7	1	4	7	16	2	5	0	5	1	0	1	2	2	3	1	15	1	2	3	2	0	4	10	3	1	2	1	1	0	4	5	7	1	2
LINC02650	na	0	0	0	0	0	0	0	0	0	0	0	0	1	0	0	0	0	0	0	0	0	0	0	0	0	0	0	0	0	0	0	0	0	0	0	0	0	0	0	0	0	0	0	0	0	0	0	0
CRCT1	na	0	3	0	0	0	1	0	0	0	0	0	0	0	0	0	0	1	0	0	0	0	0	0	0	0	2	0	0	0	1	0	0	0	0	0	0	0	0	0	0	2	0	0	0	0	1	0	0
AL590226.1	na	9	62	27	52	37	4	22	30	31	38	20	4	40	32	18	14	16	19	27	6	33	36	98	40	35	31	19	25	15	34	19	47	52	33	6	36	41	39	10	12	19	44	14	20	19	109	46	36
IFNA10	na	0	0	0	0	0	0	0	0	0	0	0	0	0	0	0	0	0	0	0	0	0	0	0	0	0	0	0	0	0	0	0	0	0	0	0	0	0	0	0	1	0	0	0	0	0	0	0	0
RNU1-57P	na	0	0	0	0	0	0	0	0	0	0	0	0	0	0	0	0	0	0	0	0	0	0	0	0	0	0	0	0	0	0	0	0	0	0	0	0	0	0	0	0	0	0	0	0	0	0	0	0
RF02271	na	2.833333333	0.694444444	1.222222222	0.944444444	1.277777778	1.611111111	3.416666667	2.055555556	4.277777778	0.194444444	0.888888889	0.777777778	2.805555556	1.444444444	3.305555556	0.416666667	1.888888889	1.944444444	1.5	1.361111111	0.083333333	1.888888889	1.5	0.888888889	2.166666667	1.194444444	0.277777778	1.944444444	0.361111111	0.75	1.194444444	1.027777778	0.75	1.166666667	0.305555556	1.444444444	2.388888889	0.333333333	1.361111111	1.555555556	1.666666667	1.555555556	1.166666667	0.194444444	3.222222222	3.166666667	1.5	0.805555556
AC105118.1	na	64	0	0	0	0	0	5	2	3	0	12	63	10	15	2	1	133	10	0	0	0	1	0	142	3	28	0	8	1	8	27	0	0	1	0	5	2	3	11	1	1	4	71	0	4	1	0	0
UQCRHP2	na	0	0	1	0	0	2	0	1	5	0	0	0	0	0	2	2	0	0	0	0	0	3	0	0	0	0	0	0	0	0	0	0	0	0	0	1	0	0	0	0	1	1	0	0	0	0	2	1
AL022154.1	na	0	0	0	0	0	0	0	0	0	0	0	0	0	0	0	0	0	0	0	0	0	0	0	0	0	0	0	0	0	0	0	0	0	0	0	0	0	0	0	0	0	0	0	0	0	0	0	0
TRAV6	na	1	17	0	0	5	2	14	38	7	2	1	0	7	21	4	12	0	17	7	0	2	6	1	5	6	11	3	10	1	1	2	4	9	10	6	18	5	1	0	14	2	6	8	7	11	2	2	10
AL021707.3	na	35	16	8	29	25	25	84	44	57	6	12	15	41	39	41	22	32	52	41	23	18	27	52	9	30	25	8	25	9	17	19	15	13	13	4	45	32	14	27	68	26	30	22	3	55	76	37	20
AL031005.1	na	4	5	2	2	0	0	3	0	5	1	0	0	6	5	2	2	24	4	0	0	0	1	1	4	2	3	2	1	0	3	1	1	2	2	0	6	3	2	2	3	0	3	2	0	3	1	5	1
AUTS2	na	2252	1760	3853	2616	3766	4679	5728	3943	5791	2251	548	353	10181	2874	8829	2893	1819	4115	8084	6990	2231	3666	5395	2377	6371	3258	3360	4051	6623	2125	1069	2868	3726	3980	2269	4232	1854	5244	1068	1573	4287	6438	471	1584	6027	14751	3897	9624
RPS20P20	na	0	0	0	0	0	0	1	1	2	0	1	2	6	0	0	1	0	0	0	0	0	3	0	0	2	0	0	0	0	2	1	0	1	0	0	0	0	0	0	0	1	0	0	0	0	0	0	0
CYB5D2	na	988	1938	2509	1846	2182	1146	1692	1650	2367	2464	1463	426	1624	1447	1596	1888	775	1259	3666	783	1704	945	2630	1190	2047	1655	2861	1596	1173	1033	1709	2206	2996	1918	831	1791	1194	4782	946	1395	1446	3604	734	1457	2191	1927	2326	2373
TPM3P6	na	28	25	22	27	33	19	47	33	43	23	19	16	12	34	57	13	35	46	37	2	15	35	45	32	54	36	23	40	27	15	33	19	33	27	5	25	55	3	14	25	30	34	13	7	14	50	32	30
AP000943.2	na	0	1	3	0	2	1	3	1	1	0	0	0	2	3	2	2	1	2	1	0	0	1	0	0	2	1	0	3	0	0	2	0	0	0	0	0	0	1	1	2	3	3	3	0	5	4	0	2
RNU6-65P	na	0	0	0	1	0	0	0	0	0	0	0	0	0	0	0	0	0	0	0	0	0	1	0	0	0	0	0	0	0	0	0	0	0	0	0	0	0	0	0	0	0	0	0	0	0	0	0	0
EMC7	na	3624	3258	3631	3328	3574	2152	2803	3883	6914	3396	4627	3377	3319	3440	3428	6054	2915	3590	5285	4242	3159	2409	3688	3017	5799	3625	3859	4400	4588	3174	3951	4103	5537	3751	2752	4354	4501	6714	4056	3245	2686	4803	2076	4614	5584	5599	5028	6658
CTAGE16P	na	0	0	1	1	3	2	0	1	1	1	0	1	1	0	1	0	0	0	1	1	1	0	1	3	1	0	0	1	10	0	0	0	0	0	0	0	1	0	1	1	2	0	0	0	1	2	1	0
SCARNA4	na	0.5	0	0.5	0	0	0.5	1.5	0.5	3.5	0.5	0.5	0.5	1	1.5	1.5	0	1	1	0	1	0.5	0	0	0	1	0.5	0	3	0.5	0	0.5	0.5	0	0	0	0.5	0.5	0	0.5	0.5	0	0.5	0.5	0.5	0.5	1.5	0	0
AC093388.1	na	51	20	64	49	55	38	45	64	116	11	50	37	35	10	46	32	29	18	27	11	21	36	48	63	36	20	53	65	44	13	44	106	80	24	33	40	25	24	0	62	34	79	10	52	43	36	72	52
NIFKP3	na	0	0	1	0	0	0	0	0	1	0	2	1	0	1	1	0	3	0	0	1	0	1	0	0	0	0	0	2	0	0	0	1	0	0	0	1	0	0	0	5	0	0	1	0	2	0	0	0
COX6B1P2	na	0	0	0	0	0	2	1	2	0	0	0	0	0	0	6	0	1	0	0	0	0	2	0	0	0	0	0	0	0	0	1	0	0	0	0	0	0	0	1	0	0	0	0	0	0	1	0	0
LINC02278	na	0	0	0	3	1	0	1	2	3	0	0	0	8	0	3	2	5	2	2	0	0	5	2	0	2	0	0	1	0	0	0	0	0	4	0	2	2	0	1	0	5	6	0	0	0	0	3	2
AC092447.6	na	0	0	0	0	0	1	1	0	1	0	0	1	0	1	6	0	3	1	0	0	0	3	0	0	0	0	0	0	0	0	0	0	0	0	0	0	0	0	4	1	1	0	5	0	0	1	0	0
ADGRL2	na	3345	8858	8171	10328	3936	4361	6266	9652	11196	8032	5302	2096	10303	11703	7169	839	1431	5458	14528	251	2818	2573	7887	3354	12268	8245	9224	11676	5749	2918	6793	9166	4263	8104	3380	8152	4094	8894	3926	1137	6051	13888	1163	1653	6979	2904	8680	9376
ZNF32	na	1952	1864	1648	1389	2078	574	1570	1404	3468	1076	1929	903	1927	1660	1292	2365	2109	1317	1782	761	1374	1273	1439	1776	2236	1273	1603	1725	2322	893	1938	1835	1979	1666	832	1858	1726	1892	553	1459	1544	2649	1351	2085	1674	1506	1813	1992
AC104472.1	na	3	0	0	2	0	6	2	1	7	0	1	2	2	0	2	0	12	2	0	1	0	4	2	0	2	2	0	3	1	1	0	2	2	1	0	0	5	1	3	2	0	2	5	2	1	1	1	0
OR14A2	na	0	0	0	0	0	0	1	0	0	0	0	0	0	0	0	0	1	0	0	0	0	0	0	0	1	0	0	0	0	0	2	0	0	0	0	0	0	0	0	1	0	0	0	0	1	0	0	0
PPP1R2P6	na	0	1	0	1	2	1	1	1	2	0	0	0	2	5	2	1	0	7	1	2	1	1	2	0	3	1	3	3	0	1	1	0	2	0	0	1	2	1	0	1	3	1	0	1	6	1	2	1
AC015878.1	na	0	0	0	0	0	1	0	1	0	0	0	0	0	0	0	0	1	0	0	0	0	2	0	0	0	0	0	0	0	0	0	0	0	0	0	0	0	0	0	0	0	0	0	0	1	0	0	0
AC004987.2	na	47	25	31	33	41	20	26	37	44	45	33	7	33	26	44	16	15	16	45	25	27	10	57	9	68	28	46	51	40	11	12	23	41	26	33	19	30	44	14	22	28	57	14	7	53	64	22	82
PRH2	na	18	5	18	1	3	7	5	2	8	1	2	4	2	4	1	5	8	2	1	4	4	7	2	4	0	5	0	4	7	3	0	5	5	3	1	5	5	0	2	8	2	4	5	2	9	3	0	5
AP003062.1	na	1	0	0	0	1	0	0	0	0	0	1	15	0	0	0	28	27	0	0	0	0	0	0	0	1	0	0	0	0	0	0	0	0	0	0	0	1	0	0	4	0	1	0	0	0	0	0	1
LINC01715	na	22	21	7	13	15	11	16	6	24	6	15	4	30	17	7	6	29	15	16	24	13	18	13	12	22	14	12	14	7	16	17	19	12	16	4	14	20	23	1	26	11	19	12	14	27	24	27	17
LCE1F	na	0	0	0	0	0	0	0	0	0	0	0	0	0	1	0	0	0	0	0	0	0	0	0	0	0	0	0	0	0	0	0	0	0	0	0	0	1	0	0	0	0	0	0	0	0	0	0	0
IGHV2-70	na	60	23	2	17	4	10	36	10	65	3	27	0	7	60	3	32	3	287	29	0	1	23	7	18	31	292	6	22	2	34	14	1	21	26	61	39	208	2	3	7	8	74	17	29	12	3	0	105
AC007834.1	na	0	0	0	0	0	0	0	1	0	0	1	0	4	0	0	0	2	3	0	0	1	0	0	0	2	1	0	0	0	0	1	3	0	0	0	1	2	0	6	4	2	1	0	0	1	2	0	0
LINC02101	na	1	19	1	12	3	2	1	2	3	2	6	1	5	3	0	0	0	2	0	0	0	0	2	2	7	7	4	1	3	1	3	1	3	3	0	4	5	3	0	0	1	1	0	1	1	1	3	1
RNY3P9	na	0	0	0	0	0	0	0	0	0	0	0	0	0	1	0	0	0	0	0	0	0	0	0	0	0	0	0	1	0	0	0	0	0	0	0	0	0	0	1	0	0	0	0	0	1	0	0	0
VN1R40P	na	0	0	0	0	0	0	1	0	0	0	2	1	0	0	0	0	0	1	0	0	0	0	0	0	0	0	0	0	0	1	0	0	0	1	0	0	0	0	0	0	0	0	0	0	1	0	0	0
RNU6-120P	na	0	0	0	0	0	0	0	0	0	0	0	0	0	0	0	0	0	0	0	0	0	0	0	0	0	0	0	1	0	0	0	0	0	0	0	0	0	0	0	0	0	0	0	0	0	0	0	0
INSYN2	na	7	37	1	39	9	9	23	29	39	12	7	10	19	45	12	3	21	6	39	113	8	21	5	9	17	18	12	34	9	11	103	8	11	15	1	18	25	8	38	100	15	31	7	4	22	28	28	9
SNORA56	na	0	0	0	0	0	0	0	0	0	0	0	0	0	0	0	0	0	0	0	0	0	0	0	0	0	0	0	0	0	0	0	0	0	0	0	0	0	0	0	0	0	0	0	0	0	0	0	0
ACTR6	na	1724	1088	1385	1466	775	1157	1048	1774	3093	1014	2505	1083	1499	1146	1645	1902	544	1364	1690	946	742	592	1491	434	1822	1171	1304	2201	1628	671	790	940	854	1331	584	1604	732	1558	1229	2900	1034	2067	444	1299	1923	837	1499	1738
AC009237.5	na	0	0	0	0	1	0	0	0	1	0	0	0	0	0	0	0	0	0	0	0	0	0	0	1	1	0	0	1	0	2	0	0	0	0	0	0	0	0	0	0	0	0	0	0	0	0	0	0
RBM27	na	1674	1523	1320	1845	856	1432	1391	1693	3726	1569	1915	846	1818	1438	1433	2648	985	1500	2010	1659	789	880	1847	780	2940	1783	1300	2083	2555	675	979	1607	1560	1876	809	1782	1207	2418	1643	2637	1187	2723	614	1116	2447	1726	1861	3049
AC092393.1	na	0	0	0	0	0	0	0	0	0	0	0	0	1	0	1	0	0	0	0	0	0	0	0	0	2	0	0	0	0	0	0	0	0	0	0	0	0	0	0	0	0	0	0	0	0	0	0	0
PMS2P3	na	239	116	84	129	101	134	219	128	369	60	35	143	342	205	220	99	114	235	149	231	30	166	133	89	128	95	53	200	77	86	86	102	56	112	39	203	238	54	144	218	144	143	149	50	234	486	139	149
RNU6-1071P	na	0	0	0	0	0	0	0	0	0	0	0	0	0	0	0	0	0	0	0	0	0	0	0	0	0	0	0	0	0	0	0	0	0	0	0	0	0	0	0	0	0	0	0	0	0	0	0	0
PABPC3	na	35	17	11	20	6	12	14	10	37	16	25	12	26	24	44	23	3	9	13	11	8	6	39	4	29	16	12	40	4	7	8	21	14	9	16	15	17	27	6	56	12	49	8	9	18	22	17	56
MTND2P17	na	0	0	0	0	0	0	1	0	0	0	0	0	0	0	0	0	0	0	0	0	0	0	0	0	0	0	0	1	1	0	0	0	0	0	0	0	1	0	0	0	1	0	0	0	0	1	0	0
AC137630.3	na	0	6	4	1	11	1	4	2	4	6	3	2	5	6	3	4	11	2	9	12	1	13	17	21	7	3	1	1	5	15	9	6	24	2	2	6	11	6	2	8	9	3	15	3	1	8	4	3
ADH5P4	na	11	5	16	11	11	7	8	5	16	10	10	13	13	4	26	9	0	4	22	3	9	5	27	0	29	4	7	16	25	5	2	2	3	8	17	9	4	3	10	8	5	20	0	2	29	11	21	44
ZNF560	na	2	0	1	2	1	4	3	1	2	1	0	0	4	6	10	1	10	4	0	2	1	4	1	6	0	5	2	0	0	1	1	3	9	1	0	5	4	2	5	46	1	10	4	0	4	8	12	1
CSNK1G1	na	2169	1342	1939	1159	795	680	1860	1583	2443	2919	1801	507	2567	1628	1869	1760	673	1708	2431	1197	625	569	1513	581	3045	1556	1641	2499	1199	627	1235	970	1022	1654	835	2260	784	2159	846	1113	1188	2978	460	701	2211	1470	1727	2678
SYNGR4	na	10	3	9	6	3	4	6	5	7	1	3	31	6	0	17	4	15	8	3	97	3	9	17	5	6	4	5	5	13	4	13	6	7	2	1	10	6	5	2	6	4	2	3	6	12	4	6	12
TMEM248	na	14667	12402	10126	7850	6625	7354	9026	10265	19098	8987	10536	7795	15130	10345	10984	15196	4864	10336	13435	10818	5292	5427	9294	5670	16666	8702	9883	10904	16248	7213	7230	7927	9107	9675	8220	9765	10755	12384	10328	7835	6837	14755	4092	6663	16991	10777	10250	16504
SNORD23	na	0	0	0	0	0	0	0	0	0	0	0	0	0	0	0	0	0	0	0	0	0	0	0	0	0	0	0	0	0	0	0	0	0	0	0	0	0	0	0	0	0	0	0	0	0	0	0	0
GAGE12H	na	0	0	0	0	0	0	0	0	0	0	0	0	0	0	0	0	0	0	0	0	0	0	0	0	0	0	0	0	0	1	0	0	0	0	0	0	0	0	0	0	0	0	0	0	0	0	0	0
RAB30	na	915	1592	1274	582	578	484	975	1270	1706	1219	751	680	1355	1195	971	2618	559	1034	1089	738	259	452	578	598	2085	919	1045	1522	1735	477	917	691	826	1237	369	1489	466	534	738	649	705	2125	471	465	1380	504	990	1222
MALINC1	na	295	85	163	123	122	177	142	167	553	101	199	251	207	123	185	164	144	146	264	103	39	117	161	79	196	189	153	231	95	67	130	151	121	209	68	235	127	187	238	121	151	277	83	121	492	170	175	334
AL606534.5	na	0	0	0	0	0	5	0	0	0	0	0	0	0	0	2	0	1	3	0	0	0	2	2	0	0	0	1	0	0	0	0	0	0	0	0	0	4	0	3	1	1	0	1	0	1	0	0	0
MAST4	na	4419	3057	6838	5558	4302	3954	7297	4653	9347	3352	2219	3505	8699	1933	7979	4677	1077	4002	8344	815	3121	3768	6479	3312	6328	3053	5198	6561	4430	2204	4050	4418	4457	3697	2650	5346	2688	1763	406	2433	4317	6480	1564	2332	4013	6240	5130	6615
LIN28AP2	na	0	0	0	0	0	2	0	1	0	0	0	0	0	0	0	0	1	0	0	0	0	0	0	0	0	0	0	0	0	0	0	0	0	0	0	0	1	0	0	0	0	0	1	0	1	0	0	0
AC022182.2	na	3	41	13	4	20	6	21	17	28	3	16	6	13	20	9	17	6	40	6	7	2	11	4	7	20	32	9	9	10	3	9	9	11	16	1	10	30	6	6	12	10	13	13	17	12	3	12	12
AC027309.2	na	13	36	35	31	27	6	51	30	77	57	63	18	58	32	37	28	8	24	51	15	33	18	24	27	100	39	28	37	50	16	14	90	153	28	33	52	145	63	31	183	20	84	28	84	77	59	50	65
AP002812.1	na	8	6	3	2	21	24	14	14	49	0	7	5	15	4	12	2	21	6	2	6	4	36	4	14	12	15	1	20	6	1	11	4	15	7	1	10	14	3	11	8	5	11	15	3	28	14	6	11
TMEM92	na	620	754	16	50	115	493	3	238	198	20	1051	641	70	614	7	691	13	100	8	167	16	291	11	618	1235	657	10	225	44	471	374	571	809	498	151	20	1841	64	2	416	233	191	203	830	1034	72	758	98
AC023424.2	na	2	6	0	1	1	1	2	1	6	0	2	2	2	6	3	3	0	2	0	10	3	3	1	0	1	3	2	1	2	1	1	1	1	1	3	2	5	2	3	6	2	3	2	5	5	3	2	3
AC131274.1	na	0	0	0	0	0	0	0	0	0	0	0	0	0	0	0	0	0	0	0	0	0	0	0	0	0	0	0	0	0	0	0	0	0	0	0	0	0	0	0	0	0	0	0	0	0	0	0	0
AC110792.2	na	5	1	0	2	0	2	2	2	4	1	0	2	9	0	2	2	11	4	1	0	0	3	3	1	3	0	1	3	4	0	6	0	1	0	0	2	2	1	0	5	0	8	4	1	3	3	6	2
AMACR	na	1985	1144	2351	1448	1236	839	1653	2288	2240	6293	410	1396	1536	994	1181	10264	132	1600	4174	349	1214	816	1961	485	3194	741	3275	2336	4379	2158	1347	791	965	2270	1625	4155	812	570	1813	445	1441	4310	197	1806	3097	1623	1557	1646
AC116553.1	na	1	0	0	1	0	0	1	2	1	0	0	0	0	0	6	0	0	0	0	2	0	3	0	0	0	1	0	0	0	0	0	0	0	0	0	0	2	0	4	0	0	0	1	0	0	2	0	0
ZFP28	na	339	292	617	321	327	214	891	327	374	482	198	32	751	361	793	97	139	314	485	1139	229	370	368	214	530	341	364	264	147	116	239	395	330	375	74	484	245	850	589	724	343	350	120	53	257	299	335	321
AC018554.2	na	0	0	0	0	0	0	0	0	0	0	0	0	0	0	0	0	1	0	0	0	0	0	0	0	0	0	0	0	0	0	0	0	0	0	0	0	2	0	0	0	0	0	0	0	0	0	0	0
CARD14	na	975	38	20	22	80	70	93	115	54	5	48	230	71	47	85	1629	453	156	38	78	12	105	54	408	118	524	32	73	42	221	78	99	55	27	11	58	1078	15	21	66	45	40	61	49	182	71	48	18
AC104966.1	na	1723	27	1	11	0	3	2	8	39	6	138	74	2	42	3	552	2	56	3	1	6	3	40	3	85	123	35	50	26	22	215	6	3	16	5	79	44	18	4	1	18	77	0	22	41	1	3	35
RLIMP1	na	4	2	1	6	1	1	7	5	5	0	1	1	6	2	3	1	2	0	0	1	0	4	6	4	3	5	1	1	4	3	4	1	3	3	0	4	8	0	6	1	8	4	6	0	1	5	3	3
AC009108.4	na	1	1	3	0	0	0	7	1	3	2	0	1	1	1	1	5	4	2	1	0	0	0	20	1	5	1	0	0	0	0	0	1	0	3	2	3	4	0	0	1	1	1	0	0	2	0	11	2
RBM25	na	3532	3087	4137	5638	5200	4278	9024	7435	15655	3770	3144	1879	8375	5695	8125	4154	5356	6002	6430	7962	1540	3489	5597	5738	7759	6492	2862	8009	3383	2804	3270	5699	4738	4947	1452	5247	5255	3415	4377	10259	4702	6362	2225	2252	6831	10092	6356	4958
AC132068.1	na	0	1	0	0	1	0	1	0	2	0	2	1	3	0	0	2	0	1	0	0	0	0	1	0	2	3	0	2	1	0	3	1	0	1	0	1	0	0	1	0	0	1	0	0	6	1	4	0
KRT8P29	na	1	0	0	1	1	3	4	1	3	0	1	2	3	2	6	0	2	4	2	1	1	1	0	3	2	2	0	2	0	0	0	2	0	1	1	3	0	6	0	0	2	5	2	1	3	3	5	1
RNA5SP428	na	0	0	0	0	0	0	0	0	0	0	0	0	0	0	0	0	0	0	0	0	0	0	0	0	0	0	0	0	0	0	0	0	0	0	0	0	0	0	0	0	0	0	0	0	0	0	0	0
AC129507.3	na	90	19	54	90	108	30	58	58	68	59	4	56	99	20	120	58	13	22	46	0	33	54	38	37	50	12	74	119	46	17	47	64	73	40	34	45	59	59	31	10	69	124	40	36	104	79	39	50
MAB21L1	na	1	10	12	3	12	8	3	9	17	11	2	3	12	10	6	1	4	1	1	0	2	16	34	13	6	4	5	15	4	11	3	18	3	27	1	6	18	12	13	20	5	15	8	4	13	8	2	15
FAM155B	na	197	76	10	14	9	6	2	28	108	319	307	115	74	37	83	102	381	12	62	1	13	8	149	33	40	42	79	80	4	93	138	10	17	41	35	53	13	139	1762	0	25	85	12	79	125	26	35	143
IGHD4-4	na	0	0	0	0	0	0	0	0	0	0	0	0	0	0	0	0	0	0	0	0	0	0	0	0	0	0	0	0	0	0	0	0	0	0	0	1	0	0	0	0	0	0	0	0	0	0	0	0
AL354821.1	na	0	0	0	0	0	0	0	3	0	0	0	0	0	0	0	0	0	0	0	0	0	0	0	0	0	0	0	0	0	0	0	0	0	0	0	0	0	0	1	0	0	0	0	0	0	1	0	0
AL163642.1	na	0	0	0	1	0	0	0	0	0	0	0	0	0	0	0	0	0	0	0	1	0	0	0	0	0	0	0	0	1	0	0	0	0	0	0	0	0	0	0	0	0	0	0	0	0	0	0	0
RALGAPA1	na	741	830	1706	1695	907	1184	1816	1976	2378	1349	615	305	1960	1061	1716	1051	961	1356	2501	660	504	562	1884	787	2306	1110	1213	2093	1158	392	877	1108	1001	1299	374	1241	683	1284	2179	529	1232	2401	340	723	1046	1052	1365	1612
AC004816.1	na	11	8	7	9	6	13	11	11	16	56	1	5	8	12	12	20	19	7	12	105	4	8	2	19	23	16	6	4	1	11	15	3	11	9	3	8	20	43	69	105	13	6	10	4	23	7	6	6
AC091435.2	na	8	8	2	0	4	1	4	8	6	1	2	6	2	14	4	6	9	11	0	2	0	0	0	7	3	5	1	8	4	6	0	4	4	1	1	2	2	2	0	0	3	7	10	0	14	6	0	0
RNU6-675P	na	0	0	0	0	0	0	0	0	1	0	0	0	0	0	0	0	0	0	0	0	0	0	0	0	0	0	0	0	0	0	0	0	0	0	0	0	0	0	0	0	0	0	0	0	0	0	0	0
B3GAT3P1	na	6	4	6	8	1	1	2	3	0	2	2	4	5	4	4	4	4	7	2	7	0	3	9	1	5	6	4	3	10	1	4	1	9	1	4	10	2	8	4	10	6	1	2	4	7	4	8	5
AP002748.4	na	0	1	0	2	0	0	0	0	1	0	0	0	0	0	1	1	0	0	0	2	0	0	0	0	0	0	0	0	0	0	0	0	0	1	0	0	0	1	0	1	1	0	0	0	0	1	0	0
HDGFL2	na	2785	3356	2684	2388	2999	1338	2403	2101	3091	2959	2861	2067	3257	2902	2146	2480	2374	2913	3233	1992	2273	1644	3463	3122	3203	2782	2906	2987	2638	2902	2997	3031	4367	2555	1674	2456	3216	3473	1610	5790	2125	3377	1949	3144	3326	3370	2531	3398
LINC01732	na	1	2	2	0	1	3	2	1	1	0	1	2	3	4	2	2	1	4	3	0	1	1	3	0	0	5	0	3	1	3	2	2	3	1	1	0	1	0	2	2	2	0	5	0	5	4	3	0
POLDIP3	na	4765	6001	6564	5877	3557	3930	6194	5773	7914	6246	7427	2632	8556	5396	5549	6757	2639	6830	9514	4893	4522	3547	8024	2141	11143	6633	7094	9374	6128	3183	4150	4614	4841	6098	3921	6978	3220	8147	4444	8150	4808	18325	2029	3452	7706	3984	7100	8147
RAB40C	na	3198	1589	2166	1852	2459	3353	2059	1276	2771	1091	2983	1535	3855	1349	2895	1017	1617	1408	2609	842	1751	1880	3997	1404	4145	2294	2753	2200	2992	2017	3737	2088	3287	1750	1408	2378	6171	1419	1298	1842	1968	3729	619	1967	4436	5664	2752	3570
VN1R65P	na	0	0	0	1	0	0	0	0	0	0	0	0	1	0	0	0	0	0	1	0	0	0	0	0	0	0	0	0	0	0	0	0	0	0	0	0	1	0	0	0	0	0	0	0	0	1	0	0
AC024060.1	na	64	36	26	30	82	51	79	142	150	20	70	70	49	101	77	55	303	76	36	136	16	189	83	75	70	76	23	54	28	73	44	54	86	66	14	103	127	52	85	162	94	47	137	71	89	120	47	35
AC104212.1	na	2	2	0	4	2	2	2	0	4	0	4	1	8	1	3	1	1	0	1	1	2	0	3	0	2	0	0	4	0	2	2	2	1	0	2	1	2	1	0	2	0	4	2	2	0	3	4	8
AL031719.1	na	7	6	7	5	8	3	21	11	10	12	2	1	16	8	6	1	22	16	8	4	3	8	17	4	15	3	4	13	4	9	6	6	15	3	0	12	11	6	2	8	7	6	14	11	21	19	12	11
AC091043.1	na	0	0	0	0	0	0	0	3	0	0	0	2	0	0	0	2	0	2	0	0	0	0	2	0	2	0	0	0	0	0	12	2	0	1	0	1	2	0	0	0	4	0	0	18	0	1	0	2
AC119744.1	na	2	0	0	1	2	1	1	1	1	0	0	0	0	1	2	0	1	0	0	1	0	4	0	1	0	0	0	0	0	1	0	1	0	1	0	0	7	0	7	1	1	0	3	0	2	2	1	0
AC090371.2	na	0	1	0	0	0	0	0	1	1	0	0	2	0	0	2	1	0	1	0	0	0	1	0	2	0	0	0	0	0	0	0	0	0	1	0	0	3	0	1	3	1	1	0	0	1	2	1	1
PAX9	na	7	3	21	8	10	14	21	25	13	13	4	10	5	4	26	6	12	60	21	432	12	16	129	7	15	7	26	20	12	18	7	14	23	4	3	72	2	10	3	277	8	15	7	998	12	8	14	4
MTND3P7	na	0	0	1	0	0	0	0	0	0	0	0	0	0	0	0	0	0	0	0	0	0	0	0	1	0	0	0	0	0	0	0	0	0	0	0	0	0	0	0	0	0	0	0	0	0	0	0	0
AC021035.1	na	0	0	0	0	0	1	1	0	0	0	0	0	1	0	0	0	0	0	0	0	0	1	0	0	0	0	0	0	0	0	0	0	0	0	0	0	0	0	0	0	0	0	0	0	0	1	0	0
GRINA	na	16007	10213	15144	13967	13998	10903	12997	15113	15966	9898	12257	25003	14802	11967	12719	37045	7190	15803	21732	4941	15338	11592	16789	10104	20320	18976	17089	21184	16200	11842	19254	12919	18604	11251	9903	14145	13618	7299	13220	22902	13006	25113	7291	19846	17603	12602	18835	24016
PRPF38A	na	2323	2337	3893	4152	2842	2643	4024	3963	5464	2052	2940	794	3624	2797	3270	1221	1626	2978	5066	2484	2019	1927	4711	1623	4456	2957	2880	4167	3331	1430	3032	2705	3264	3076	1201	2378	2051	4466	1037	3127	2351	4606	1072	1355	2661	2902	3772	4376
MTND6P2	na	0	0	0	0	0	0	0	0	0	0	0	0	0	0	0	0	0	0	0	0	0	0	0	0	0	0	0	0	0	0	0	0	0	0	0	0	0	0	0	0	0	0	0	0	0	0	0	0
AC092546.1	na	2	1	0	1	0	0	2	0	7	0	1	0	0	0	0	1	0	2	0	2	0	2	0	0	2	2	0	2	1	0	1	0	0	1	0	2	2	0	0	0	1	3	0	0	2	2	1	0
RNU6-792P	na	0	0	0	2	0	0	0	0	3	0	1	0	1	0	0	0	0	5	0	0	0	0	0	0	0	1	0	0	0	1	0	0	0	0	1	0	0	0	0	0	0	2	0	0	0	0	0	0
KCNH3	na	89	60	14	8	16	7	29	20	55	67	5	15	14	171	20	8	47	41	17	11	9	25	19	13	21	20	8	41	7	23	37	14	16	21	9	25	37	43	4	27	50	13	62	15	16	28	19	21
NPM1P33	na	2	0	0	3	0	1	1	0	7	0	3	2	2	0	3	0	0	4	2	0	1	1	5	0	5	2	2	2	2	0	0	3	0	2	3	1	1	5	1	4	0	4	0	2	1	4	2	19
AC017013.1	na	0	0	1	0	0	0	1	0	0	1	1	0	0	1	3	0	0	0	1	0	0	0	0	0	0	0	0	1	0	0	0	0	0	0	0	1	2	1	0	1	1	1	0	0	0	0	0	0
MIR615	na	1	0	0	0	2	0	0	1	0	0	0	0	2	3	1	0	0	0	0	0	0	0	1	3	4	0	0	1	2	1	0	0	0	0	0	1	0	0	0	0	0	0	0	0	1	0	0	0
LINC01151	na	5	1	0	1	0	1	0	2	45	1	1	19	0	14	1	0	615	0	1	1	0	2	0	8	0	0	1	2	1	3	609	0	0	0	0	0	4	1	4	0	1	13	0	2	1	1	0	0
RNU2-1	na	0	0	0	0	0	0	0	0	0	0	0	0	0	0	0	0	0	0	0	0	0	0	0	0	0	0	0	0	0	0	0	0	0	0	0	0	0	0	0	0	0	0	0	0	0	0	0	0
AL355796.1	na	7	2	2	0	1	0	0	1	14	1	24	57	0	2	2	1	43	1	0	0	4	15	1	57	0	0	0	8	7	58	6	5	11	0	1	0	12	2	5	0	2	1	18	8	6	2	4	4
PTENP1-AS	na	0	7	0	10	4	1	0	6	5	0	1	0	6	2	0	0	4	2	0	0	0	2	4	0	2	1	1	2	0	4	9	0	2	0	2	0	1	1	0	0	1	9	0	1	0	1	2	0
TMEM45A	na	9763	10669	615	1035	161	308	418	1881	2020	199	7065	460	514	8229	421	6258	91	6060	1285	3286	578	665	283	1496	3158	2475	1112	942	4811	5929	2974	574	123	1195	267	11335	2844	2049	54	703	4336	2176	171	3942	879	324	1018	1310
AC022616.2	na	0	0	0	0	0	0	0	0	0	0	0	0	0	0	0	0	0	0	0	0	0	0	0	0	0	0	0	0	0	0	0	0	0	0	0	0	0	0	0	0	0	0	0	0	0	0	0	0
AC007923.4	na	3	5	0	0	2	1	6	5	2	0	1	0	1	2	3	0	0	1	2	0	0	0	2	2	5	1	0	0	0	3	0	1	1	4	0	0	2	0	1	4	0	2	0	1	4	5	5	2
SERPINB5	na	1	174	0	0	0	0	12	2	2	0	0	9	1	2	3	0	3	0	0	1190	0	5	12	2	1	0	0	2	2	28	2	1	2	1	0	0	3	2	1	2957	0	2	8	3	4	0	2	3
AL591479.1	na	0	4	2	4	0	1	4	1	4	0	2	0	4	2	4	0	6	10	0	4	1	8	1	1	1	0	17	9	5	5	5	6	2	0	0	3	4	2	9	5	9	2	19	0	3	5	0	2
RNU7-21P	na	0	0	0	0	0	0	0	0	0	0	0	0	0	0	0	0	0	0	0	0	0	0	0	0	0	0	0	0	0	0	0	0	0	0	0	0	0	0	0	0	0	0	0	0	0	0	0	0
SLC35G3	na	1	3	1	2	1	19	11	9	6	0	3	0	3	2	24	0	25	27	0	6	1	26	0	2	0	0	0	4	0	0	1	1	1	0	0	0	6	0	12	6	4	0	15	0	2	1	0	1
GPR3	na	38	592	58	575	247	88	350	254	268	81	158	39	143	211	49	30	136	138	520	59	419	293	569	196	135	465	219	215	97	145	236	358	280	190	40	80	327	225	52	1040	192	345	49	37	134	231	433	321
LINC00868	na	2	0	0	1	0	3	1	7	2	0	1	0	1	3	4	1	1	3	0	6	0	7	0	1	0	0	0	1	0	0	2	0	0	0	0	0	3	0	2	1	3	1	2	0	2	2	0	0
AC023825.1	na	2	3	1	2	2	2	6	5	1	0	1	0	0	2	2	2	1	0	2	1	0	1	0	0	1	3	0	1	0	0	0	0	4	0	0	2	0	0	0	3	1	0	4	0	2	1	0	0
AL355076.3	na	0	1	0	0	0	0	0	0	1	0	0	0	1	0	0	0	0	2	0	0	0	0	0	0	1	0	0	1	0	0	0	0	0	0	0	1	0	0	0	1	0	0	0	0	0	0	0	0
RF00322	na	1	0.153846154	0.307692308	0.307692308	0.192307692	0.5	1.038461538	0.576923077	0.961538462	0	0.038461538	0.192307692	0.846153846	0.269230769	0.961538462	0.115384615	0.230769231	0.461538462	0.076923077	0.461538462	0	0.692307692	0.115384615	0.153846154	0.653846154	0.307692308	0.230769231	1.769230769	0.538461538	0.038461538	0.461538462	0.384615385	0.115384615	0.346153846	0.115384615	0.423076923	0.346153846	0.076923077	0.230769231	0.153846154	0.461538462	1.269230769	0.269230769	0.038461538	1.038461538	0.769230769	0.307692308	0.230769231
AC097535.2	na	0	0	0	1	1	2	2	3	0	0	0	0	1	0	5	0	3	3	0	4	0	2	0	0	0	0	0	2	0	0	0	0	0	0	0	0	2	0	3	2	1	0	0	0	0	2	0	0
HDAC4	na	1045	1152	778	523	453	446	1198	695	1152	1421	733	454	1849	921	664	608	1024	751	1231	154	494	479	1582	648	2060	1192	626	968	617	593	947	586	694	833	487	723	568	569	305	796	761	1930	563	400	959	1106	1308	1352
AC010531.6	na	26	6	4	8	26	12	21	6	12	4	4	32	18	7	22	2	18	6	9	28	8	9	4	7	7	11	10	4	1	18	3	8	15	4	2	6	16	7	9	42	7	12	22	4	13	29	8	9
EFCAB9	na	0	0	0	0	3	0	1	2	2	0	1	0	1	1	1	1	1	0	1	6	0	2	1	1	1	2	1	1	0	0	0	0	0	0	0	1	0	0	1	3	2	1	1	0	0	1	0	0
AF131215.4	na	1	0	2	1	3	3	4	5	13	1	1	2	5	4	9	6	2	7	3	0	0	19	2	6	2	3	3	3	0	3	6	2	1	4	1	6	2	0	22	6	8	5	18	0	20	6	4	5
DNMBP	na	2082	1419	2332	2041	1226	896	1479	1910	3427	2908	1658	870	1605	2113	1318	2674	796	1297	2317	754	701	955	2047	728	3258	1639	1849	4175	761	852	1034	1895	1527	2012	620	1906	1344	3082	1900	4093	1599	2936	578	869	2948	1149	2030	2872
PRIM1	na	747	229	438	403	209	358	371	414	825	159	603	105	575	313	485	350	95	447	514	1257	269	130	328	85	640	287	442	650	383	108	225	283	279	309	159	365	184	407	64	1252	243	675	125	201	448	192	372	519
AC138028.4	na	162	61	115	95	154	156	401	138	416	18	20	20	468	231	348	35	55	181	118	309	22	112	110	103	188	114	39	214	10	78	64	100	126	95	18	209	143	21	12	187	195	155	93	9	246	641	246	48
CTAGE12P	na	0	1	1	1	14	6	2	0	0	0	5	0	5	0	2	2	35	5	1	1	1	9	0	0	6	3	0	2	3	1	5	0	0	0	0	0	5	0	2	0	1	1	0	0	5	0	3	3
ST6GAL2-IT1	na	1	3	0	0	0	1	0	0	0	0	0	0	0	0	0	3	0	1	0	21	1	0	0	2	5	0	1	0	9	1	0	0	0	0	0	1	0	4	0	0	0	1	0	0	1	1	0	0
AC073130.3	na	15	16	11	17	6	7	31	20	33	5	41	7	27	25	11	24	20	32	23	50	28	6	27	24	24	25	5	19	13	20	30	14	34	21	5	31	16	30	9	68	14	25	19	7	9	18	24	24
AC111152.1	na	1	0	0	0	0	0	0	0	2	0	0	0	0	0	3	0	6	0	0	0	0	3	0	0	0	0	0	0	0	0	0	0	0	0	0	0	1	0	0	0	0	0	0	0	0	0	0	0
UBQLN3	na	0	0	0	0	0	0	0	0	0	0	0	0	0	0	1	0	1	0	0	3	0	0	0	0	0	0	1	0	0	0	0	0	0	1	0	0	0	0	0	0	0	0	0	0	0	1	0	0
IGHVIII-25-1	na	0	0	0	0	0	0	0	0	0	0	0	0	0	1	0	0	0	0	0	0	0	0	0	0	0	0	0	0	0	0	0	0	0	0	0	0	0	0	0	0	0	0	0	0	0	0	0	0
LGALS9DP	na	1	0	3	0	3	0	2	1	2	0	0	0	6	2	1	0	0	1	1	0	0	1	0	0	0	3	0	0	0	0	0	0	0	1	0	2	1	0	0	1	1	2	0	0	5	6	1	0
AC046168.2	na	2	20	2	4	3	2	2	4	3	2	5	1	4	8	0	1	8	8	2	0	5	0	7	4	4	5	2	3	1	4	1	5	10	3	0	3	12	3	1	2	1	6	4	1	7	4	2	5
C9	na	79	22	2	28	9	16	30	95	112	117	27	336	17	34	18	32	9	25	8	2	8	19	10	73	38	39	39	32	37	36	49	67	21	27	24	20	18	7	86	3	22	40	8	69	141	43	82	17
AC096588.1	na	0	0	0	0	1	3	0	0	0	0	0	1	0	0	0	0	2	0	0	0	0	4	0	0	0	0	1	1	0	0	0	0	0	0	0	0	3	0	1	2	0	0	2	0	1	1	1	0
AC064805.1	na	17	2	18	7	15	3	53	48	45	8	29	32	25	28	39	21	25	48	18	30	10	38	57	34	19	32	20	15	8	17	8	15	36	26	9	34	81	27	3	11	15	16	5	37	9	13	27	12
NLRX1	na	1387	2304	2017	1127	964	1083	1531	1919	2368	2317	1451	1108	1886	1926	1824	2472	849	1592	2136	1735	1123	830	1928	1046	2512	1342	2313	2313	2576	1557	1351	1089	1217	1600	1704	2553	1206	1905	706	1233	1445	2040	607	1271	3455	1013	2171	2232
BARHL2	na	1	0	0	1	0	2	1	3	0	0	0	0	0	0	6	0	2	3	0	0	0	1	1	4	0	0	0	1	0	0	2	0	0	0	0	0	0	0	2	0	0	0	1	0	2	2	0	0
KRT8P35	na	1	0	0	2	1	1	2	0	2	2	0	0	1	0	1	1	0	1	4	0	1	2	0	0	2	0	1	2	1	0	0	1	2	1	1	1	0	2	2	1	2	0	0	0	1	0	3	4
SNORD114-29	na	0	0	0	0	0	0	0	0	0	0	0	0	0	0	0	0	0	0	0	0	0	0	0	0	0	0	0	0	0	0	0	0	0	0	0	0	0	0	0	0	0	0	0	0	0	0	0	0
FAAH	na	2245	415	1904	1959	2693	1348	2123	1510	2522	961	216	1291	2275	538	2669	2194	3481	1206	2664	85	2695	2216	1982	1817	3144	1034	2265	3686	2649	1578	1358	2038	3881	1400	1169	2300	1897	1036	605	77	2038	5068	549	1180	2223	5507	2600	3152
RNU6-431P	na	10	1	0	3	2	7	6	7	10	1	4	1	1	7	5	1	1	5	4	1	1	3	3	1	5	3	3	4	0	1	1	3	0	2	1	5	2	1	0	2	2	6	3	0	5	6	3	0
AC022730.1	na	0	1	0	0	0	4	2	1	2	0	1	2	1	0	3	0	0	1	0	2	0	5	0	0	1	1	1	0	1	0	1	3	0	0	1	2	1	0	1	3	1	1	1	1	0	1	1	5
IQCA1	na	586	552	696	231	331	417	413	185	664	1209	185	399	390	84	133	2638	122	913	244	29	295	208	320	812	929	851	565	288	574	206	670	490	827	331	328	736	798	1014	153	23	427	318	331	374	891	724	612	957
RNU6-428P	na	1	0	0	0	0	0	1	0	0	0	0	0	0	0	0	0	0	0	0	0	0	2	0	0	0	0	0	0	0	0	0	0	0	0	0	0	0	0	0	1	0	0	1	0	0	1	0	0
DHRS7C	na	0	0	1	3	3	0	6	2	3	0	0	0	1	0	1	0	1	3	1	0	1	0	1	13	2	3	1	5	1	0	1	1	0	2	1	1	3	0	2	0	5	1	0	1	15	2	4	2
IMPDH1P8	na	22	4	8	15	20	13	4	7	8	3	17	11	12	7	11	1	3	5	4	4	1	17	10	4	5	12	5	20	20	4	14	11	3	9	1	3	20	15	16	35	3	12	17	4	18	17	3	4
AC092850.1	na	0	0	1	1	0	0	0	0	0	0	2	0	0	0	0	0	5	1	0	0	0	0	0	0	1	0	0	0	0	0	1	2	0	0	0	0	2	0	1	0	0	0	2	0	0	0	1	0
KLF2	na	599	4584	5417	4107	3263	328	1905	2968	2498	1025	3031	421	3479	1522	2600	1697	816	2451	2895	381	4863	2620	9031	4054	3050	668	2194	959	1712	1442	2296	1412	9598	4254	599	3090	1202	2962	863	1711	2187	1326	982	2077	761	2870	2767	1831
TMBIM4	na	4790	3135	3291	2879	2303	2869	2550	4064	8865	3189	3058	4150	3256	2434	5013	4596	2541	4151	5974	1359	2429	2451	2900	2168	4820	2875	3579	3897	3437	2301	2712	2889	3734	4027	1128	3667	2482	3683	6219	2096	2087	4961	1913	4294	5117	2797	3569	4069
NUDCD3	na	9282	8793	7693	5585	3601	4900	7171	5629	10598	5947	7172	5083	10964	8583	8299	11255	3156	7482	10058	6822	4603	4475	8128	3365	11165	6202	7924	9086	10473	4998	5180	4836	5542	6877	3978	7692	5852	7316	7186	5836	4961	10624	2773	4360	10903	7337	7708	11919
AVPR1B	na	567	9	742	282	112	440	427	665	315	1	12	100	1061	56	969	425	1	187	1370	2	229	117	781	31	256	15	479	310	296	40	26	78	80	383	117	913	34	48	0	1	324	951	15	68	360	272	335	459
OR5H15	na	0	0	0	0	0	0	0	0	0	0	0	0	0	0	0	0	0	0	0	0	0	0	2	0	0	0	0	0	0	0	0	0	0	0	0	0	0	0	0	0	0	0	0	0	0	0	0	0
RNU6-325P	na	0	0	0	0	0	0	0	0	0	0	0	0	0	0	0	0	2	0	0	0	0	0	0	0	0	0	0	0	0	0	0	0	0	0	0	0	0	0	0	0	0	0	0	0	0	0	0	0
AC025259.1	na	1	2	2	5	1	0	2	6	4	0	1	0	0	0	1	0	0	0	1	1	0	1	2	0	0	0	0	4	0	0	0	0	0	2	0	0	0	0	0	0	0	0	0	0	1	4	2	0
PRX	na	1019	389	749	736	358	489	618	416	1037	692	1448	225	1425	496	601	911	302	417	1096	237	888	264	887	318	954	840	716	1145	454	278	383	552	416	768	240	643	376	847	202	340	552	1387	137	335	603	498	896	1531
RASD2	na	2086	1541	657	344	1169	278	477	432	780	131	1726	132	823	3291	283	183	255	736	1041	165	1104	405	364	1023	785	1187	1204	1014	392	806	1567	3581	821	1119	84	914	2006	607	744	157	473	3173	526	256	1876	352	728	2115
DDX50P2	na	3	1	0	2	1	4	2	2	0	1	0	0	3	1	4	0	7	1	1	0	0	1	1	0	3	0	0	1	2	0	0	0	0	1	1	1	0	0	4	1	2	3	7	0	0	1	0	1
NNT-AS1	na	383	867	1268	1186	790	1090	960	1042	2331	1813	1489	464	1599	1069	1597	1031	1418	809	1358	1283	642	848	1274	759	1957	869	1485	2406	1651	607	942	1198	1045	1024	521	999	636	2078	2769	1394	725	2107	778	719	2083	861	973	1869
RNU5F-8P	na	0	0	0	0	0	0	0	0	0	0	0	0	0	0	1	0	0	0	0	0	0	0	0	0	0	0	0	0	0	0	0	0	0	0	0	0	0	0	0	0	0	0	0	0	0	0	0	0
AF287957.1	na	27	14	37	11	8	1	14	47	50	25	14	89	29	32	17	15	69	7	11	20	90	12	49	14	24	15	16	99	43	29	9	56	38	26	20	22	13	42	10	19	34	60	10	40	61	59	33	91
RNU6-11P	na	0	0	0	0	0	0	1	1	3	0	0	0	1	0	2	0	1	1	0	2	0	0	0	0	0	0	0	0	1	0	0	0	0	0	0	0	1	0	2	1	0	0	0	0	1	3	0	0
OR7E12P	na	2	4	0	4	5	2	21	9	10	0	1	0	14	16	4	2	1	5	3	29	0	4	3	10	10	8	2	5	1	0	5	2	2	7	0	10	3	1	3	1	10	4	0	0	2	15	6	3
AC005726.1	na	123	37	426	270	779	431	168	215	418	67	18	466	321	75	722	1403	484	108	476	97	453	943	513	71	274	67	475	161	140	72	220	260	1219	115	59	405	115	28	36	111	613	283	150	577	157	277	436	50
RN7SL709P	na	0	0	0	1	0	0	1	0	0	0	0	0	1	0	0	0	0	0	0	0	0	0	0	0	0	0	0	0	0	0	0	0	0	0	0	0	0	0	2	0	0	1	1	0	0	0	0	0
AC087235.1	na	0	0	0	1	0	0	0	0	1	0	0	0	0	0	0	0	0	0	0	0	0	1	0	0	0	0	0	0	0	1	0	1	1	0	0	0	1	0	0	3	0	0	0	0	0	0	0	0
AC009097.3	na	1	1	1	0	0	0	1	0	0	1	0	1	3	1	0	1	0	1	0	1	0	1	0	0	0	2	0	1	1	1	0	0	1	0	0	1	1	0	2	0	1	0	7	0	0	0	1	0
AL592049.1	na	0	0	0	0	0	0	0	0	0	0	0	0	0	0	0	0	0	0	0	0	0	0	0	0	0	0	0	0	0	0	0	0	0	0	0	0	0	0	0	0	0	0	0	0	0	0	0	0
C8orf37-AS1	na	12	10	12	6	7	11	18	35	69	13	8	49	12	16	10	14	3	25	17	2	4	9	17	11	21	23	6	41	29	8	12	13	19	14	14	12	2	5	5	4	11	47	4	26	88	17	31	15
AC022215.1	na	0	0	1	0	3	0	0	0	2	0	0	0	0	0	0	0	0	0	0	1	0	2	0	2	1	2	1	3	0	0	2	1	0	2	2	0	4	0	1	0	0	0	0	0	4	5	0	0
POMGNT2	na	713	1349	983	830	706	382	678	780	967	1549	618	461	1037	852	670	1447	183	751	1071	497	627	532	1087	570	1692	782	985	649	735	573	697	857	788	947	465	1009	767	2549	921	1457	863	973	321	626	845	644	974	1217
RNA5SP518	na	0	0	0	0	0	0	0	0	0	0	0	0	0	0	0	0	0	0	0	0	0	0	0	0	0	0	0	0	0	0	0	0	0	0	0	0	0	0	0	0	0	0	0	0	0	0	0	0
LINC00113	na	1	0	7	3	45	7	24	14	263	3	0	0	39	0	110	0	0	0	21	0	23	6	4	1	170	1	9	15	9	16	1	154	16	10	38	18	0	50	18	0	19	17	0	10	19	799	7	58
SNORD28B	na	0	0	0	0	0	0	0	0	0	0	0	0	0	0	0	0	0	0	0	0	0	0	0	0	0	0	0	0	0	0	0	0	0	0	0	0	0	0	0	0	0	0	0	0	0	0	0	0
MARCOL	na	0	0	0	0	1	0	2	1	4	0	0	1	1	0	0	1	1	0	0	0	1	2	0	0	0	2	0	0	0	0	0	0	0	0	0	0	1	1	0	0	1	0	0	0	1	2	2	0
AC108751.5	na	4	11	0	9	3	5	3	5	9	4	6	1	5	4	4	5	8	9	13	0	2	4	3	5	8	6	6	16	20	9	5	5	0	18	3	8	4	7	3	8	3	7	8	14	5	1	4	18
AC109446.4	na	0	1	0	0	0	0	3	1	2	1	0	0	2	3	0	0	0	0	1	2	0	0	0	0	4	0	0	0	0	0	0	3	0	2	0	0	2	2	0	1	0	0	0	0	2	0	1	1
RNU6-113P	na	0	0	0	0	0	0	0	1	0	0	0	0	0	0	0	0	0	0	0	0	0	1	0	0	0	0	0	0	0	0	0	0	0	0	0	0	0	0	0	0	0	0	0	0	0	1	0	0
RNA5SP217	na	10	3	0	2	4	0	4	0	7	0	1	1	3	3	3	0	0	1	1	1	0	3	2	0	8	0	0	6	1	1	1	1	0	1	1	3	2	1	2	6	1	3	0	0	10	8	0	2
AC024610.2	na	0	1	0	0	0	2	1	0	0	0	0	0	0	0	0	0	1	2	0	0	0	2	0	0	0	0	0	0	0	0	0	0	0	0	0	0	1	0	0	0	0	1	0	1	0	1	0	0
CDRT15	na	7	4	3	0	5	3	2	4	3	2	0	1	1	4	0	0	1	6	1	5	0	0	4	1	3	3	2	1	3	2	3	1	2	0	0	5	6	0	2	10	10	2	1	0	5	6	3	8
AC103792.1	na	2	2	0	0	0	4	0	0	0	0	0	0	1	0	0	1	0	0	1	3	0	0	0	1	0	0	0	0	0	1	0	0	0	0	0	0	1	0	0	0	0	0	0	1	0	0	0	0
AC011448.1	na	65	34	40	30	53	31	65	43	109	33	33	44	44	36	44	32	33	35	52	29	25	57	41	49	30	45	18	49	44	43	42	33	65	28	23	55	58	30	50	81	64	46	64	44	94	95	58	52
AL603839.3	na	53	9	40	32	18	26	55	19	97	11	28	7	12	50	43	7	45	30	15	16	18	41	20	44	63	15	29	53	16	22	21	52	33	38	7	23	29	13	15	42	54	33	18	42	34	81	25	20
AL121839.2	na	113	76	10	33	83	8	129	128	65	32	195	21	120	60	45	35	182	117	50	2	63	109	11	65	75	213	104	241	121	45	160	142	92	81	24	94	68	358	70	20	101	161	83	88	125	71	109	87
RNA5SP18	na	52	2	20	7	15	44	16	13	23	0	12	15	22	34	26	18	13	10	11	0	2	2	10	10	19	5	13	64	10	2	12	29	3	4	1	6	4	18	0	43	10	28	22	7	77	10	7	11
DCUN1D3	na	1740	2546	1593	1778	796	897	2157	3292	4111	960	1263	1449	1180	1405	1060	1984	1522	1680	3901	529	1613	1131	2511	1549	2663	2280	881	1717	1100	1226	2119	1093	1198	1693	694	1675	2972	1075	295	1321	1024	2080	661	728	2166	2151	4053	1541
TRBV5-6	na	1	24	2	1	3	2	13	11	13	3	23	4	4	58	6	9	4	66	12	1	7	5	4	9	7	24	8	7	3	1	7	19	63	14	8	126	7	8	0	76	6	3	21	50	19	3	6	12
AP000442.2	na	50	17	16	31	32	27	42	65	131	13	24	25	23	48	71	13	49	56	39	33	22	51	37	21	43	35	17	58	33	18	19	58	34	28	25	51	43	19	80	61	35	51	18	9	81	80	44	28
LINC01940	na	0	1	0	0	0	0	1	0	0	0	3	0	2	2	1	1	2	0	0	0	0	1	0	9	3	0	0	2	1	2	5	0	0	0	0	0	2	0	0	6	0	2	0	0	0	0	1	1
AC025442.1	na	1	2	0	0	1	0	1	0	0	4	1	0	3	1	5	1	0	1	4	1	0	0	4	0	0	0	0	0	0	2	1	0	0	1	0	0	1	0	2	2	4	1	0	0	3	1	2	0
C2orf76	na	322	373	258	312	377	190	216	280	719	257	496	566	261	416	277	694	402	243	355	376	201	216	304	277	377	311	261	348	384	255	266	395	543	338	224	326	310	438	261	271	250	396	223	462	398	336	333	381
RNU1-129P	na	2	2	1	3	3	3	3	1	3	0	0	1	5	0	1	0	1	1	2	0	0	0	1	0	2	4	0	2	2	1	3	2	0	4	0	0	1	4	0	0	1	1	0	0	6	8	1	0
HACD2	na	2977	3458	4234	3084	1729	2712	3736	5309	5990	5118	4008	874	4068	3227	3715	2213	859	2401	6548	1499	1010	1233	2533	1161	6113	2776	4226	5852	4452	1010	1652	2298	1573	4654	2135	3421	1967	5259	6003	4273	2180	6984	602	2008	4194	1896	4303	4001
RNA5SP329	na	0	0	0	0	0	2	1	0	0	0	0	2	0	0	1	0	4	0	0	0	0	3	0	0	0	0	0	0	0	0	0	0	0	0	0	0	0	0	0	0	0	0	2	0	0	0	0	0
AL353593.3	na	158	4	15	13	29	17	46	15	59	2	3	8	113	38	71	23	9	22	27	16	7	33	15	16	46	40	15	153	14	17	29	47	6	15	12	56	37	4	4	1	17	92	3	6	45	36	49	7
RN7SL168P	na	2	0	0	0	0	0	1	0	0	0	0	0	0	0	3	0	0	0	0	0	0	0	2	1	1	0	0	0	0	0	0	0	0	0	0	0	0	0	0	0	1	0	0	0	1	0	0	0
ACADVL	na	36799	13412	35015	21610	33874	19143	34872	27647	40145	22852	10268	11019	32038	17790	44238	35634	9906	18718	35101	22312	25271	26744	25389	30704	23457	17310	29934	38195	22932	33428	23144	23378	24720	17571	11325	35724	53152	18940	9706	21335	30797	28546	13476	13040	27606	52488	34921	31551
AL354740.1	na	17	23	7	9	8	14	10	8	44	7	17	22	12	27	19	25	6	22	9	4	4	6	22	6	19	16	6	17	11	13	22	7	9	20	1	23	7	5	15	65	13	23	9	4	23	23	19	4
TRAJ9	na	0	0	1	0	0	0	2	1	2	0	0	0	1	0	1	0	0	1	2	0	0	0	0	0	1	0	0	0	0	0	0	1	2	1	0	5	0	0	1	4	0	0	0	0	2	0	0	1
AL121901.1	na	0	0	0	0	0	1	0	0	0	0	0	0	0	0	0	0	1	1	0	0	0	0	0	0	0	0	0	0	0	0	0	0	0	0	0	0	0	0	0	0	0	1	0	0	0	0	0	0
ZNF345	na	335	260	308	233	439	255	388	405	812	201	283	211	618	251	536	156	278	290	251	259	74	295	289	225	485	194	219	633	237	223	209	283	333	327	49	320	355	214	313	295	269	605	198	110	637	851	359	390
TYW1B	na	160	371	87	74	65	161	195	88	338	43	452	79	160	316	125	729	379	123	178	384	169	120	424	118	154	149	306	177	571	77	156	88	469	108	294	139	302	81	87	74	267	413	79	231	419	128	371	439
UGT3A1	na	1	499	1514	6754	434	2285	810	2477	6324	7767	36	1021	413	32	4506	10	13	3294	269	6	2589	1943	10	990	5565	26	2179	9338	105	10	3088	3342	2506	1609	12479	8085	13	136	1	2	1594	4837	28	52	11233	5994	3238	16251
CD300A	na	830	543	842	397	860	3119	1913	1176	1203	260	2260	508	1221	1169	1206	8191	572	3669	1539	214	531	879	905	551	2098	2999	910	1215	968	852	673	1007	1685	945	579	1931	1484	1306	185	2109	610	1323	1947	1161	816	321	1418	827
CR769767.2	na	0	1	2	1	2	4	1	0	4	2	0	1	0	4	3	0	0	1	1	0	0	0	1	3	0	3	4	3	2	0	0	0	0	1	2	1	1	0	0	0	0	3	0	1	0	7	1	1
AC091588.3	na	7	6	5	1	1	4	0	11	5	6	4	1	1	21	6	1	4	9	4	4	1	6	8	7	18	7	1	8	0	3	1	3	0	4	0	9	2	2	5	0	1	9	1	0	2	1	1	4
C9orf78	na	2077	2930	5180	3530	3725	2648	3486	3733	6359	3355	3913	3273	3906	3305	4367	2640	3410	3990	5952	3186	2953	2658	4215	2784	5096	3577	4395	4833	5013	1915	3831	4979	5570	3621	1944	4089	2582	5223	5638	8006	3107	5628	2746	4033	3925	5984	4395	6273
AL137009.1	na	16	7	2	5	6	1	6	4	17	16	4	9	5	15	5	0	2	12	1	1	0	1	3	15	5	0	0	19	15	15	0	4	7	7	1	8	3	2	1	2	2	13	2	0	14	10	8	5
AC073657.1	na	0	0	0	0	0	0	0	0	0	0	0	0	0	0	0	0	0	0	0	0	0	0	0	0	0	0	0	0	0	0	0	0	0	0	0	0	0	0	0	0	0	0	0	0	0	0	0	0
MIR3169	na	0	0	0	0	0	0	0	0	0	0	0	0	0	0	0	0	0	0	0	0	0	0	0	0	0	0	1	0	0	0	0	0	0	0	0	0	0	0	0	0	0	0	0	0	0	0	0	0
Z95114.3	na	54	35	81	48	79	38	105	102	81	13	66	14	73	68	47	51	33	91	57	40	31	52	55	24	67	58	42	44	25	21	6	80	121	102	20	120	25	54	9	77	35	54	63	26	94	67	54	91
RNU6-1229P	na	0	0	0	0	0	0	0	1	0	0	0	0	0	0	0	0	0	0	0	0	0	1	0	0	0	0	0	0	0	0	0	0	0	0	0	0	0	0	0	0	0	0	0	0	0	0	0	0
ABHD6	na	1498	884	2887	1766	1680	1670	2503	2265	2276	1415	1313	1559	3807	438	3980	1815	345	1294	4080	278	1961	1568	2213	495	2659	1117	3650	2928	2318	808	1987	1582	1775	2478	924	2440	1266	498	3331	655	1777	2926	389	1241	2194	2522	2446	4597
LINC02536	na	0	0	0	0	0	2	0	1	2	0	0	0	0	1	0	0	0	0	0	0	0	0	0	0	0	0	0	0	0	0	0	0	0	0	0	1	0	0	0	0	0	0	0	0	0	0	1	0
AC011483.3	na	0	0	0	0	0	0	0	0	0	0	0	0	0	0	0	0	0	0	0	0	0	0	0	0	0	0	0	0	0	0	0	0	0	0	0	0	0	0	0	0	0	0	0	0	0	0	0	0
RSPH4A	na	87	34	8	22	41	32	57	35	127	100	23	26	28	18	22	37	106	56	22	21	15	108	29	31	30	27	6	52	14	38	21	15	60	47	2	33	59	84	9	20	34	31	51	11	119	74	51	32
CHST12	na	3187	2684	2001	1572	2074	772	1941	1308	1849	1265	1643	574	2778	1555	1843	1990	1023	2434	2045	1047	1420	1500	2880	1765	2058	1649	1833	1687	2234	1712	1999	1919	2951	1789	764	1925	2269	1618	1084	1979	1305	2203	1926	1979	1653	1763	2033	1886
BNIP3P6	na	0	0	0	0	0	0	0	0	0	0	0	0	0	0	0	0	0	0	0	0	0	0	0	0	0	0	0	0	0	0	0	0	0	0	0	0	0	0	0	1	0	0	0	0	0	0	0	0
RNU6-823P	na	0	0	0	0	0	0	0	0	0	0	0	0	0	0	1	0	0	0	0	0	0	0	0	0	0	0	0	0	0	0	0	0	0	0	0	0	0	0	0	0	1	0	0	0	0	0	0	0
UBP1	na	1600	3051	2041	2456	1912	1304	3309	2913	4350	4218	2510	733	3165	3892	2578	3293	1461	3723	3125	3485	888	1622	3100	1946	5231	3622	1586	2448	1561	1349	1451	2142	2289	2745	1144	3552	1868	3213	4330	7024	2296	3361	1425	1198	3215	2104	3021	3475
CDH12	na	3	0	2	0	2	1	3	5	7	4	1	0	1	40	4	1	6	7	1	7	0	3	4	4	2	0	0	13	1	2	0	0	6	2	0	0	3	9	1157	1968	2	1	6	2	34	2	4	1
BHMT	na	10603	1253	17159	14498	27444	12972	14440	31003	28268	9349	9308	8836	13532	6469	12812	22089	50	5004	38138	5	18111	10444	16526	6491	29753	6592	48460	28270	16047	7472	5739	10980	13367	24689	4506	21863	4612	5117	24	7	15825	19478	376	17556	27076	52531	31442	33090
MAPK6	na	3553	2204	2339	3178	1300	1365	2832	4261	6379	3735	2262	1666	2395	1954	2695	3363	2267	2218	6037	3698	1662	1280	3476	1233	4586	2791	1940	2354	2122	1087	3473	1925	1969	2447	1111	3319	2104	2118	1384	4531	1749	3440	899	991	3029	2622	4516	3274
AC007424.1	na	2	0	1	3	4	1	2	4	11	1	0	2	0	0	0	0	2	1	0	6	1	6	3	0	2	1	0	3	0	0	1	1	0	0	2	1	4	0	12	1	3	3	3	1	40	2	2	0
AC116903.1	na	0	0	0	0	0	0	0	0	0	0	0	0	0	0	0	0	0	0	0	0	0	0	0	0	0	0	0	0	0	0	0	0	0	0	0	0	0	0	0	0	0	0	0	0	1	0	0	0
LINC01960	na	10	11	2	8	2	5	2	9	8	2	22	8	9	7	0	4	8	6	2	26	0	10	0	15	12	11	6	3	1	2	26	6	4	10	1	10	21	3	0	5	3	13	9	2	9	11	8	9
AC092384.2	na	5	3	3	6	8	1	7	16	13	1	4	4	5	12	10	3	2	14	4	0	1	10	8	4	9	13	0	19	2	18	8	24	9	21	2	24	9	0	4	12	15	19	7	1	23	64	5	9
AC074212.1	na	79	36	16	19	38	20	43	24	41	25	11	97	49	73	57	35	52	45	23	39	7	67	41	79	34	25	17	41	24	66	23	26	37	27	11	31	53	22	45	112	59	30	52	33	83	118	26	31
TMEM219	na	5970	7268	6560	5267	6624	3739	5316	4939	8337	4004	8845	12654	6465	6226	6053	9493	8283	7296	7470	3795	6692	7038	6654	5676	8864	5404	6006	6650	8924	8214	7053	6878	10333	5749	5288	7347	6998	5768	3212	6154	4783	8640	7514	12552	6543	6782	7092	8988
LINC02287	na	0	2	1	0	0	1	4	2	5	1	0	0	1	0	1	0	1	0	0	1	0	1	0	1	0	6	2	0	0	0	0	0	0	0	0	0	1	0	1	1	0	1	0	0	1	0	1	2
AC005102.1	na	2	0	0	1	0	2	0	0	0	0	0	0	0	0	5	0	4	1	0	0	1	1	0	0	0	0	0	0	0	1	1	0	0	0	0	0	1	0	1	0	1	0	0	0	0	0	2	0
AL359511.1	na	1	0	0	0	0	0	0	0	0	0	0	0	0	0	0	0	1	0	0	0	0	0	0	0	0	0	0	0	0	0	0	0	0	0	0	0	0	0	0	0	0	0	0	0	0	0	0	0
LINC00266-1	na	6	1	0	0	2	4	4	1	2	0	0	0	1	0	1	1	1	1	1	2	0	2	1	0	0	2	0	6	2	1	2	1	0	1	0	0	3	0	1	1	2	2	3	0	2	2	1	0
AC019294.2	na	10	7	0	4	9	11	13	7	16	0	5	4	15	17	10	3	5	4	4	13	0	5	11	7	12	12	0	17	3	5	13	4	4	2	0	9	16	2	4	7	1	7	22	3	12	18	5	8
MIR377	na	0	0	0	0	0	0	0	0	0	0	0	0	0	0	0	0	0	0	0	0	0	0	0	0	0	0	0	0	0	0	0	0	0	0	0	0	0	0	0	0	0	0	0	0	0	0	0	0
AC005726.2	na	15	4	1	4	2	4	15	3	22	2	1	9	5	12	8	3	3	10	6	0	0	8	6	3	8	4	3	8	2	0	4	6	3	3	1	9	6	1	4	8	9	4	2	0	9	7	6	4
AC008267.7	na	1	0	0	0	0	1	1	0	1	0	0	0	0	0	0	0	0	0	0	1	0	1	0	0	0	0	0	0	0	0	0	0	0	0	0	0	0	0	0	0	0	1	1	0	0	1	0	0
CLIC5	na	95	351	2296	560	246	657	1367	1091	1979	12822	149	86	421	773	984	2458	24	737	1790	54	507	426	3550	406	2371	253	197	299	270	69	125	916	2134	1706	1623	2843	39	3299	379	360	2050	754	164	1916	813	1294	1942	4658
PPP2R5C	na	3396	6173	5919	4778	3793	3786	5839	6368	8266	6574	6346	1714	7402	5957	5261	4453	2975	6071	7684	8442	2969	2172	5196	3172	9656	6113	5356	7383	5578	2826	4770	5248	5322	6281	1952	5308	3266	6858	6550	11150	4889	8549	2654	3272	4572	3629	6227	7614
AC009487.2	na	74	26	35	29	5	22	22	14	45	9	5	19	29	31	34	14	4	17	107	15	17	6	34	18	17	17	30	22	10	2	14	23	12	10	18	25	10	53	22	7	12	36	11	8	40	9	11	45
SUPT4H1P1	na	2	0	0	0	2	0	2	3	5	1	0	0	0	3	1	1	1	4	0	1	0	3	0	1	0	0	1	1	0	1	1	1	2	2	1	0	0	0	1	0	1	0	1	0	7	4	1	2
TRIM67	na	5	5	1	4	1	4	3	4	12	45	10	8	5	1	5	13	21	6	5	1	2	11	14	3	8	9	1	2	7	4	4	11	25	1	1	7	13	1	4	4	14	8	6	3	10	8	9	5
CYP2AC1P	na	0	2	1	0	1	0	1	2	2	1	0	0	0	0	0	0	1	0	1	0	0	0	1	0	0	0	0	0	0	1	0	1	0	0	0	0	1	0	3	0	0	0	0	0	0	1	0	0
NVL	na	1371	907	800	908	660	805	952	1239	2548	556	2409	395	1183	1204	932	1229	664	1025	989	958	412	532	1016	612	1289	1107	937	1444	725	558	927	726	686	913	369	1246	848	1048	696	1227	788	1283	519	609	1642	734	878	1072
AL359397.1	na	4	5	12	7	2	14	9	8	17	6	1	10	14	6	20	3	7	6	11	7	6	7	3	9	10	2	5	29	11	1	5	6	4	4	3	4	6	6	18	22	5	23	1	0	31	16	9	16
ACVR2A	na	743	1161	1272	1159	759	921	976	1166	1510	1370	1230	409	1710	679	1402	397	601	574	1176	1097	336	587	1256	404	1989	1095	888	1426	1251	563	600	663	831	1374	325	1050	749	1461	693	607	1045	1825	233	361	1342	1537	1316	1870
AC011352.1	na	487	47	1	2	44	156	5	0	34	0	507	3	26	67	3	130	1076	2	7	30	0	61	49	306	10	146	2	20	0	12	69	70	4	77	7	0	735	1	0	1	11	123	23	10	27	0	1	32
RPL12P19	na	2	5	2	2	2	1	1	0	4	2	3	3	3	1	3	1	14	0	4	0	2	1	6	1	3	0	1	4	0	1	4	2	1	3	3	0	3	1	0	4	2	8	3	1	5	2	4	10
AC022294.1	na	0	1	0	0	0	1	0	0	0	1	0	0	0	0	0	0	2	0	0	2	0	1	1	0	0	0	1	0	0	0	0	0	1	0	0	0	0	0	0	0	0	0	0	0	0	1	0	0
IGSF11-AS1	na	0	0	1	0	0	0	0	1	0	0	0	0	0	0	2	0	2	2	0	0	0	3	0	1	1	0	0	0	0	0	0	0	0	1	0	0	0	0	0	3	0	1	0	0	2	0	0	0
RORB	na	4	58	19	0	1	3	5	14	6	296	0	28	1	246	9	2	26	42	12	19	3	5	5	18	26	10	0	11	7	6	10	7	9	16	3	2	6	12	163	848	23	5	9	46	26	7	2	10
AC124283.4	na	2	1	2	4	2	7	17	6	12	0	2	0	14	4	3	3	6	6	5	5	2	5	1	4	8	5	0	1	2	1	5	7	2	7	0	4	6	2	3	18	5	3	0	0	11	15	6	7
AC073530.2	na	0	0	0	0	0	0	0	0	0	0	0	0	1	0	0	0	0	0	0	0	0	0	0	0	0	0	0	0	0	0	0	0	0	0	0	0	0	0	0	0	0	0	0	0	0	0	0	0
ARL17A	na	93	30	33	31	48	18	125	94	153	9	26	31	50	74	69	41	97	69	29	74	24	62	47	56	60	55	32	61	21	18	31	34	43	53	9	59	30	65	33	34	64	52	28	13	115	75	31	16
RNU6-293P	na	0	0	0	0	1	0	0	1	0	0	0	0	0	0	0	1	0	0	0	1	0	0	0	1	0	0	0	0	0	0	0	0	1	0	0	0	1	0	0	0	0	0	0	1	3	0	0	1
PLCXD1	na	596	601	577	384	382	445	730	436	1138	280	357	376	1143	2075	967	239	526	873	604	1266	160	313	797	784	788	591	327	858	168	524	492	623	453	331	86	324	669	146	78	1329	368	453	584	287	593	696	406	295
MXI1	na	9919	5642	11456	9693	7339	5166	7309	10875	17074	2949	21215	4700	15764	5383	12465	7217	1670	5466	12665	483	4335	4839	7493	2199	16377	7712	13465	16125	12651	3184	4006	8041	7040	7142	4411	7191	5070	10618	1657	4281	5908	20416	1153	8043	13249	6833	9469	13424
FAM90A15P	na	0	0	0	0	0	0	0	0	0	0	0	0	0	0	0	0	0	0	0	0	0	0	0	0	0	0	0	0	0	0	0	0	0	0	0	0	0	0	0	0	0	0	0	0	0	0	0	0
AL731566.2	na	8	1	3	7	25	3	15	6	19	0	11	14	4	5	5	1	2	5	4	15	6	6	8	17	2	2	3	5	3	2	7	40	19	4	3	10	2	3	4	7	9	3	1	9	20	2	23	10
DHX8	na	2457	3820	2984	2754	1527	1763	3068	2919	3863	3532	2918	1091	3150	3165	2136	3948	1318	4110	4233	2866	1595	1392	3857	1714	4523	3350	2507	3424	2457	1593	1969	2416	2695	2928	1752	3941	2004	4393	1564	5011	2164	3261	1038	1395	3339	1589	3054	4303
THRAP3P1	na	0	1	1	2	0	3	0	0	3	1	0	1	3	0	1	2	4	2	4	1	0	0	3	0	2	1	0	2	0	0	2	0	1	0	3	2	0	0	2	1	0	5	0	0	1	0	0	3
CXorf40A	na	721	999	758	682	490	562	671	739	1313	453	1232	390	1049	818	872	1373	559	793	1098	665	580	394	1585	286	1108	740	844	1173	581	535	567	534	639	678	403	951	702	817	955	675	603	1372	261	711	1306	686	1040	1336
AC015563.1	na	1	1	3	2	1	6	6	3	13	0	0	4	3	0	7	3	0	1	0	1	4	3	2	1	1	1	1	2	7	0	1	1	4	2	0	2	1	1	4	0	4	3	0	2	1	11	2	1
SNORA17B	na	0	0	0	0	0	0	0	0	0	0	0	0	0	0	0	0	0	0	0	0	0	0	0	0	0	0	0	0	0	0	0	0	0	0	0	0	0	0	0	0	0	0	0	0	0	0	0	0
RNA5SP495	na	0	0	0	0	0	0	0	0	0	0	0	0	0	0	0	0	0	0	0	0	0	0	0	0	0	0	0	0	0	0	0	0	0	0	0	0	0	0	0	0	0	0	0	0	0	0	0	0
RNU1-2	na	0	0	0	0	0	0	0	0	3	0	0	0	0	0	0	0	1	0	0	0	0	0	0	0	0	0	0	1	0	0	0	0	1	0	0	0	0	0	1	1	0	0	0	0	1	0	0	2
AC005856.1	na	6	10	3	7	12	6	6	8	7	7	10	1	22	22	2	3	6	5	9	0	7	11	16	1	14	12	5	4	3	11	8	13	11	8	0	4	8	15	1	2	4	10	4	4	26	11	17	10
MT-ND6	na	44111	31327	77672	39688	149509	71421	76200	82799	163976	56014	115609	62450	152985	28649	125695	57803	54884	51040	43275	6314	98284	55199	31211	334410	273805	63305	65206	237125	45741	87069	210910	562457	358430	77233	92706	63884	198576	68476	178727	3906	85252	226278	58708	95008	90671	287821	273862	170899
IFNA2	na	0	0	0	0	0	0	0	0	0	0	0	0	0	0	1	0	0	0	0	0	0	0	0	0	0	0	0	0	0	0	0	0	1	0	0	0	1	0	0	0	0	0	0	0	0	0	0	0
AP002383.1	na	0	0	0	0	0	0	0	0	0	0	0	0	2	1	2	0	1	0	0	0	0	2	0	0	0	0	0	0	0	0	0	0	0	0	0	0	0	0	0	0	2	0	0	0	0	0	0	0
AC090241.3	na	13	5	6	6	10	4	11	5	26	5	4	6	10	27	8	5	10	12	6	2	2	6	7	9	38	25	10	9	4	9	11	6	8	15	3	18	5	18	25	4	28	11	12	1	11	20	7	23
AL008638.5	na	0	0	0	0	0	0	0	0	0	0	0	0	1	0	0	0	0	0	0	0	0	0	0	0	0	0	0	0	0	0	0	0	0	0	0	0	2	0	0	0	0	1	0	0	0	0	1	0
AC104984.2	na	0	0	1	1	2	0	2	2	4	0	1	0	2	1	3	2	13	1	1	3	0	1	3	3	2	0	0	2	1	1	1	4	1	2	0	2	4	0	0	4	3	2	5	0	2	1	2	0
AC013562.2	na	0	0	0	0	0	0	0	0	0	0	0	0	0	0	0	0	0	0	0	0	0	0	0	0	0	0	0	0	0	0	0	0	0	0	0	0	0	0	0	0	0	0	0	0	0	0	0	0
AC078820.1	na	16	2	0	2	0	10	0	4	23	0	11	0	4	16	1	0	14	7	4	0	0	2	0	5	12	8	0	13	5	12	4	8	2	1	6	2	5	1	6	12	3	1	3	3	101	4	3	10
RNU1-114P	na	0	0	0	1	0	0	0	0	0	0	0	0	1	0	0	0	0	1	0	0	0	0	0	0	0	0	0	0	0	0	0	0	0	0	0	0	0	0	0	0	0	0	0	0	0	0	0	0
AL589872.1	na	0	0	0	0	0	0	1	0	0	0	0	0	1	0	0	0	0	0	1	3	0	0	1	0	1	0	0	1	0	0	1	0	0	0	0	0	0	0	0	0	0	0	0	0	1	1	0	0
PRB4	na	0	0	0	0	0	0	0	0	1	0	1	0	1	0	1	0	3	0	1	2	0	0	1	1	0	1	0	1	0	0	0	2	1	0	0	0	2	0	0	2	0	1	0	0	1	4	0	0
RNU4-38P	na	1	0	0	0	0	0	0	0	2	0	0	1	0	0	0	0	0	1	0	0	0	0	1	0	1	0	0	1	0	0	0	0	0	0	0	0	1	0	1	0	1	1	0	0	4	0	0	0
TMEM268	na	764	740	472	657	396	611	1457	1213	1367	1237	1001	689	1234	933	964	2187	1171	2362	1126	3558	441	560	639	565	1377	1301	529	1888	411	552	860	734	776	845	714	1567	1076	398	1272	1925	462	2238	709	856	931	832	838	1154
DSG1	na	4	36	1	0	1	0	3	12	13	1	0	0	0	1	2	2	12	4	0	1	2	0	14	4	7	1	1	11	2	1	1	1	0	2	3	0	2	6	18	0	1	10	0	1	12	1	11	2
MYL6P2	na	0	1	0	1	0	1	0	2	1	1	0	0	0	0	1	0	4	1	0	3	1	0	0	1	0	0	1	1	2	0	1	0	0	2	1	1	0	0	0	1	0	1	0	2	1	1	1	6
SMIM2-IT1	na	6	0	1	4	5	3	6	3	7	0	1	5	2	2	7	0	20	8	3	0	3	0	3	1	1	2	2	2	2	7	0	0	12	1	0	1	0	0	0	0	3	9	3	0	6	9	7	0
AL133352.1	na	21	3	3	6	14	6	19	15	18	1	4	1	7	19	17	2	1	14	7	4	1	8	5	5	7	5	0	12	3	5	2	5	7	2	1	15	9	2	7	19	5	5	8	0	19	38	9	1
HMGN2P47	na	23	2	34	55	44	70	70	47	130	1	3	31	77	0	55	3	14	22	51	0	14	15	43	10	80	6	13	43	14	18	17	58	24	18	2	52	34	0	0	1	62	56	18	14	134	113	59	22
RPL23AP26	na	2	0	1	0	0	0	0	0	2	0	0	2	27	0	6	0	1	0	0	0	0	3	0	0	0	0	0	0	0	0	0	1	0	0	0	0	1	0	1	0	0	0	1	1	1	1	0	1
LINC00951	na	0	0	0	0	0	0	1	0	0	0	2	0	1	1	0	1	1	0	0	0	0	0	0	0	0	0	0	0	0	2	0	0	0	0	0	0	2	0	10	1	0	0	0	0	0	1	0	0
RPL21P9	na	1	0	1	1	0	1	1	0	0	0	0	0	0	0	1	0	2	0	0	0	0	0	1	0	0	1	0	0	0	0	0	0	0	0	1	0	1	0	1	0	0	0	0	0	1	1	0	1
RPL36P1	na	0	0	0	0	0	0	0	0	0	0	0	0	0	0	0	0	1	0	0	0	0	0	0	0	0	0	0	0	0	0	0	0	0	0	0	0	0	0	0	0	0	0	0	0	0	0	0	0
CYP4F44P	na	0	0	0	0	0	0	0	0	0	0	0	0	0	0	0	0	0	0	0	0	0	0	0	0	0	0	0	0	0	0	0	0	0	0	0	0	0	0	0	0	0	0	0	0	0	0	0	0
AL162274.3	na	2	9	4	12	5	1	10	4	13	12	4	0	20	3	9	5	0	10	11	8	2	6	11	2	19	10	9	18	12	9	2	9	4	10	2	7	5	13	9	0	17	16	3	1	22	16	8	12
SAMD14	na	235	879	633	555	776	642	1191	625	801	423	446	362	1131	1190	461	492	3538	412	896	742	394	387	867	949	608	668	873	756	332	259	874	513	653	802	332	391	738	280	67	369	470	658	291	175	409	726	648	535
AC253536.6	na	32	8	13	17	31	22	35	28	49	5	10	68	48	42	74	13	14	27	24	28	7	71	25	42	33	18	5	45	10	42	25	16	9	18	9	25	20	11	102	61	51	28	35	6	59	105	28	10
AVPR2	na	46	221	224	285	42	5	82	33	113	74	67	3	199	20	36	23	8	14	37	13	129	42	162	89	224	43	60	154	80	58	35	193	559	208	23	42	7	39	360	19	84	116	11	50	36	137	86	121
EDA2R	na	1750	1112	1601	1293	563	1244	1359	1341	3198	293	1619	272	2265	1535	2184	1394	665	746	3067	10	791	421	985	215	1694	1355	1531	1283	1214	423	1206	616	655	1168	382	1439	972	879	395	508	792	2379	250	237	2125	971	1171	2565
MAPK8IP1P2	na	35	59	9	3	84	2	101	14	46	0	37	22	2	48	2	1	221	1	0	0	0	63	0	241	0	53	1	0	0	0	87	0	1	35	0	23	2	0	5	4	49	0	1	20	1	1	0	1
AC125612.1	na	0	0	0	0	1	0	0	3	0	0	0	0	0	1	1	1	0	0	1	0	0	0	1	0	2	0	0	0	0	1	1	0	1	0	0	0	1	0	1	2	0	1	0	0	0	1	6	0
CD27	na	307	973	511	42	380	168	1577	730	340	47	416	164	567	637	946	177	50	4178	489	62	80	645	192	201	354	483	93	209	159	222	106	340	2095	718	294	2702	347	79	35	1283	113	167	2529	1589	386	100	78	442
HYOU1	na	20758	9046	8533	9104	4365	8394	9385	8829	13723	12941	9401	2455	11159	10166	7479	12814	3718	13838	13309	15153	6477	3761	10398	3467	13328	9650	7669	10145	15389	4782	7055	5700	5108	9500	6972	16325	6443	7309	7102	8374	7467	13041	2162	5723	7921	5000	13213	11170
MSGN1	na	0	0	0	0	0	0	0	0	0	0	1	0	0	0	1	0	2	0	0	2	0	0	0	0	0	0	0	0	0	0	0	0	0	0	0	0	0	0	0	2	0	0	0	0	1	0	0	0
ZNF3	na	2009	1432	1509	1669	1483	1465	2223	1623	3294	1571	2277	1510	2978	1829	2551	1503	1244	1780	1974	1231	918	1124	1785	1245	2068	1605	1622	2236	1939	1007	1207	1562	1529	1562	800	1842	1730	1931	1783	945	1426	2259	842	882	2281	2586	1676	2819
TSEN15P2	na	1	1	6	0	3	0	2	4	4	1	1	1	2	2	1	0	4	2	0	1	0	2	1	2	1	0	1	2	0	1	1	1	9	2	0	0	2	1	0	0	1	0	2	0	0	3	0	0
RNU6-1018P	na	0	0	0	0	0	2	0	0	0	0	0	0	0	0	0	0	0	0	0	0	0	0	0	0	0	0	0	0	0	0	0	0	0	0	0	0	1	0	0	0	0	0	0	0	0	0	0	0
AC097713.2	na	6	2	0	2	0	0	1	2	8	0	4	1	3	1	0	0	0	1	0	0	0	3	0	0	2	4	0	3	0	1	5	1	0	1	0	0	1	0	1	3	0	3	19	0	6	1	1	4
AC104297.1	na	1	1	1	1	0	0	0	1	5	4	0	0	0	0	3	4	1	1	1	1	3	1	3	0	0	1	1	1	1	1	0	0	0	0	2	3	0	1	0	6	1	1	0	2	2	6	1	4
LINC01567	na	0	2	0	2	2	0	0	3	1	0	3	2	3	5	6	0	5	4	0	12	2	5	0	0	16	7	1	25	1	2	4	2	0	0	1	0	0	0	27	2	0	7	0	0	10	13	11	11
CFTR	na	74	75	21	12	52	57	100	52	291	1686	11	91	82	85	205	3	19	76	21	6	9	85	30	11	59	32	20	156	34	12	14	32	40	28	13	46	26	272	39009	15	86	112	80	9	51	413	33	76
PDZK1	na	6672	774	8572	6511	5791	14746	8174	8600	12234	9338	481	1424	9821	3593	11150	6714	310	3119	14785	3929	6596	3070	7940	1390	13074	2779	16370	14703	8078	4092	1102	4294	6936	8927	4096	10291	1865	2647	65	13	10129	15312	393	6610	13651	12212	13122	14645
STK39	na	7066	1164	1928	2909	831	2420	726	2094	3634	2068	10543	6324	2097	1666	1838	3733	757	2230	3379	1952	1488	969	835	1562	2857	2173	1469	1006	1147	819	4325	1048	1322	1644	2131	2485	3730	3580	8804	4167	1649	1583	719	3766	3182	1404	1271	2843
MRPL2	na	1420	1413	1619	1585	2093	769	1284	1278	1763	1553	1422	1283	1389	1075	1603	1986	677	1326	1218	3517	1683	1159	1617	1422	1928	868	1816	2222	2086	1942	1505	1724	2259	1174	1087	2034	1029	1909	950	1928	1352	2471	773	1952	2189	1941	2031	1896
AP002495.2	na	81	40	76	73	96	165	143	112	234	62	73	74	132	82	138	76	119	116	174	50	37	89	103	54	124	57	97	182	89	73	38	91	72	87	38	91	74	89	82	144	81	108	62	55	120	103	90	99
AC025048.6	na	3	1	3	1	1	1	4	0	6	2	2	0	5	2	5	3	0	3	1	1	3	2	5	6	4	3	1	11	4	2	2	3	1	3	3	4	3	1	1	7	7	4	0	1	6	1	2	5
AC000120.1	na	41	11	6	6	15	20	36	28	109	0	1	6	76	18	62	6	20	30	23	28	2	18	12	7	61	21	5	40	15	6	4	14	2	17	0	20	12	2	24	13	16	26	8	0	72	98	24	12
OVGP1	na	181	83	57	65	124	54	127	98	240	160	44	185	136	95	106	75	255	119	82	26	30	152	139	175	201	132	64	161	14	205	105	150	145	69	41	342	194	37	246	94	206	121	154	24	222	192	139	93
AC092123.1	na	43	8	9	7	32	26	38	26	50	6	6	20	49	48	77	5	41	33	18	25	6	23	18	10	42	25	2	61	10	24	12	15	14	17	2	42	30	14	19	29	30	28	27	10	127	121	28	18
SNORA31	na	7	22	3	10	16	12	12	20	34	0	27	37	9	14	43	5	78	16	1	8	5	24	15	27	21	31	1	22	9	19	11	16	22	7	2	12	74	2	7	26	23	11	8	9	25	35	14	6
OR10AH1P	na	28	0	0	1	0	0	0	1	0	0	0	0	0	3	1	0	10	2	1	1	0	0	0	3	9	0	0	0	0	0	0	0	0	0	0	1	4	0	0	0	0	0	0	0	7	0	2	0
AC087463.2	na	0	0	0	0	0	0	0	0	0	0	0	0	0	0	0	0	0	0	0	0	0	0	0	0	0	0	0	0	0	0	0	0	0	0	0	0	0	0	0	0	0	0	0	0	0	0	0	0
Z97180.1	na	1	2	1	3	2	2	0	0	8	1	3	5	10	1	5	2	1	0	2	2	2	4	5	4	1	0	3	5	0	2	2	2	1	1	2	6	3	4	1	4	3	6	0	1	6	6	2	2
MIR4284	na	1	0	0	0	0	0	1	0	0	0	0	0	0	0	1	0	0	0	0	1	0	1	0	0	0	0	0	0	0	1	0	0	0	0	0	1	0	0	0	1	0	0	2	0	0	1	1	0
INSYN2B	na	537	9	338	279	59	29	14	439	505	13	17	2	208	18	241	705	3	49	859	2	68	23	450	11	535	20	420	77	167	10	10	58	56	290	67	677	15	2	4	45	198	927	3	29	49	225	208	615
SMIM12	na	1264	2626	2476	2238	1516	1255	2550	2184	3285	2115	2144	1229	2140	1929	2210	1686	1446	2031	4045	1737	2543	1335	2268	1443	3598	1972	1819	1786	2024	1773	1583	1973	2667	2040	1088	2778	1672	2138	1339	3158	1893	3337	907	1553	2363	1923	3905	2599
IPO8	na	6099	4538	4510	3792	1868	3198	4747	4843	7305	5845	4813	1792	5277	3970	4389	6336	1468	4102	7222	3119	1921	2077	4410	1592	7861	4058	4515	5793	5097	1881	2524	2936	3228	4925	2243	6128	2446	5641	5415	8359	3925	8134	1176	2174	6431	2500	4722	7219
MRPL58	na	988	902	888	876	1057	651	839	950	1469	824	1011	791	783	815	969	1547	648	856	1495	851	908	777	1028	834	1116	667	885	1018	1248	1080	1071	891	2179	748	711	1501	933	1393	494	2138	895	1328	700	1409	935	1015	1273	1532
PTCHD3P3	na	4	0	0	0	2	1	0	1	1	0	0	2	0	0	0	0	1	0	1	0	0	0	0	0	0	1	0	1	0	6	0	1	0	0	0	1	2	0	0	0	0	0	0	0	0	0	0	1
AC007342.9	na	0	11	0	1	1	1	1	6	5	42	3	28	5	1	3	5	1	9	2	0	2	1	1	1	0	3	1	0	0	9	0	11	1	0	2	10	0	2	159	1	14	5	1	6	2	3	5	2
AC072026.1	na	0	0	0	0	0	0	0	0	1	0	0	0	0	0	0	0	0	0	0	0	0	0	0	0	0	0	0	1	0	0	0	0	0	0	0	0	0	0	0	0	0	0	0	0	0	0	0	0
ARF6	na	3999	8450	8660	6434	5085	4527	9289	9414	14296	10206	8471	1588	8834	8390	8664	6897	3348	9351	12478	8670	5863	2757	9700	3898	13538	8059	7721	7217	9358	4243	4635	5898	7600	7708	2682	7066	5048	10647	4405	18325	5530	10032	2622	4859	6968	4749	10670	8639
CR769767.1	na	0	0	0	0	0	0	0	0	0	0	0	0	0	0	0	0	1	0	0	0	0	0	0	0	0	0	0	0	0	0	0	0	0	0	0	0	0	0	0	0	0	0	0	0	0	0	0	0
PSEN1	na	3184	4931	6130	4699	3711	2768	5625	6189	7662	7754	4291	1231	6085	4424	5524	5472	2819	4184	9041	3615	3190	1782	5474	2662	10275	4984	5284	7278	5040	2567	3887	4140	5412	5098	2158	5380	3193	6386	5018	5230	4381	8911	1562	1996	4885	3349	5793	8141
AC090539.1	na	0	0	0	0	0	0	0	0	0	0	0	0	0	1	0	0	0	0	0	0	0	0	0	0	0	0	0	0	0	0	0	0	0	0	0	0	1	0	0	0	0	0	0	0	0	0	0	0
MT1B	na	0	0	0	0	0	0	0	0	2	0	0	0	1	1	0	1	1	0	0	1	0	0	0	0	0	0	0	1	0	2	0	0	0	0	0	0	1	1	1	2	0	0	0	0	0	0	1	0
AC091807.1	na	1	0	0	0	0	0	0	0	1	0	0	0	0	0	1	0	1	0	1	0	0	2	1	0	0	0	1	0	1	0	0	0	4	1	1	0	0	0	1	0	2	2	0	0	1	0	2	0
HOOK3	na	3906	3657	3924	4348	2651	3368	3161	4788	7054	4053	4311	1852	6538	5012	3942	2557	1681	4656	3863	1316	1075	2163	5018	3320	7506	4550	2577	5876	2112	1986	2996	3782	3225	3850	1451	3219	2857	3398	2662	4037	3207	5959	2385	1820	5292	3057	3742	4167
AL162171.3	na	7	1	6	1	15	5	26	3	23	1	0	4	11	2	10	1	6	4	1	12	1	8	6	12	7	2	0	14	7	2	1	3	8	10	0	2	9	0	5	2	4	3	5	0	20	21	7	2
RPL7	na	30197	37900	27489	31330	18275	19100	18836	21606	64258	25432	96219	23572	41144	28460	22275	49074	13544	25282	38818	32356	32895	9744	35344	14998	52801	41322	34808	67344	22327	19287	28601	32320	27947	31404	14237	30392	25403	57441	26456	79597	25337	76658	8192	42450	28676	25594	48301	60017
PPP1R8	na	1881	2562	2141	2326	1748	1517	2368	2452	4029	1909	2597	879	2640	2462	2195	1981	999	2211	3201	2949	1257	1145	2016	1194	3526	2323	2215	2720	2487	1346	1715	2115	2583	2377	1102	2159	1517	2781	1206	7180	1649	3226	953	1096	2883	1612	2646	2952
CENPV	na	237	142	975	542	907	284	263	255	646	267	110	39	1417	121	1129	52	53	206	275	240	875	759	831	138	274	191	640	794	380	145	312	296	619	369	96	1053	151	128	61	1060	502	1206	91	84	348	788	460	360
PYDC1	na	2	4	0	0	2	3	3	4	2	0	3	2	0	4	6	51	6	11	0	1	0	16	0	0	3	14	1	1	3	4	1	0	1	2	1	1	1	1	13	4	0	3	8	2	2	1	2	0
RPS4XP6	na	29	5	10	17	11	6	10	7	28	7	17	8	25	11	27	10	7	24	13	13	8	2	19	1	28	6	8	20	11	7	7	7	7	11	6	14	10	7	8	9	10	20	7	14	13	27	5	30
MTND6P6	na	0	0	0	0	0	0	0	0	0	0	0	0	0	0	0	0	0	0	0	0	0	0	0	0	0	0	0	0	0	0	0	0	0	0	0	0	0	0	0	0	0	0	0	0	0	0	0	0
NIP7P2	na	0	0	0	0	0	0	1	0	0	0	1	1	0	0	1	0	0	0	0	0	0	0	0	0	0	0	0	0	0	0	0	0	0	0	0	1	2	1	0	0	0	0	0	0	1	0	0	0
SNRPCP14	na	0	0	0	0	0	0	0	2	3	0	0	0	3	1	0	0	0	0	1	0	0	0	0	0	1	0	0	2	0	0	0	0	0	0	0	0	1	0	0	0	0	0	0	1	1	1	1	0
NAPSA	na	502	25	799	984	552	602	65	2223	1093	6962	28	1262	929	59	243	11340	135	438	901	45	616	1585	255	112	8938	562	507	3412	1361	640	55	887	570	4484	6722	1875	1403	1741	27	66	1621	3203	115	7324	4583	7593	3933	3284
AC138430.2	na	0	0	0	0	0	0	0	0	0	0	0	0	0	0	0	0	0	0	0	0	0	0	0	0	0	0	0	0	0	0	0	0	0	0	0	0	0	0	0	0	0	0	0	0	0	0	0	0
OR3D1P	na	0	0	0	0	0	1	0	0	1	0	0	0	0	0	0	0	0	0	0	0	0	0	0	0	1	0	0	0	0	0	0	0	1	0	0	0	0	0	0	0	0	1	0	0	0	1	0	0
TTTY12	na	0	0	0	0	0	0	0	0	0	0	0	0	0	0	0	0	0	0	0	0	0	0	0	0	0	0	0	0	0	0	0	0	0	0	0	0	0	0	0	0	0	0	0	0	0	0	0	0
LHB	na	2	1	1	4	7	2	10	8	2	1	1	1	3	6	0	0	20	8	6	12	3	4	2	8	1	3	0	0	2	12	1	1	2	0	0	2	5	0	2	60	2	0	7	4	4	3	4	1
AL365338.1	na	1	0	0	0	1	0	0	4	3	0	0	0	2	0	1	1	1	0	0	9	0	1	3	3	3	0	0	3	0	1	1	1	0	0	0	1	1	1	0	0	4	1	0	0	2	6	0	1
SMIM13	na	1131	984	945	1068	516	429	814	1355	1765	868	1374	536	977	941	867	1201	565	738	857	587	481	626	906	594	1543	1042	791	1116	1189	452	746	886	929	1055	500	1140	565	942	401	2132	714	1346	334	719	951	605	1259	1038
MIR1205	na	3	0	0	0	0	1	1	0	2	0	1	0	0	1	1	0	2	0	0	0	0	1	0	0	0	0	0	3	0	0	1	0	0	1	0	0	3	0	0	0	0	3	0	1	0	2	4	0
AL121757.2	na	0	0	0	0	0	1	0	0	0	0	0	1	0	0	0	0	0	0	0	0	0	0	0	0	0	0	0	0	0	0	0	0	0	0	0	0	0	0	0	0	0	0	0	0	0	0	0	0
AC108058.1	na	109	47	64	39	15	9	55	181	262	4	11	10	15	77	27	24	9	50	112	4	18	20	90	117	40	19	4	35	8	16	21	19	15	28	4	44	87	15	3	15	23	28	11	11	26	35	128	2
SEPT7P3	na	1	1	0	0	0	1	1	1	2	1	0	1	0	2	1	0	2	0	0	1	0	0	5	0	40	2	0	2	0	0	0	0	1	1	0	0	1	0	0	1	0	1	3	0	0	2	1	0
AC108078.1	na	32	0	0	0	2	5	0	0	1	0	0	6	0	0	6	0	1	0	0	0	0	6	0	0	0	0	0	0	0	0	2	0	2	0	0	0	1	0	0	0	0	6	0	0	1	0	0	1
MCF2L-AS1	na	1	26	2	14	13	4	7	4	15	71	10	0	7	8	2	1	5	12	3	2	4	10	10	4	12	10	10	3	9	8	10	13	7	4	5	9	13	62	510	7	11	5	11	0	6	6	7	17
SNX24	na	2071	648	812	935	598	823	865	1040	2100	1118	1413	860	860	1106	1086	1374	795	769	1132	345	937	660	893	446	1792	798	790	1128	1418	505	703	842	696	1060	518	1325	744	1503	2693	1939	992	799	552	835	1242	1884	1193	2066
RNU6-930P	na	2	1	0	1	0	1	1	4	5	1	1	0	1	1	3	0	0	3	1	0	0	0	0	4	7	2	3	2	0	0	0	2	0	2	0	3	1	0	1	0	0	0	0	1	11	4	1	1
C6orf48	na	10252	5398	3836	3199	3761	2327	3145	3534	8525	5004	6741	3753	5395	4318	4321	6496	2807	5075	3359	4880	4495	2532	4404	3063	5554	3133	6116	4656	6412	5332	4654	4908	4731	3850	1404	6046	4265	7697	2653	4186	3513	8039	2923	9126	4378	4711	5334	5838
MIR4768	na	7	5	4	1	35	2	11	3	50	3	30	21	1	12	3	4	5	6	3	0	19	136	3	41	12	3	1	44	5	64	12	27	58	31	2	26	108	8	0	10	39	6	14	14	1	58	1	36
FLT3	na	19	48	24	18	239	33	203	151	106	118	75	17	97	68	74	62	36	493	179	10	32	49	58	72	209	37	68	220	711	58	14	103	152	92	55	255	43	82	16	15	95	878	93	596	97	36	214	105
AC010864.1	na	27	20	20	18	21	17	27	10	38	13	15	50	38	41	37	14	34	27	18	19	12	27	16	19	17	25	21	40	8	24	29	23	17	11	3	26	25	18	3	74	28	27	63	17	49	41	16	18
MMP16	na	158	1599	43	253	165	24	164	204	439	23	655	25	559	275	99	57	617	336	303	563	26	133	279	725	785	1034	325	111	184	25	737	556	152	291	40	287	958	119	63	1016	247	217	124	67	294	248	228	240
AC010186.3	na	264	212	124	171	139	138	242	168	424	59	285	142	275	190	149	275	127	268	140	216	60	111	165	116	377	218	145	264	156	64	156	195	179	157	92	267	205	142	65	348	119	206	125	120	400	70	160	141
MIR1238	na	0	0	0	0	0	0	0	0	0	0	0	0	0	0	0	0	0	0	0	0	0	0	0	0	0	0	0	0	0	0	0	0	0	0	0	0	0	0	0	0	0	0	0	0	1	0	0	0
AC108941.1	na	0	0	0	0	0	0	0	0	0	0	0	0	0	0	0	0	0	0	0	0	0	0	0	0	0	0	0	0	0	0	0	0	0	0	0	0	0	0	0	0	0	0	0	0	0	0	0	0
AC019176.1	na	0	0	0	0	0	0	0	0	0	0	0	0	0	0	0	0	0	0	0	0	0	0	1	0	0	0	0	0	0	0	0	0	0	0	0	0	0	0	0	0	0	0	0	0	0	0	0	0
RTP4	na	688	626	673	682	718	520	1531	1213	1874	406	839	664	441	1269	853	2996	689	1674	534	196	217	868	471	380	1741	715	505	2366	528	630	212	566	1925	1199	675	2781	244	1800	1162	547	565	190	966	4315	1792	2384	687	3770
AC079089.1	na	0	7	1	0	0	3	0	0	3	1	1	1	2	5	2	4	2	9	0	0	0	1	2	3	3	2	1	1	0	2	2	0	0	0	2	0	4	1	0	16	0	2	3	1	1	0	3	3
RNA5S2	na	0	0	0	0	0	0	0	0	0	0	0	0	0	0	0	0	0	0	0	0	0	0	0	0	0	0	0	0	0	0	0	0	0	0	0	0	0	0	0	0	0	0	0	0	0	0	0	0
DEFB108A	na	0	0	0	0	0	0	0	0	0	0	0	0	0	0	0	0	0	0	0	0	0	0	0	0	0	0	0	0	0	0	0	0	0	0	0	0	0	0	0	0	0	0	0	0	0	0	0	0
AC233702.4	na	0	0	0	0	0	0	2	0	0	0	0	0	1	0	7	0	2	1	0	1	0	3	0	0	0	0	0	0	0	0	0	0	0	0	1	1	1	0	0	1	1	0	0	0	0	2	0	0
AC110609.1	na	6	5	4	0	0	4	0	1	2	3	2	10	2	1	10	1	4	2	3	6	0	1	2	4	2	1	0	0	3	4	1	3	4	4	3	4	3	12	2	4	3	1	1	2	9	1	1	0
AC084121.2	na	0	0	0	0	0	0	0	0	0	0	0	0	0	0	0	0	0	0	0	0	0	0	0	0	0	0	0	0	0	0	0	0	0	0	0	0	0	0	0	0	0	0	0	0	0	0	0	0
MGAT5	na	4772	5450	5326	4079	2173	3210	5045	5951	7549	5672	7569	1811	7879	5843	3541	5103	5700	4312	8653	1027	2629	2015	6784	2274	13362	5686	6606	11163	5595	1584	3881	4244	2502	5257	4251	4362	1807	4756	2628	2873	3907	10433	995	2397	5537	2243	6339	8178
THSD4-AS1	na	0	0	0	1	0	0	0	0	0	0	0	0	2	0	1	0	3	1	0	0	0	2	0	3	1	0	0	0	0	0	0	0	0	0	0	0	7	0	1	3	0	1	2	0	0	0	2	1
LINC00517	na	14	4	14	12	10	1	6	15	12	1	17	0	4	11	8	1	2	7	3	0	4	4	2	8	20	7	7	3	17	0	6	30	21	25	2	27	7	16	1	2	7	10	1	8	10	6	9	7
AC234779.1	na	0	0	0	0	0	3	1	0	0	0	0	0	0	0	0	0	1	0	0	0	0	0	0	0	0	0	0	1	0	0	0	0	0	1	0	0	0	0	0	0	0	0	0	0	0	1	1	0
AL359081.1	na	1	0	0	0	0	0	0	0	0	0	0	0	1	0	1	0	0	0	0	0	0	1	0	0	0	0	0	0	0	0	0	0	0	0	0	0	1	0	0	0	0	0	0	0	0	0	0	0
DDX27	na	3967	2328	2763	3607	2699	2890	3416	3473	5991	2454	3608	2221	2849	2826	2565	2778	1569	3504	4954	4079	2554	1937	6086	1980	3502	3285	2694	4321	3091	1620	2294	3293	3195	2409	1551	2929	3915	3266	2101	7658	2064	3600	1555	1805	3881	3110	3782	3695
DPP10	na	74	0	0	0	2	5	1	1	3	39	1	1	0	1	2	0	10	4	3	0	0	3	0	1	1	2	0	1	0	29	1	3	1	2	9	1	10	14	426	3	5	3	7	0	4	2	3	0
AC239800.1	na	1	0	1	0	1	0	2	5	2	1	1	2	2	0	0	0	0	7	0	2	0	0	0	0	1	4	0	2	10	1	3	1	0	1	0	0	1	1	1	0	1	0	0	0	2	1	0	0
XKR4	na	214	25	0	2	1	8	3	3	11	126	0	40	6	18	25	26	8	21	0	4	7	19	3	41	1	5	1	20	0	23	9	0	1	4	2	1	4	52	18	5	17	7	11	2	7	11	2	3
AC009248.2	na	0	1	1	0	1	0	1	1	3	0	0	0	1	0	1	0	1	2	0	1	1	0	0	1	1	2	0	0	1	1	0	0	0	1	0	2	4	2	0	1	0	1	2	0	0	2	1	0
AL050335.1	na	0	0	0	0	0	0	1	3	2	0	0	0	0	0	3	0	4	1	0	1	0	3	0	0	0	0	0	0	0	0	1	0	0	0	0	0	3	0	3	2	1	0	2	0	0	1	0	0
NAA20	na	4129	2678	2905	2888	2867	2171	2312	3135	6259	3266	4521	3346	3232	2651	3278	4748	1891	2647	4404	3874	2271	1741	2662	1658	4458	2359	3493	3770	4264	1870	2529	2784	3336	2758	1712	3809	3186	3917	3209	6313	2180	4558	1920	3519	3715	4349	4070	4684
LINC01679	na	37	320	58	92	69	79	170	137	194	62	112	23	118	151	38	69	507	265	180	289	229	113	221	95	90	535	154	74	43	54	207	218	135	163	22	109	167	703	222	50	72	152	36	48	56	76	203	285
ALG1L14P	na	1	0	2	0	0	0	8	0	0	1	0	0	0	0	0	3	0	0	4	1	0	1	0	2	0	0	1	0	1	2	0	0	1	2	0	0	0	1	1	0	0	1	0	0	0	0	0	1
RF00003	na	1.230769231	1.153846154	0.307692308	0.307692308	0.846153846	0.384615385	1.461538462	0.923076923	1.461538462	0.384615385	0.538461538	0.384615385	1.461538462	2	1.153846154	0.538461538	2.384615385	3.461538462	0.461538462	0.692307692	0.307692308	0.846153846	0.846153846	0.307692308	1.846153846	1.307692308	0.230769231	0.923076923	1.230769231	0.692307692	0.384615385	0.461538462	1.076923077	0.923076923	0.153846154	0.692307692	2.076923077	0.923076923	0.846153846	3.153846154	0.538461538	0.769230769	1.615384615	0.230769231	3.923076923	2.384615385	1.076923077	0.923076923
AC245036.1	na	0	0	0	1	0	1	0	0	0	0	0	0	0	0	0	0	0	0	1	0	0	0	0	0	0	0	1	0	0	0	0	0	0	0	0	0	1	0	0	0	0	2	0	0	1	0	1	2
AL110115.2	na	4	0	2	1	6	6	3	6	19	1	1	3	5	4	1	1	7	6	6	5	0	8	2	2	4	2	1	4	2	2	3	1	2	3	0	3	5	0	1	4	2	3	3	3	6	10	4	1
TMSB10	na	59914	97808	48317	37967	74312	16045	29088	30110	76945	37508	175576	122291	40666	110706	36607	60005	47492	85738	40464	54393	55166	35440	40496	135965	77128	71362	73999	69210	64632	69421	95779	90979	125069	55239	40201	61532	157175	60714	4048	194387	36593	108650	143262	126686	89995	60196	69272	101990
MIR138-2	na	0	0	0	1	0	3	0	2	0	0	0	0	0	2	2	0	0	0	0	2	0	1	0	0	0	0	0	1	0	0	0	0	1	0	0	0	0	0	0	2	0	0	0	0	0	0	0	0
AC125603.4	na	22	0	3	1	20	13	25	23	113	2	17	54	33	1	13	2	9	9	6	0	0	3	29	10	9	20	5	59	2	1	12	31	16	5	1	9	8	0	0	1	6	37	1	1	133	3	12	2
NCOR1P2	na	0	0	0	0	0	0	0	0	0	0	0	0	0	0	0	0	0	0	0	1	0	0	0	0	0	0	0	0	0	0	0	0	0	0	0	0	1	0	0	3	0	0	0	0	0	0	0	0
AC024451.1	na	2	1	0	3	1	2	2	1	8	0	0	0	6	1	3	0	1	3	1	1	1	0	1	1	2	0	0	0	0	0	1	1	0	2	0	0	0	0	3	1	0	1	0	2	4	2	1	4
LINC02243	na	2	6	2	1	0	0	1	2	1	3	1	1	0	3	0	0	2	0	0	0	0	5	1	0	3	1	0	0	2	1	0	0	0	1	0	2	1	2	1	0	1	0	0	1	1	3	1	1
KCNC1	na	23	17	7	9	5	1	3	10	21	9	0	4	9	5	4	0	7	4	3	2	2	7	4	9	15	3	3	14	0	4	15	6	6	5	0	5	6	3	2	5	5	11	4	0	8	7	4	9
SLC4A11	na	50	119	40	93	169	14	80	189	84	471	74	22	107	146	31	16	84	66	106	91	58	75	121	89	61	87	61	102	55	104	127	129	77	75	16	64	187	243	1683	241	134	151	50	13	138	145	160	56
RNU6-874P	na	0	0	0	0	0	1	1	0	2	0	0	0	0	0	0	0	0	1	0	0	0	0	0	0	0	0	0	0	0	0	0	0	0	0	0	0	0	0	2	0	2	1	2	0	0	2	0	0
MIR4436B2	na	0	0	0	0	0	0	0	0	0	0	0	0	0	0	0	0	0	0	0	0	0	0	0	0	0	0	0	0	0	0	0	0	0	0	0	0	0	0	0	0	0	0	0	0	0	0	0	0
AC104576.1	na	0	0	0	0	0	0	0	0	0	0	0	0	0	0	0	0	1	0	0	0	0	0	0	0	0	0	0	0	0	0	0	0	0	0	0	0	0	0	0	0	0	0	0	0	0	0	0	0
RNA5SP427	na	0	0	0	0	0	1	1	1	0	0	0	0	1	1	2	0	0	0	0	0	0	1	0	0	0	0	0	0	0	0	0	0	0	0	0	0	0	0	0	0	0	0	0	0	0	0	0	0
LINC01554	na	57	14	8	3	5	9	8	9	279	69	53	157	18	32	18	1891	26	126	17	2	6	28	8	51	18	132	7	35	3	19	41	24	31	14	11	10	257	42	3	8	50	24	22	517	115	71	11	67
AC108721.1	na	0	0	0	0	0	0	0	0	0	0	0	0	1	0	0	0	0	0	0	0	0	0	0	0	0	0	0	0	0	0	0	0	0	0	0	0	0	0	0	0	0	0	0	0	0	0	0	0
PIGCP2	na	0	0	0	0	0	0	0	0	0	0	0	0	0	0	1	0	0	0	0	0	0	0	0	0	0	0	0	0	0	0	0	0	0	0	0	0	0	0	5	1	0	0	0	0	0	0	0	1
IGSF10	na	10	63	91	23	12	4	6	30	111	89	59	1	12	38	16	11	12	19	39	930	9	19	26	54	43	14	4	100	16	25	25	11	12	35	10	14	24	62	15	13	24	22	1	6	28	15	37	29
LPGAT1-AS1	na	0	0	0	0	0	2	0	1	4	0	0	5	2	1	0	1	1	1	0	0	0	3	0	0	0	1	0	0	0	0	0	0	0	0	0	0	0	1	1	0	0	0	7	0	0	0	0	0
ASPHD2	na	132	410	98	76	91	92	314	338	413	213	198	94	201	419	246	539	681	697	222	149	95	131	190	250	223	263	122	156	78	118	192	90	279	173	120	1102	108	169	1707	1002	74	244	220	311	141	77	181	149
EXOC3L1	na	549	1626	1453	2128	1493	935	1468	1007	1373	361	785	268	2877	1273	970	485	803	946	1388	158	1380	1259	3576	873	1186	1219	1150	984	645	867	1271	1350	1696	1383	239	1315	1269	931	219	354	1103	1417	480	580	973	2258	1567	1867
AC082651.1	na	5	1	0	1	0	7	0	1	2	0	1	0	1	0	7	2	6	2	1	3	0	8	1	1	2	5	0	2	1	2	0	0	0	0	0	1	3	0	2	5	0	0	2	0	2	1	0	0
AC093423.1	na	0	0	0	0	1	0	0	0	1	0	0	1	0	0	0	1	0	1	1	0	0	0	0	1	1	0	0	1	0	0	1	1	0	0	0	3	0	0	0	3	1	0	0	1	3	0	1	0
AC060834.2	na	1	0	0	0	0	0	0	0	0	0	0	0	0	0	0	0	1	0	0	230	0	2	0	0	0	0	0	0	0	0	0	0	0	0	0	0	1	0	1	0	0	0	0	0	0	0	0	0
AC079089.2	na	2	0	0	0	0	0	0	0	0	0	1	0	1	1	0	0	1	0	0	0	0	5	1	0	1	1	0	1	0	0	0	0	0	0	0	1	0	0	0	0	0	2	1	0	0	0	0	0
EPPK1	na	607	68	767	171	501	1015	1130	232	911	568	96	153	1535	120	1221	524	428	307	1078	53	590	440	1098	584	539	709	811	500	269	476	184	543	441	204	164	2091	196	635	137	11	162	762	84	211	531	1122	590	670
AC087241.1	na	1	0	0	0	0	1	0	0	0	0	4	1	0	0	0	0	0	0	1	3	0	0	0	0	0	0	0	1	0	0	3	0	0	0	0	0	0	0	0	0	0	1	0	0	2	0	1	0
PPDPF	na	12476	13017	11502	9852	19823	3463	7385	5183	5427	5704	8360	13276	8336	8445	10761	9160	8019	9609	12635	7033	16638	8678	11102	17127	9120	5554	13377	6570	10735	25526	16652	11461	24458	8013	5443	12694	16186	20636	12827	12871	9803	9484	11257	9855	10589	10799	9973	16390
RNY4P16	na	0	0	0	0	0	0	0	0	0	0	0	0	0	0	0	0	0	0	0	0	0	0	0	0	0	0	0	0	0	0	0	0	0	0	0	0	0	0	0	0	0	1	0	0	0	0	0	0
AJ239328.1	na	34	3	0	0	0	1	3	0	0	0	22	5	3	5	0	1	16	2	0	37	0	1	2	2	3	72	3	2	0	1	98	1	0	1	0	1	5	0	10	1	0	17	1	0	1	2	2	2
AP000692.2	na	4	16	3	7	11	4	10	4	6	11	5	4	10	11	6	10	13	12	29	5	44	6	6	42	7	5	7	3	16	5	7	11	10	7	85	11	10	4	17	9	12	6	19	27	9	10	7	6
PAXX	na	824	1035	688	775	1297	366	1098	717	954	654	568	1620	861	1114	1097	640	2538	1489	759	1337	943	1212	1216	1409	596	830	602	728	767	1483	1107	1218	1589	599	395	1202	1681	768	746	1453	736	762	2138	1381	778	1602	929	824
SIGLEC14	na	75	81	247	121	89	144	407	376	207	216	452	153	461	244	425	505	61	1106	244	69	95	108	90	88	226	242	238	399	89	139	129	268	304	232	205	510	233	119	64	368	201	338	495	164	259	55	197	352
GTF3C5	na	1319	2578	2709	2777	2819	1728	2775	2416	3040	2015	2490	2412	3265	2773	2576	1390	1979	2597	3437	3406	2032	2279	3455	1319	3538	2559	3047	3613	2631	2009	2346	2304	3334	2369	1236	2430	2586	3551	2324	7403	1973	4017	1279	2206	3314	4881	2959	4243
MS4A3	na	1	2	1	3	0	0	3	0	129	2	1	2	0	2	0	3	1	6	1	0	0	3	0	0	1	1	0	2	1	0	1	0	0	0	0	1	1	0	5	0	1	24	0	0	30	0	1	0
TEX43	na	0	0	0	0	5	1	1	1	3	0	1	0	2	2	2	2	2	2	0	0	0	5	0	2	1	1	1	5	0	0	0	2	2	2	0	0	0	0	0	0	2	0	3	4	0	10	4	3
TMEM260	na	1080	1238	1515	1302	1303	918	1403	1737	2465	1649	1145	404	1648	1215	1722	1093	1094	935	1903	2222	556	624	1825	865	1824	1282	1291	2511	1372	647	1057	1075	1350	1211	443	1187	890	1672	1955	1407	1086	1988	549	496	1348	941	1308	1581
AC100788.2	na	7	2	3	3	10	3	7	3	10	0	2	1	10	3	3	3	8	5	4	2	2	7	5	6	11	5	4	4	1	8	6	6	6	4	0	5	8	1	3	10	5	6	4	9	13	11	10	6
AC025871.1	na	7	2	0	0	1	0	0	5	21	0	0	3	5	0	3	0	1	3	0	1	0	8	0	0	0	3	0	2	0	2	1	2	1	2	0	0	5	0	1	1	1	1	0	0	13	0	0	2
TRBJ2-5	na	0	0	0	0	0	0	0	0	0	0	0	0	0	0	0	0	0	0	0	0	0	0	0	0	0	0	0	0	0	0	0	0	0	0	0	0	0	0	0	0	0	0	0	0	0	0	0	0
AC110491.2	na	0	0	0	0	0	0	0	0	1	0	0	0	0	0	1	2	0	0	0	0	0	0	1	1	0	0	0	0	0	0	1	0	0	1	0	0	0	0	0	2	0	0	0	0	1	0	1	0
BTF3P11	na	1	0	0	1	0	0	0	0	0	0	0	0	0	0	0	0	1	0	0	1	0	0	0	0	1	0	3	1	0	0	0	0	0	0	0	1	1	0	1	1	0	0	0	0	0	0	0	2
AC012313.2	na	69	23	18	6	22	13	15	25	23	18	8	5	43	36	21	5	8	24	10	29	5	20	69	22	34	17	11	27	0	12	17	22	17	23	6	23	14	60	16	15	21	15	17	6	26	46	14	22
SPRTN	na	519	695	685	887	462	335	759	895	1221	700	563	215	683	522	621	724	443	584	1150	528	319	325	853	356	977	609	452	572	435	250	403	400	569	652	227	792	433	537	273	636	390	762	223	423	570	431	900	745
HLA-DPB2	na	103	149	158	62	18	71	957	295	200	0	138	101	335	204	203	389	3	457	59	1	31	39	76	10	62	333	38	586	31	215	146	21	1047	58	32	169	305	15	7	385	62	210	624	321	27	89	298	43
BTBD6	na	1545	2673	2583	2266	2546	1660	3168	2514	3152	1851	1664	961	3862	2632	3958	1154	2411	2043	4425	4303	3154	1692	3123	2144	3736	2272	3029	2669	4505	2264	2647	2632	3341	2752	946	2281	2654	3740	2115	5076	2488	4158	1537	1607	2194	5274	3926	4048
PRB3	na	1	1	0	3	0	0	0	1	3	3	0	0	6	0	0	0	0	1	3	10	0	0	3	0	4	2	0	6	2	0	0	1	0	4	0	4	2	3	6	7	1	0	0	0	5	4	2	0
SNORD82	na	0	0	0	0	0	0	0	0	1	0	0	0	1	1	0	0	0	0	0	0	0	0	0	0	0	0	0	1	0	0	0	0	0	0	0	0	0	0	0	0	0	0	0	0	0	0	0	0
AC010973.2	na	142	19	15	36	69	28	91	37	121	2	20	57	111	76	122	10	161	62	29	172	24	93	61	61	46	34	8	47	13	63	37	29	69	24	12	51	181	18	22	81	51	35	46	16	127	160	54	42
MAPRE1	na	5968	8776	7640	7576	3659	4155	8080	9017	12925	9895	8236	2946	6536	8160	6814	8095	2993	8762	13049	8751	4513	2659	9316	4145	12481	7926	6359	7645	7223	3858	7491	5986	6688	7546	3530	9251	6139	8729	5622	16093	5383	11720	2611	5543	6657	4791	10850	10922
AC133552.3	na	7	5	4	2	7	5	15	8	19	3	4	0	7	6	2	2	0	4	1	1	2	8	6	7	4	3	1	12	3	0	1	2	7	0	0	5	2	2	3	3	4	9	2	0	16	8	7	2
TRPV6	na	17	6	26	9	14	12	22	15	36	928	5	16	29	7	12	1	6	10	17	0	15	22	10	35	14	4	9	39	9	13	10	30	31	8	16	16	19	127	12	5	111	9	7	2	33	37	12	17
RF00181	na	0	0	0	0	0	0	0.166666667	0	0	0	0	0.166666667	0	0.5	0.166666667	0	0.833333333	0	0	0.166666667	0	0.333333333	0	0	0	0	0	0	0	0	0	0	0	0	0	0	0	0	0	0.5	0	0.166666667	0	0	0	0.333333333	0	0
RNU6-919P	na	1	0	0	0	0	0	1	1	0	0	0	1	0	2	2	0	0	0	0	0	0	7	0	0	0	0	0	0	0	0	0	0	0	0	0	0	1	0	3	0	1	0	0	0	0	0	0	0
WFDC21P	na	15	29	8	9	7	7	50	24	38	10	11	694	29	23	12	857	2	99	21	2	19	10	16	12	57	9	27	32	4	77	3	10	81	28	22	63	9	12	8	37	29	12	118	68	54	10	9	14
CD46	na	16245	10640	18435	14430	10747	18316	16675	21837	29915	17283	21505	8674	20481	16230	18543	20608	7279	15786	26150	4270	7544	7778	19056	5679	35641	15538	18633	19220	20776	6790	8166	9530	10062	16304	6182	19169	9023	27185	20296	7247	12535	21886	4598	11815	19301	12573	15089	21153
MTND2P26	na	0	0	0	1	0	4	0	0	2	0	0	1	0	1	0	0	0	3	1	0	0	1	0	0	0	2	0	0	0	0	2	0	0	1	0	0	2	0	0	1	1	1	0	0	0	4	1	1
HOOK1	na	6339	1962	7965	8035	3047	6612	6666	8085	10499	4823	3530	2788	12251	3274	8995	2667	3010	3245	12059	20	2333	3812	6665	1105	8773	1982	7569	10631	5431	2218	2987	2968	2317	4641	2179	6375	1373	3829	2630	101	4043	11765	749	1342	5113	2656	6007	5941
LINC00448	na	0	0	0	0	0	0	0	0	7	0	0	0	0	0	0	0	0	0	0	0	0	0	0	0	0	0	0	0	0	0	0	0	0	0	0	0	0	0	0	0	0	0	0	0	0	0	0	0
MAGEA6	na	0	6	0	1	1	0	0	0	0	0	0	0	1	0	0	0	3	0	0	849	0	0	0	0	0	0	1	0	0	0	0	0	1	2	0	0	0	0	0	4328	0	0	0	0	0	0	0	0
ZNF418	na	231	196	240	391	414	372	529	212	254	111	69	10	507	283	539	193	242	203	270	33	61	404	192	121	332	168	333	160	147	163	198	229	276	442	16	358	460	312	324	40	473	130	85	40	163	658	204	393
RNU11-2P	na	0	0	0	0	0	4	5	0	2	0	0	1	1	3	1	0	0	0	0	0	0	1	0	1	0	0	0	1	0	0	0	0	0	0	0	2	0	0	0	0	1	0	4	0	2	0	0	0
GTF2IP14	na	35	13	6	8	9	12	16	29	41	4	11	8	30	12	34	17	24	18	8	30	0	23	13	12	18	12	9	29	12	7	13	8	4	11	3	26	42	2	21	20	18	24	12	4	40	68	23	17
TNKS	na	4153	3157	3927	3132	1807	1687	2504	3649	5241	4726	4021	2580	5588	3058	4020	2976	884	2950	2967	1315	1194	1601	3597	1509	6337	2874	3339	6490	1697	1788	2975	2717	2433	3268	1767	2898	1908	3937	3176	3636	2758	7328	625	1770	5638	2299	3269	4575
TRGV1	na	2	1	1	2	0	0	4	1	1	0	2	0	0	1	2	0	0	0	2	2	0	0	0	2	4	1	0	1	0	0	0	0	0	2	0	3	2	0	0	2	2	1	1	0	1	1	0	1
GSTM2	na	1417	523	1263	1149	2179	918	2118	1481	3977	229	1186	1219	2745	763	1286	721	1379	1364	1808	1305	508	1362	899	1824	2148	1115	1148	2942	609	755	458	1321	1293	868	382	1361	2070	1468	373	161	1159	774	1049	551	3253	2023	1755	1419
CRIM1	na	21267	22698	23508	21778	7836	18385	23217	19091	34730	31140	29319	5212	35678	10190	21058	32488	6667	20576	43810	1871	7680	7992	31355	7575	66375	22729	31426	35489	49417	18712	6102	16573	11477	26054	16949	29409	13318	43935	6338	7679	12638	37549	2242	13801	36460	14763	20651	45795
IGHV3OR16-15	na	0	0	0	0	1	1	1	3	3	1	1	0	1	1	2	2	1	2	0	5	0	5	0	0	0	2	0	1	0	0	0	2	1	1	2	1	3	0	1	2	0	1	0	1	0	5	0	1
AC096772.1	na	0	0	0	0	0	0	0	0	0	0	0	0	0	0	0	0	0	0	0	0	0	0	0	0	0	0	0	0	0	0	0	0	0	0	0	0	0	0	0	0	0	0	0	0	0	0	0	0
VN1R35P	na	2	0	0	0	2	0	0	1	1	0	0	2	0	0	0	0	3	0	1	0	0	0	0	0	0	0	0	6	0	0	0	0	0	1	0	0	0	1	0	0	0	1	1	1	0	0	1	0
MIR4258	na	2	2	0	1	4	1	3	4	7	0	2	1	5	6	5	3	3	5	3	2	1	3	9	1	8	2	1	11	0	2	2	2	2	2	0	6	3	2	0	4	2	4	1	1	5	1	5	4
RBM12B	na	1431	843	1242	984	748	1057	1359	1490	2021	1326	1037	605	1531	1119	1637	1193	555	1232	1592	1428	257	712	1106	527	1797	1016	914	1880	667	495	766	1048	699	1104	712	1466	755	882	1396	1639	808	1968	399	541	2075	1051	934	1130
AC024067.1	na	0	0	0	0	0	0	0	0	0	0	0	0	0	0	0	0	0	0	0	0	0	0	0	0	0	0	0	0	0	0	0	0	0	0	0	0	0	0	0	0	0	0	0	0	0	0	0	0
AL590727.1	na	0	0	0	0	0	0	0	0	1	0	0	0	0	0	0	0	2	0	0	0	0	0	0	0	0	0	1	0	0	0	0	0	0	0	0	0	0	0	0	0	0	0	0	0	0	0	0	0
CLPP	na	3214	2745	2517	2454	2534	1198	1839	2178	2905	2050	3301	2098	2955	2075	2374	2831	1391	2458	3902	1111	3409	1735	2731	1926	3250	2210	3018	3165	2658	2227	3545	2606	3584	2636	1613	2852	3428	2827	1727	4007	1988	4309	1583	3740	2901	3645	3725	4485
KRTAP4-12	na	0	0	0	0	0	0	0	0	0	0	0	0	0	0	0	0	2	0	0	0	0	0	0	0	0	0	0	0	0	0	0	0	0	0	0	0	0	0	0	0	0	0	0	0	0	0	0	0
ARMC6	na	1616	2002	1521	1603	1389	863	1463	1283	1963	1613	953	910	1448	1436	1139	1992	1492	1373	2365	1013	1520	1119	1838	1156	1728	1218	1836	1466	1282	1419	1831	1259	1560	1689	770	2106	1429	1226	1625	3479	1225	2298	859	1341	1427	1773	2462	1658
THAP5	na	2502	1401	2423	2098	1041	2151	1810	2921	4697	1658	3053	1061	2800	1172	3370	2081	688	1945	3216	1402	912	967	1891	595	2991	1527	1531	2671	3297	721	863	1335	1197	2317	1476	2719	773	1761	2141	948	1578	3079	624	1631	2536	2045	2144	4069
BRI3BP	na	1628	679	2272	1000	577	1626	1479	1434	1941	1440	2086	1041	2314	985	1674	1963	677	1000	2631	379	904	677	1556	412	2450	878	1294	2440	750	603	699	1022	837	1227	1283	1430	688	1739	1610	1390	1166	2759	651	1053	2398	546	1754	1431
CDH12P4	na	0	0	0	0	0	0	0	0	0	0	0	0	0	0	0	0	0	4	0	0	1	0	0	0	0	0	0	0	0	0	0	0	0	1	0	0	0	0	0	0	1	0	0	0	0	0	1	0
WDR11-AS1	na	10	2	15	13	14	0	10	14	16	10	4	14	4	3	9	8	10	7	4	3	3	12	7	4	3	3	10	27	5	8	5	10	6	6	1	3	3	20	5	10	8	30	2	3	18	6	21	1
RPSAP26	na	0	0	0	0	0	0	0	0	0	0	0	0	0	0	0	0	0	0	0	0	0	0	0	0	0	0	0	0	0	0	0	0	0	0	0	0	0	0	0	0	0	0	0	0	0	0	0	0
AC013436.1	na	0	0	0	0	1	0	0	0	0	0	0	0	2	1	1	0	0	0	0	0	0	0	0	0	0	0	0	0	0	0	0	1	1	1	0	0	0	0	0	2	0	0	0	1	0	2	0	1
PPIAP46	na	2	3	2	1	1	1	2	1	6	6	2	3	1	0	7	4	5	1	1	6	1	1	1	8	1	1	0	0	2	6	4	0	2	0	1	2	0	0	70	21	0	3	11	0	12	1	2	7
MIR489	na	0	0	0	0	0	0	0	0	0	0	0	0	0	1	0	0	0	0	0	0	0	0	0	0	0	0	0	0	0	0	0	0	0	0	0	0	2	0	0	0	0	0	0	0	0	0	0	0
ACTN2	na	450	82	33	10	59	13	5	63	105	29	134	64	134	67	60	45	13	74	45	199	2	73	17	267	30	376	42	93	10	157	72	46	5	26	8	16	104	22	25	12	55	65	20	152	8	10	9	12
NACA2	na	10	5	5	10	7	11	7	4	21	2	13	14	4	6	32	6	13	6	12	9	12	4	16	5	6	1	7	15	6	6	7	15	6	6	11	3	2	9	7	8	3	13	5	19	5	12	8	47
ASNSP1	na	1	0	0	0	1	1	0	1	1	0	0	0	0	2	1	0	3	2	0	1	0	8	0	0	0	0	0	0	1	1	0	0	1	0	0	0	2	0	3	0	1	1	2	0	0	0	1	0
COL18A1-AS1	na	23	3	37	13	26	53	43	19	14	22	4	5	54	14	8	12	7	6	71	0	38	12	52	6	206	12	77	11	19	3	4	7	190	57	4	8	11	9	12	1	44	20	2	10	51	91	27	33
RNU6-1178P	na	0	0	0	0	0	0	0	0	0	0	0	0	0	0	0	0	0	0	0	0	0	0	0	0	0	0	0	0	0	0	0	0	0	0	0	0	0	0	0	0	0	0	0	0	0	0	0	0
TRH	na	0	2	5	3	4	0	4	7	6	2	1	2	1	3	2	7	5	17	0	0	1	9	2	13	1	2	2	2	3	2	2	1	4	2	1	0	10	1	0	2	5	4	4	6	3	2	2	7
NF1P5	na	0	0	0	0	0	0	2	0	0	0	0	0	0	0	0	0	0	0	0	0	0	0	0	0	1	0	0	1	0	0	0	0	0	0	0	0	0	0	0	0	0	0	6	0	1	1	0	0
AC138956.1	na	53	10	18	5	23	13	35	22	57	1	8	21	37	24	22	7	8	32	13	5	2	16	16	21	60	21	5	41	13	8	20	25	18	15	4	38	29	10	20	17	26	52	21	1	70	119	30	22
DEFB110	na	0	0	0	0	1	0	0	0	0	0	0	0	0	0	0	0	0	0	0	0	0	0	0	0	0	0	0	0	0	0	0	0	0	0	0	0	0	0	0	0	0	0	0	0	0	0	0	0
AC090985.1	na	0	1	0	0	0	0	0	0	0	0	0	0	0	0	0	1	0	0	0	0	0	0	0	0	0	0	0	0	0	2	0	0	0	0	0	0	1	0	0	0	0	0	0	0	0	0	0	0
AC004408.2	na	1	0	0	0	0	1	1	0	5	0	0	2	1	4	1	0	1	3	0	1	0	6	0	4	0	0	0	0	2	0	0	1	0	0	0	0	3	1	0	2	1	0	0	2	0	0	1	0
NPM1P14	na	0	1	0	0	0	0	2	0	2	0	1	1	0	0	1	2	0	0	0	0	3	0	1	0	1	0	1	0	0	0	0	0	1	1	0	1	1	0	0	0	3	3	1	1	0	3	0	3
PFN1P8	na	3	0	1	0	3	3	4	0	1	1	0	0	0	6	2	1	1	4	0	3	0	1	3	2	0	0	0	3	0	3	1	0	0	2	1	7	2	0	0	0	0	4	1	0	3	0	1	0
AC007998.2	na	0	1	3	2	3	2	1	1	2	3	2	5	1	0	0	4	1	0	0	2	3	1	2	11	2	4	2	6	3	5	1	3	5	2	2	0	1	4	2	0	1	4	0	3	1	3	1	4
AC073359.2	na	1	0	0	0	0	0	0	0	0	0	0	1	0	0	0	0	0	1	0	5	0	0	0	0	0	0	0	0	0	0	0	0	0	0	0	0	0	0	0	0	0	0	0	0	0	1	0	0
MSH5	na	637	54	149	172	439	277	542	392	888	22	92	320	816	143	1158	117	145	399	142	167	39	468	250	228	269	95	92	702	130	281	273	340	264	148	21	286	311	59	29	458	283	241	238	46	727	770	321	123
AC073072.1	na	70	20	4	6	4	0	5	0	22	0	22	5	1	12	3	17	549	9	6	9	15	3	1	48	6	13	3	3	2	1	301	3	20	4	0	0	63	5	2	28	8	13	0	1	3	3	2	1
RPEP5	na	0	0	0	0	0	0	0	0	0	0	0	0	0	0	0	1	0	1	0	0	0	0	0	0	0	0	0	0	0	0	0	0	0	0	0	0	0	0	0	0	0	1	0	0	0	0	0	0
LINC02298	na	168	52	242	101	174	80	197	124	196	17	41	212	335	91	289	62	247	63	176	48	120	90	296	102	96	78	106	266	121	142	130	152	154	76	43	73	134	263	32	24	111	170	81	116	205	163	128	110
MYO10	na	4101	12116	2893	4651	2263	954	2457	3220	3154	6357	3420	1005	3689	5048	1198	4477	1266	2991	4219	7882	1990	1242	7078	1657	8120	7934	4771	2797	2256	1401	3292	2486	2781	4327	1296	2386	2621	10172	26615	10045	2846	6088	812	815	2406	1944	2784	3588
C1QTNF1-AS1	na	182	19	0	3	5	4	8	4	10	12	11	48	6	39	0	48	7	15	0	2	0	8	1	19	5	36	2	14	3	26	30	5	0	8	10	3	32	1	1	13	11	14	35	47	30	7	7	1
AL138693.1	na	13	3	3	3	2	2	7	3	20	5	11	10	6	2	6	7	3	2	3	3	7	4	2	4	18	5	5	7	3	4	7	23	8	0	8	5	25	6	0	5	2	31	3	3	8	7	7	5
SHISA6	na	30	336	183	396	58	1	183	33	197	195	8	0	263	251	55	7	40	31	28	5	124	106	76	69	297	135	106	100	13	115	71	187	108	216	242	11	33	161	20	4	156	256	4	15	80	168	539	196
SNORD3B-1	na	1	3	1	0	0	0	0	0	2	0	0	0	3	0	3	0	1	2	2	0	1	3	2	5	6	4	0	2	0	1	2	0	1	0	0	0	2	0	0	0	0	1	1	1	0	3	1	0
FTLP8	na	0	0	0	2	0	1	2	0	1	0	0	0	0	0	3	0	1	1	0	0	0	0	0	0	0	1	0	0	0	0	1	0	0	0	0	0	0	0	0	0	0	0	0	0	1	0	1	0
PPIAP3	na	5	1	1	2	2	2	1	1	5	0	2	1	2	1	2	0	5	0	1	3	2	1	3	2	0	0	1	3	6	2	1	0	2	1	0	1	7	1	3	4	1	2	7	1	0	2	1	7
FAM242A	na	0	0	0	0	0	0	0	0	0	0	0	2	1	0	0	0	1	0	0	0	0	0	0	0	0	0	0	1	0	1	1	0	0	0	0	0	2	0	0	1	0	0	0	1	1	1	0	0
ANKRD22	na	117	31	38	10	74	131	1310	238	181	212	72	58	91	394	345	399	58	2252	598	20	34	436	14	39	139	355	118	77	188	25	41	62	641	216	82	590	160	20	159	1017	37	42	1837	457	83	14	26	104
MTPN	na	13727	13019	11929	10063	4665	7913	10962	14237	22424	11507	15980	7275	18766	14423	15326	16825	3724	16937	18692	12272	4955	4633	10772	4027	24337	11902	12427	16782	19671	5460	7251	8094	7060	12598	9980	14661	7617	14469	13980	16022	7774	21479	4529	6293	19804	9431	12598	20794
ANKRD36BP1	na	0	0	0	0	0	0	0	0	0	0	0	0	0	0	0	0	0	0	0	0	0	0	0	0	0	0	0	0	0	0	0	0	0	0	0	0	0	0	0	0	0	0	0	0	0	0	0	0
AL356057.2	na	0	0	0	0	0	0	0	0	0	0	0	0	0	0	0	0	0	0	0	0	0	0	0	0	0	0	0	0	0	0	0	0	0	0	0	0	0	0	0	0	0	0	0	0	0	0	0	0
SGMS1	na	1936	2191	3434	2068	1395	1215	2960	3219	4039	4326	2997	842	4202	2269	3575	2726	830	2111	4856	735	1098	961	2879	970	5041	2121	2778	3309	2439	819	1264	1551	1410	2642	1379	3330	1068	3509	3680	2166	1919	4912	831	1714	2792	1548	3173	3705
AC007907.1	na	2	0	1	0	0	1	0	1	0	0	0	2	0	1	3	0	2	1	0	1	0	6	0	0	0	0	0	1	0	0	0	0	0	0	0	0	1	0	2	2	0	0	0	1	2	0	0	0
AC012146.4	na	0	0	0	0	0	0	1	2	0	0	0	0	0	1	0	1	0	6	0	0	1	2	0	0	12	0	0	0	0	0	0	0	0	0	0	0	1	0	0	0	0	0	0	0	0	0	0	0
ACSM1	na	199	79	326	9	78	76	385	17	35	49	4	549	59	47	35	850	7	92	59	4	8	220	134	26	35	38	167	16	95	113	30	23	106	56	152	160	49	107	21	21	71	27	91	155	113	26	49	70
CD80	na	27	37	17	15	21	27	153	128	70	2	64	36	47	81	58	82	35	468	125	15	16	33	29	20	164	218	35	52	20	25	38	28	67	38	24	172	71	14	30	280	29	57	64	15	45	23	51	25
AC015722.1	na	0	0	0	0	0	0	0	0	0	0	0	0	1	0	0	0	0	0	0	0	0	0	0	0	0	0	0	2	0	1	0	0	0	0	0	0	2	0	0	0	0	0	0	0	0	0	0	0
PCBP1-AS1	na	2811	980	1377	1326	1367	1007	1586	1628	3410	516	1691	1256	2042	1452	1937	1112	1381	1519	1266	573	971	1353	1031	697	3135	2080	1500	2464	1342	1011	1977	991	1226	1505	697	1598	1474	1054	566	1137	1574	2813	815	665	3378	3578	1847	1656
METTL23	na	1495	1296	1171	952	906	774	1014	1030	2240	824	2237	930	1285	1022	1306	1884	1008	1222	1292	808	799	945	1128	785	1500	995	1003	1317	1028	947	936	995	1998	855	594	1476	1080	1916	485	1957	965	1861	735	1434	1393	907	1341	1177
RNA5SP327	na	0	0	0	0	0	1	0	0	2	0	0	0	0	0	0	0	1	0	0	0	0	0	0	2	0	0	0	0	0	0	0	0	0	0	0	0	0	0	1	0	0	0	0	0	0	0	0	0
AC063926.2	na	0	0	0	0	0	0	0	0	0	0	0	0	0	0	1	0	0	0	0	0	0	0	0	0	0	0	0	0	0	0	0	0	0	0	0	0	0	0	0	0	0	0	0	0	0	0	1	0
AL138479.1	na	0	0	0	0	0	0	0	0	0	0	0	0	0	0	1	0	0	0	0	0	0	0	0	0	1	0	0	0	0	0	0	0	0	0	0	0	0	0	0	0	0	0	0	0	1	2	0	0
IMPG2	na	55	42	51	19	26	27	41	64	92	21	33	52	46	55	87	27	48	55	28	6	7	46	25	46	53	57	16	55	15	15	44	25	35	38	8	47	44	21	7	21	25	51	26	26	100	72	41	38
AC084024.2	na	7	1	0	1	1	4	6	2	1	0	0	2	1	0	8	0	4	1	0	3	1	4	0	0	0	0	0	1	0	1	1	1	0	0	0	1	1	0	4	1	1	0	4	1	2	3	1	0
AL355994.4	na	1	0	0	2	3	0	6	0	1	0	0	0	3	1	0	2	1	1	0	0	0	0	0	3	1	0	0	1	0	0	0	1	1	0	0	0	1	0	0	0	3	0	0	0	1	2	0	0
NOD1	na	868	1502	1047	1014	766	825	1091	796	1919	588	879	312	1983	1266	1445	469	383	976	798	581	506	585	1900	796	1421	1612	915	1146	540	421	699	825	830	1014	259	940	1343	529	440	965	613	1158	567	311	976	1213	860	986
THRA	na	6223	3804	8091	4093	5307	4481	5281	3717	7197	3863	4310	2318	12103	3130	5603	3406	2573	3297	8908	3367	4419	2760	6075	2677	8750	3489	6580	8834	7405	2258	3041	4290	6855	4071	2674	3828	3370	8738	2606	2676	5093	10359	859	1492	5113	6570	6615	10126
N4BP2	na	1204	682	816	695	253	458	1158	1147	1775	699	528	291	880	683	1338	1531	918	1240	1600	757	238	344	896	420	1293	679	602	1030	1010	224	519	342	302	698	328	1403	462	411	459	1144	450	1317	485	378	1066	444	795	814
PPP4R1-AS1	na	3	1	4	1	1	3	2	2	4	4	1	8	2	6	4	2	7	1	5	14	0	4	0	3	4	2	0	0	2	2	5	1	1	1	1	4	1	5	5	6	2	3	12	0	8	7	3	2
LEF1	na	5255	1971	106	507	221	50	380	363	667	592	1607	58	457	5442	80	5776	557	665	503	1173	186	216	471	946	495	652	231	186	103	677	702	794	553	712	205	445	740	431	3385	445	500	737	2296	336	591	373	597	557
RASAL3	na	771	1749	687	856	1133	277	2115	1409	985	230	1103	386	1347	1675	1339	844	483	3679	972	989	600	1275	1214	851	1187	1558	648	985	547	764	978	1007	1814	1068	490	2187	1562	361	210	2874	669	789	2002	1268	1331	761	889	866
AC096632.2	na	0	0	0	2	0	1	2	1	2	1	0	0	1	0	7	0	9	4	0	0	1	6	1	0	0	1	1	0	0	0	1	0	0	0	0	1	1	0	3	0	0	0	5	0	0	2	0	0
AC118555.1	na	0	0	0	1	0	2	3	1	0	0	0	0	0	0	0	0	0	0	0	0	0	2	1	2	2	0	0	2	0	1	1	0	0	1	0	0	1	0	0	0	0	0	0	1	3	2	0	0
AL357146.1	na	3	3	0	0	0	1	0	0	3	1	4	0	1	0	1	0	0	7	1	8	1	2	4	4	3	0	1	1	3	1	2	2	0	3	2	2	2	5	26	2	1	5	3	2	15	1	0	3
AC109809.1	na	5	2	2	0	0	1	2	2	3	0	0	1	1	2	3	1	3	2	1	5	1	2	2	4	0	4	1	0	0	0	0	0	1	3	0	1	3	1	0	1	0	0	0	1	1	0	0	1
BLNK	na	1134	410	427	1426	571	196	820	1700	1918	1634	1522	501	1100	368	1377	1234	330	1721	489	1071	385	350	322	262	1296	724	973	2058	695	475	640	1115	478	690	775	1156	484	1365	2137	263	556	2019	656	1192	1136	343	1104	673
MARK2P9	na	14	6	6	4	7	0	18	4	13	0	4	5	8	2	8	3	37	9	2	4	1	13	1	2	24	5	4	8	0	1	8	2	1	3	1	11	3	0	16	18	9	5	5	1	4	11	9	3
MYO1G	na	4739	1024	792	338	920	284	2008	1151	996	272	1047	627	1275	1166	1409	1014	249	5186	1031	64	354	719	1192	585	1757	4054	608	1041	293	599	821	739	1298	816	498	2682	1452	155	126	2415	500	776	1469	1038	4624	352	630	801
PRND	na	9	12604	28	115	305	61	282	9	811	863	471	6	371	90	16	35	486	401	47	21	51	100	1781	198	1894	1955	818	36	1905	30	1566	171	405	94	33	0	384	34	15	4	76	716	101	24	23	39	266	515
AL354872.1	na	0	0	0	0	0	0	0	0	0	0	0	0	0	0	0	0	1	1	0	0	0	0	0	0	0	0	0	0	0	0	0	1	0	0	0	0	0	0	0	0	0	0	0	0	0	0	1	0
MIR1302-7	na	0	0	0	0	0	0	1	1	0	0	0	0	0	0	1	0	1	0	0	0	0	0	0	0	0	0	0	0	0	0	0	0	0	0	0	0	0	0	0	0	0	0	0	0	0	0	0	0
AC010307.3	na	1	0	0	2	0	4	1	0	0	0	0	1	0	0	7	2	5	3	0	1	0	8	0	0	0	0	0	2	0	0	0	0	0	0	0	0	2	0	8	3	2	0	0	0	0	3	0	0
GPC6-AS1	na	1	1	2	0	1	1	0	0	1	0	0	1	1	0	6	0	0	0	3	6	0	0	1	0	4	0	1	2	0	4	4	0	1	0	0	0	2	0	11	1	1	1	0	0	0	1	3	1
C4orf19	na	1400	45	789	572	250	485	1167	993	558	1916	158	224	746	14	907	763	32	274	1827	24	477	269	248	215	1043	399	579	803	624	236	595	408	370	604	397	907	444	709	1625	12	605	641	159	346	1161	576	939	883
DDTP1	na	6	2	1	0	2	0	6	3	3	0	0	0	4	1	5	1	1	4	3	4	0	0	2	1	2	2	1	4	0	0	0	2	0	2	0	1	1	0	2	0	0	1	0	0	3	3	1	2
FAM25C	na	0	0	0	0	0	0	0	0	0	0	0	0	0	0	1	0	0	2	0	0	0	0	0	0	0	0	0	1	0	0	0	0	0	0	0	0	0	0	0	2	0	1	0	0	1	0	0	0
AC018641.1	na	3	3	0	0	0	0	0	0	0	0	0	0	0	0	0	17	3	2	0	0	0	1	0	0	1	0	0	1	0	0	0	0	0	0	0	0	0	0	0	0	0	0	0	0	0	0	0	0
BX842568.4	na	0	0	0	1	0	0	0	0	1	7	0	1	0	0	0	0	0	0	0	0	0	0	1	1	0	1	0	0	0	0	0	0	0	0	0	0	1	1	0	0	0	0	0	0	6	0	1	0
RPA2P2	na	0	0	0	0	0	0	0	0	3	0	0	0	0	0	0	2	2	0	0	0	0	0	0	0	0	0	1	0	0	0	0	0	0	0	0	0	1	0	0	1	0	0	2	1	0	0	1	0
FAM53B-AS1	na	3	3	7	7	1	4	9	2	11	0	2	3	12	6	2	2	1	3	6	4	0	5	2	3	13	2	3	3	0	0	4	0	5	3	0	5	4	0	45	2	2	3	0	1	4	7	5	7
PFN1P3	na	3	2	3	0	1	1	3	0	8	3	0	2	11	1	1	0	1	0	2	6	0	0	4	1	3	2	0	1	1	2	3	0	1	1	0	7	1	0	1	3	3	5	0	0	5	2	1	1
AC011998.1	na	0	0	0	0	0	0	0	0	0	1	1	1	0	0	0	0	0	0	0	0	1	0	1	0	0	0	0	0	0	0	0	0	0	0	0	0	0	1	2	0	0	0	0	1	0	1	0	1
AC138028.5	na	0	0	1	0	0	0	1	1	0	0	0	0	1	2	1	0	0	0	0	0	0	2	0	0	0	0	0	0	0	0	0	0	0	0	0	0	1	0	0	0	1	1	0	0	1	1	1	0
AC027796.4	na	73	21	10	26	52	72	74	67	112	7	4	20	67	100	74	22	95	81	32	56	8	44	30	126	70	37	13	68	4	76	38	33	45	16	7	87	137	11	13	151	55	16	98	9	111	164	50	10
AC117383.2	na	1	0	2	0	1	0	1	3	2	1	0	0	4	1	1	0	0	0	0	0	1	0	0	0	1	1	1	2	5	1	2	0	0	2	0	0	2	1	0	0	0	0	1	0	0	4	1	4
PMS2P2	na	0	0	3	2	0	2	1	0	1	1	1	2	0	0	13	3	4	1	2	2	7	0	6	5	3	7	7	1	0	2	2	0	0	0	0	0	3	1	0	1	0	4	0	5	7	4	3	2
HDAC8	na	864	846	825	846	965	590	767	816	1573	963	1129	740	795	765	787	1199	703	901	1086	1454	568	565	840	837	1220	861	852	937	795	772	837	925	956	876	461	1033	1319	881	921	2443	722	1132	469	679	1381	678	995	1292
RN7SL457P	na	0	0	0	0	0	0	1	0	0	0	0	0	0	0	0	0	0	0	0	0	0	1	1	0	1	0	0	0	0	0	0	0	0	0	0	0	0	0	0	4	0	0	0	0	1	0	0	0
AC145343.1	na	12	11	0	3	4	1	5	1	7	4	1	6	3	6	0	14	21	6	3	27	0	2	4	5	3	4	3	3	3	3	4	4	5	0	0	5	2	9	3	25	5	5	5	4	4	11	5	1
RN7SL565P	na	0	0	0	0	0	0	1	0	0	0	0	1	1	0	0	0	0	0	0	0	0	0	0	0	0	0	0	0	0	0	0	0	0	0	0	0	0	0	0	0	0	0	0	0	0	0	0	0
KRT18P3	na	0	1	0	0	1	1	1	0	0	1	0	0	0	0	1	1	1	1	1	0	1	0	0	1	2	0	0	1	1	1	0	1	0	0	0	1	0	1	1	0	0	2	1	1	1	0	0	2
HSPA12A	na	2939	3655	2997	3538	826	835	1955	2865	7227	3904	5586	1389	3328	8106	1346	5939	2537	2506	3569	1324	2055	1339	1488	1517	5221	2503	2007	2486	1102	4121	1332	3117	2238	4890	795	5816	1330	1909	1079	1410	3563	3599	1457	885	5030	12376	3819	5887
AC068724.1	na	3	0	0	0	1	1	2	5	3	0	0	1	1	1	5	2	0	3	0	0	0	0	1	2	1	3	1	2	1	2	0	0	1	4	0	2	0	0	5	2	2	0	2	0	4	10	0	1
CLDN20	na	19	12	1	5	11	10	20	12	35	12	1	1	32	13	14	5	10	27	6	10	2	8	13	6	34	11	2	36	10	2	11	7	9	18	1	16	10	5	3	9	16	17	2	0	28	21	7	14
CFAP410	na	1807	1090	1472	1285	1571	699	1462	1241	1303	1268	782	444	2114	990	584	1138	915	844	1763	2963	1450	1250	1912	945	1406	847	1014	1152	1320	1769	1122	1104	1811	1109	629	1285	1034	1474	1240	634	1018	1582	1504	1926	1620	3339	1880	1605
AMBP	na	9	20	72	226	122	23	61	99	156	624	8	407	31	14	81	431	12	183	35	22	55	74	16	15	166	28	220	131	114	335	199	63	30	128	45	32	42	58	10	6	274	51	11	68	226	123	69	359
RPL28	na	28715	35924	20792	26089	32087	10423	15232	14843	24965	20190	54332	21011	25810	25263	17871	16909	49118	30330	32851	44383	29087	17220	26906	32417	31752	31768	31348	31489	27101	40106	34538	34106	67744	24219	12322	20541	39510	43164	12289	64045	18368	38519	44343	39663	24876	40573	31858	50648
MGAT4A	na	5093	4337	5443	4632	2345	3327	5784	8580	8984	6356	6676	1632	5479	3423	6712	7493	3350	9048	10485	742	2531	3183	7173	1386	14098	6178	5365	8169	4932	2378	2681	4180	4358	6335	2670	9746	2454	5487	1034	1589	4391	9313	2633	3780	5784	5214	7703	6390
RNA5SP181	na	0	0	0	0	0	0	0	0	0	0	0	0	0	0	0	0	0	0	0	0	0	0	0	0	0	0	0	0	0	0	0	0	0	0	0	0	0	0	0	0	0	0	0	0	0	0	0	0
CFD	na	3501	1064	1046	329	810	127	251	157	451	240	676	345	642	386	526	941	170	455	701	199	1303	323	933	1152	1801	2444	324	608	772	1587	12497	284	641	664	235	1301	468	377	126	958	819	1550	1514	2243	504	158	350	651
CAP1	na	14176	23753	22694	19209	16530	10636	20929	22221	29643	23228	25798	8714	22126	29796	19567	19220	7459	30894	31984	18831	13112	10242	20541	12453	40439	24195	22432	25445	22112	11155	15782	18941	27533	21544	12471	33493	14889	21930	8588	36008	15715	32437	10469	10828	23990	13994	26341	30702
ACSF2	na	1168	496	570	293	648	346	727	625	808	5704	469	607	495	697	421	2933	847	1344	850	2637	812	424	480	740	847	1425	282	505	252	427	549	258	507	1029	282	1783	1709	1312	246	2190	2568	925	966	818	475	2105	1007	417
TRIM64C	na	0	0	0	0	0	0	1	0	0	0	0	0	0	0	0	0	0	0	0	0	0	0	0	0	0	0	0	0	0	0	0	0	0	0	0	0	1	0	2	0	0	1	0	0	0	0	1	0
IQCN	na	496	317	208	134	502	136	546	615	559	185	126	72	557	278	324	173	314	289	256	403	107	278	198	407	483	185	99	307	149	161	130	121	382	421	33	353	414	300	523	26	239	322	217	60	516	707	521	339
C11orf16	na	11	3	1	1	10	4	7	10	12	3	3	2	9	6	12	17	5	7	6	15	4	13	12	0	1	3	3	9	0	4	4	4	6	6	4	11	3	8	20	4	5	4	12	8	13	9	14	5
AC105185.1	na	0	0	0	0	0	0	0	0	0	0	0	0	0	1	0	0	0	0	0	0	0	0	0	0	0	0	0	0	0	0	1	0	0	0	0	0	1	0	0	0	0	0	0	0	0	0	0	0
AL591806.1	na	1	2	0	0	0	0	0	1	0	0	1	0	0	0	2	0	1	1	0	121	0	2	0	1	0	1	0	0	0	0	0	0	0	0	0	0	0	1	0	0	1	0	4	0	1	1	0	0
GDPD5	na	531	3062	349	728	750	155	879	585	966	406	1104	375	1059	2052	390	348	510	954	508	274	373	508	1363	1123	1082	1382	477	928	282	977	1233	788	621	859	139	570	1154	523	546	799	676	897	660	413	558	1100	723	563
HAO2	na	157	49	1543	3845	1857	2175	766	2410	3289	749	53	685	1208	4	2792	3271	14	425	3663	4	4655	1693	455	168	1938	178	1550	826	661	371	33	1702	6079	3166	1299	6942	231	52	0	5	4047	2888	0	1963	202	5583	4165	6181
AC092755.2	na	1	3	3	3	6	1	7	5	3	1	4	9	3	5	12	2	35	2	0	2	1	4	4	4	2	1	4	4	1	4	3	3	5	2	1	5	30	0	1	22	4	2	8	2	2	6	3	1
FAM238B	na	1	0	0	1	1	0	0	1	4	0	0	2	1	0	5	0	2	1	0	0	0	2	0	2	0	0	0	4	0	1	0	0	1	1	0	1	2	0	1	0	1	0	0	1	2	2	0	0
AC073569.2	na	12	13	3	21	7	4	12	13	14	33	5	3	9	12	8	22	1	12	23	15	5	5	28	9	11	15	10	9	8	6	4	11	2	6	5	16	4	12	18	12	13	18	2	3	26	13	8	15
AC006305.2	na	0	0	0	4	0	0	0	0	0	0	0	0	0	0	0	0	0	3	0	4	0	8	0	0	0	0	0	19	0	0	2	11	7	0	1	0	1	2	0	1	0	14	0	0	5	0	1	1
AC053481.3	na	1	0	0	0	0	1	2	0	2	0	0	0	0	1	3	0	3	2	0	2	0	1	0	0	1	0	0	0	0	0	0	0	0	0	1	1	0	0	0	0	1	1	0	0	0	0	0	2
RNU6-752P	na	0	0	0	0	0	3	0	1	0	0	0	0	0	0	1	0	0	1	0	0	0	0	0	0	0	0	0	0	0	0	0	0	0	0	0	0	0	0	0	0	0	0	1	0	1	1	0	0
AL391646.1	na	0	0	0	0	0	0	0	0	3	0	0	1	0	0	0	0	0	0	0	0	0	0	0	0	0	0	0	0	0	0	0	0	0	0	0	0	0	0	0	0	0	0	0	0	1	0	0	1
KIFC1	na	223	380	425	394	231	143	563	262	686	134	184	258	322	900	543	107	249	856	271	3232	296	164	524	217	393	242	338	304	129	111	368	293	490	196	209	689	286	153	63	4315	159	376	450	376	466	229	272	274
ARID1A	na	5875	5329	6408	6466	3249	2832	7302	5883	7525	7265	4616	1478	9448	7218	5578	2650	2462	8027	8943	6317	1999	2472	6174	3459	9372	6106	6038	8322	3195	2356	4410	5067	4111	5975	2624	5410	4289	6292	3491	11334	4214	8703	2077	1927	8237	3478	5897	6519
AC137834.1	na	3	1	1	2	1	6	4	1	4	1	1	1	6	8	0	0	1	1	6	1	1	2	5	5	5	4	3	4	0	1	1	1	3	2	1	3	0	1	2	5	6	5	1	1	5	11	4	5
TRAPPC2P7	na	0	0	0	0	0	0	0	0	0	0	0	1	0	0	0	0	0	0	0	3	0	0	0	0	0	0	0	0	0	0	0	0	0	0	0	0	0	0	0	0	0	0	0	0	0	0	0	0
AC140479.1	na	0	0	0	1	0	0	0	0	0	0	0	0	0	1	1	0	0	0	0	0	0	0	0	0	0	0	0	0	0	0	0	0	0	1	0	0	0	1	0	0	0	0	0	0	1	3	0	1
PNPLA7	na	1011	190	620	923	2111	1205	2320	1246	1182	313	224	1686	2022	439	2411	658	2420	737	906	213	530	2164	1561	682	1630	802	704	2922	760	728	975	919	871	599	227	1340	1226	326	549	445	934	1777	545	403	2398	3566	1354	702
LINC01324	na	0	0	0	0	0	0	0	0	0	0	0	0	0	0	0	0	1	0	0	5	0	0	0	0	0	0	0	0	0	0	0	0	0	0	0	0	1	0	0	0	0	1	0	0	0	0	0	0
AC005330.1	na	8	2	1	3	1	3	6	2	4	4	0	4	3	5	8	3	6	10	0	2	0	11	1	8	1	1	1	4	1	15	15	0	0	6	0	4	3	1	6	17	4	1	1	0	7	3	3	2
GJA8	na	3	0	0	1	0	1	5	1	1	0	1	1	0	0	2	1	1	1	0	0	0	2	0	0	0	1	0	2	0	0	0	0	0	0	1	0	0	7	1	1	0	1	2	0	7	1	2	0
AL731547.1	na	0	0	0	0	0	0	1	0	0	0	0	0	0	0	1	0	1	1	0	0	0	0	0	0	0	0	0	0	0	0	0	0	0	0	0	0	1	0	1	0	0	0	0	0	1	0	0	0
AC116535.1	na	31	25	39	23	28	17	29	47	102	7	59	31	52	50	46	14	18	29	28	54	6	26	24	38	57	31	26	38	30	11	14	29	27	30	12	41	21	36	25	19	33	44	43	29	145	68	50	43
AP000439.1	na	10	2	1	9	0	1	3	2	3	0	2	1	1	0	2	11	0	1	16	0	2	0	2	0	2	3	1	1	4	2	3	1	7	4	2	1	3	6	0	4	1	0	0	0	2	1	1	2
AC005786.3	na	0	0	0	0	0	0	0	0	0	0	0	0	0	0	0	0	0	0	0	0	0	0	0	0	0	0	0	0	0	0	0	0	0	0	0	0	0	0	0	0	0	0	0	0	0	0	0	0
AL512310.11	na	0	0	0	0	0	0	0	0	0	0	0	0	0	0	0	0	0	0	0	0	0	0	0	0	0	0	0	0	0	0	0	0	0	0	0	0	0	0	0	0	0	0	0	0	0	0	0	0
ST13P10	na	5	4	0	0	1	3	5	1	6	1	2	0	5	3	5	4	1	1	1	0	1	2	4	3	3	1	0	10	0	0	5	6	1	0	3	4	2	0	5	4	3	6	1	1	5	2	3	12
RN7SL233P	na	1	2	1	1	8	5	4	3	2	0	3	1	1	1	4	0	6	1	0	10	0	14	1	6	0	4	0	5	4	0	2	3	9	3	1	2	4	0	2	7	3	0	7	1	2	2	1	2
CSPG4P13	na	106	74	78	174	64	25	120	222	329	7	24	2	395	206	27	8	13	85	70	25	24	64	314	49	192	98	73	52	32	12	108	172	8	159	5	238	126	28	20	18	278	222	5	10	201	321	125	130
LINC01304	na	0	0	0	1	0	3	4	7	4	0	0	0	0	0	12	1	12	5	0	0	0	10	0	1	0	0	0	3	0	0	0	0	0	0	0	0	2	0	8	3	5	0	4	0	0	4	0	0
AC105021.1	na	1	1	1	1	1	0	1	0	1	1	1	0	3	0	3	1	3	1	1	0	3	1	1	1	3	2	1	2	0	4	0	2	1	0	5	1	0	0	0	2	0	2	0	0	1	5	0	6
AC005736.1	na	8	53	14	13	18	11	21	14	30	24	85	12	19	59	14	14	6	58	18	76	8	14	20	21	43	75	83	131	32	22	147	12	14	29	31	21	139	11	7	44	28	47	13	19	21	26	29	25
AC107958.3	na	7	0	0	0	0	0	5	5	4	0	0	0	0	0	2	1	0	1	0	0	0	2	0	2	1	0	0	2	0	0	9	0	0	0	0	0	4	0	1	0	0	0	6	1	2	2	0	1
AC104819.2	na	1	0	0	0	0	0	2	0	0	0	0	0	0	0	0	0	0	0	0	0	1	0	0	0	1	1	0	1	0	0	0	0	0	0	0	0	0	0	0	0	0	0	1	0	0	0	0	0
LINC01081	na	0	0	1	3	2	0	1	0	0	0	0	0	2	1	0	0	1	0	3	0	0	0	1	0	1	1	1	2	1	4	0	2	0	0	0	0	0	2	0	0	1	2	0	0	2	3	4	1
MCCC1	na	3213	1084	2135	2451	1057	2130	2490	3542	3244	2086	1649	2230	2845	1443	2719	9465	793	2391	4048	1431	794	1069	1397	1027	2659	1834	1864	3855	2362	1177	1583	1243	905	1737	1277	2995	1328	2115	2618	1348	1753	3664	429	1574	2679	1991	2511	3361
AL021937.3	na	9	0	0	1	1	4	0	1	4	0	0	0	5	2	1	1	0	2	0	0	0	1	19	2	6	0	1	2	0	1	1	0	3	2	0	2	1	0	1	0	2	1	2	0	3	9	3	1
AC060780.3	na	37	5	11	3	19	10	16	10	33	4	0	3	21	11	26	3	6	11	6	14	0	10	9	6	22	7	1	21	6	5	5	8	8	6	2	13	7	4	13	10	7	7	3	0	21	38	8	4
AC008694.1	na	0	0	0	0	0	0	0	0	0	0	0	0	0	0	1	0	1	2	0	0	0	0	0	0	0	0	0	1	0	1	0	0	0	0	0	0	0	0	0	1	0	0	0	0	0	2	0	0
RNU6-360P	na	0	0	0	0	0	1	0	0	0	0	0	0	0	0	0	0	2	0	0	1	0	2	0	0	0	0	0	0	0	0	0	0	0	0	0	0	0	0	0	0	0	0	0	0	0	0	0	0
RPL21P24	na	0	1	1	4	1	0	4	5	0	0	0	0	6	0	3	0	1	0	1	1	0	8	0	0	1	0	0	1	3	0	0	1	2	2	0	1	0	3	1	0	5	4	0	1	0	2	2	1
RF00088	na	0	0	0	0	0	0	0	0	0	0	0	0	0	0	0	0	0	0	0	0	0	0	0	0	0	0	0	0	0	0	0	0	0	0	0	0	0	0	0	0	0	0	0	0	0	0	0	0
FRMD7	na	0	0	1	0	0	1	0	0	3	88	0	1	0	0	6	0	1	2	0	558	1	0	1	0	4	1	1	3	1	5	3	2	1	0	7	9	2	2	7	2	16	2	0	0	3	0	0	2
AC105265.4	na	0	0	0	0	0	0	0	1	0	0	0	0	0	0	0	0	0	0	0	0	0	0	0	0	0	0	0	0	1	0	0	1	0	0	0	0	2	0	0	4	1	0	1	0	0	1	0	0
GCSAML	na	10	11	14	27	18	9	27	38	56	11	49	0	39	22	17	14	8	26	16	0	5	20	20	4	82	22	17	73	19	5	14	47	32	37	3	17	20	12	12	9	16	86	1	2	29	15	21	31
AL590666.3	na	1	0	0	0	0	2	1	0	0	0	0	0	1	0	0	0	2	1	1	1	0	1	0	4	0	0	1	0	1	1	1	0	2	0	0	3	1	0	0	0	0	1	0	0	0	0	0	1
OR51AB1P	na	0	1	0	0	0	0	1	1	0	0	0	0	0	0	1	0	1	0	0	3	0	0	2	0	2	0	0	0	1	0	0	0	0	1	1	1	0	0	0	2	2	0	0	0	1	0	0	0
GNAT1	na	0	0	1	1	1	0	2	2	3	1	1	0	2	1	2	1	4	3	2	1	1	2	1	1	3	0	0	0	1	1	0	1	0	0	1	1	6	1	1	0	2	0	0	1	1	2	11	3
AC139530.2	na	164	137	144	142	228	177	234	134	183	94	84	230	234	154	198	111	147	143	149	205	127	216	203	248	163	105	113	225	157	273	94	140	357	141	52	147	220	356	54	365	167	268	187	89	256	221	153	229
ZNF813	na	640	185	564	338	227	260	199	135	282	584	183	37	623	224	421	142	39	298	409	373	92	195	351	195	753	293	637	132	352	215	473	214	211	377	48	464	86	522	642	131	268	240	147	89	358	222	195	557
COX5BP2	na	0	0	0	0	0	0	0	0	0	0	0	0	0	0	0	0	0	0	0	0	0	0	0	0	0	0	0	0	0	0	0	0	0	0	0	0	0	0	0	0	0	0	0	0	0	0	0	0
RNU6-1277P	na	0	0	0	0	0	0	0	0	0	0	0	0	0	0	0	0	0	0	0	0	0	0	0	0	0	0	0	0	0	0	1	0	0	0	0	0	0	0	0	0	0	0	0	0	0	0	0	0
DCAF17	na	986	854	926	735	614	858	1478	1293	2457	1369	756	523	1333	1070	1330	1355	748	1241	1632	674	295	583	857	512	1622	954	668	1407	922	428	599	680	608	1108	512	1661	592	825	778	1798	730	1072	446	415	1312	1053	1058	1453
AC138969.2	na	208	51	30	104	5	0	151	12	17	31	18	76	105	458	341	4	1371	388	21	0	85	88	135	4	119	270	78	109	12	311	2016	51	22	55	5	95	69	18	469	49	269	352	34	20	28	375	182	10
MIR4484	na	1	0	0	0	0	0	0	0	1	0	1	0	2	0	1	0	0	0	1	0	0	0	1	0	0	0	0	1	0	0	1	0	0	0	0	0	0	0	0	0	0	0	0	0	0	0	0	0
TMEM200A	na	5935	3333	3229	4594	2187	4193	2927	6570	8927	4608	756	2370	2436	2309	3776	4654	532	2533	6876	709	2054	1582	4118	1515	7552	2217	2557	5706	8079	1107	1424	1688	1808	4897	3002	5857	1505	740	92	1655	3974	9946	484	2618	5242	2448	6091	7451
AC008622.2	na	11	19	21	7	31	18	14	7	19	16	33	31	22	9	25	24	2	10	16	26	21	20	28	7	16	13	29	21	20	17	13	27	22	12	8	12	18	17	11	23	8	29	6	67	39	16	10	8
OR12D1	na	0	0	0	0	0	0	0	1	1	0	0	0	0	0	0	0	0	1	0	0	0	0	0	6	0	0	0	1	0	0	0	0	0	0	1	0	0	1	0	0	0	0	0	0	0	0	0	0
NIP7P3	na	2	0	0	0	0	0	1	1	2	0	0	0	0	0	0	0	0	1	0	8	0	2	1	0	0	0	0	0	0	0	0	0	0	0	0	1	1	0	0	0	1	1	0	0	2	0	0	0
IGHVII-28-1	na	0	0	0	0	0	0	0	0	0	0	0	0	0	0	0	0	0	0	0	0	0	0	0	0	0	0	0	0	0	0	0	0	0	0	0	0	0	0	0	0	0	0	0	0	0	0	0	0
CTSL3P	na	431	4	252	189	239	193	532	323	944	4	12	727	474	117	1191	264	452	166	419	0	13	531	774	165	483	41	95	539	16	264	142	373	95	77	40	186	268	4	0	0	110	97	134	86	259	280	306	56
AC093852.1	na	0	0	0	0	0	0	0	0	0	0	0	0	0	0	0	0	4	0	0	0	0	0	0	0	0	0	0	0	0	0	0	0	0	0	0	0	0	0	1	0	0	0	0	0	0	1	0	0
RNVU1-3	na	24	2	0	3	6	3	5	11	10	0	2	48	0	7	3	5	5	8	1	4	0	8	0	11	3	5	0	6	5	13	6	4	4	3	1	5	7	5	5	3	3	0	3	3	14	8	10	4
LRRK1	na	4645	2110	780	1395	766	1102	2653	3589	4251	974	2082	657	4729	3711	3445	3517	611	5879	2386	805	1305	933	2378	1589	3548	2257	1808	4049	1648	1764	1170	1647	1660	2137	1855	2122	1217	1082	199	1957	1289	2803	1867	1038	2368	963	2601	2622
KLK5	na	1	4	0	0	0	0	1	1	1	178	0	0	0	3	0	0	15	4	1	2	0	1	7	0	2	0	0	0	1	11	0	0	0	1	0	0	2	15	2	0	23	0	4	0	0	1	0	7
RNU4-78P	na	2	2	2	1	5	1	5	2	4	0	1	0	0	6	4	0	0	3	0	2	1	4	1	0	3	3	0	4	3	2	3	2	1	3	1	6	3	1	5	1	1	2	0	0	9	10	4	5
TRIQK	na	4450	2784	3435	3177	2138	3234	2171	4571	5499	2963	4114	2532	3079	1763	2795	4359	986	2181	4323	2110	1280	1585	2063	1358	5032	3188	4420	6636	2724	1411	3770	2659	2080	3426	1889	2986	1664	4484	1095	2559	2196	5463	569	2254	5083	2054	3263	5139
AC024337.2	na	161	48	104	91	237	149	253	535	620	18	328	453	345	182	449	35	79	104	90	0	53	340	172	471	233	108	58	495	64	176	88	205	185	136	45	115	215	116	9	3	217	207	108	65	640	250	256	82
RPS6KA4	na	1528	2426	1664	1306	1311	920	2804	1776	2091	2166	1409	963	2332	2849	1935	2147	1528	3700	3077	3069	1656	1364	2569	1568	2593	1932	1598	1604	2401	2390	1477	1314	2112	1931	1457	3208	1910	1259	1394	7441	1287	2060	2222	2062	1904	1253	2292	2092
POMT1	na	1638	1717	2790	2077	2261	1200	2613	3076	2550	2480	1890	1948	2920	2638	3118	1339	1592	2106	3474	1737	2277	1741	2414	1049	2586	1698	3300	3426	1716	1303	2173	1741	2129	1502	1565	2483	1485	2445	1084	3117	2129	3883	716	1525	2937	3485	3276	3585
MTIF2P1	na	42	1	2	1	2	0	0	3	9	8	5	0	0	4	7	6	1	2	8	4	3	0	4	1	4	0	1	15	1	2	2	0	1	0	1	0	1	5	3	12	4	6	2	1	1	5	2	0
MRPS17	na	864	485	682	456	502	284	501	579	1153	569	716	576	747	492	771	655	362	400	664	664	484	410	585	352	696	368	486	502	854	457	427	519	622	525	432	485	490	1128	497	449	360	920	263	512	669	860	920	730
EXOC2	na	2096	2157	2648	2054	1319	1035	1915	2334	3533	3015	2076	872	2019	2398	1954	4351	669	2796	2207	1717	1145	975	2343	992	3977	1896	1996	2177	3395	1113	1322	1794	1975	2235	1365	3250	1067	1913	1276	3809	1740	2940	702	1187	2428	1478	2086	2970
F12	na	1249	75	249	180	103	158	494	81	265	228	11	102	343	37	570	372	760	172	341	37	998	217	503	138	212	110	197	368	13	406	1103	175	204	128	201	457	100	68	4	74	164	405	138	930	86	1070	134	265
CEACAMP7	na	0	0	0	0	0	0	0	0	1	0	0	0	0	0	0	0	0	0	0	0	0	0	0	0	0	0	0	0	0	0	0	1	0	0	0	0	0	0	0	0	0	0	0	0	1	0	0	0
MIR3907	na	0	0	0	0	0	0	1	0	0	0	0	0	0	0	1	0	0	0	0	0	0	0	0	1	0	0	0	0	0	0	0	0	0	0	0	0	0	0	0	0	0	0	0	0	0	0	0	0
AL136369.1	na	0	0	0	0	0	0	0	0	0	0	0	0	0	0	1	0	0	0	0	0	0	1	0	0	0	0	0	0	0	0	0	0	0	0	0	0	0	0	0	0	0	0	0	0	0	0	0	0
PLCXD2-AS1	na	0	1	1	1	0	1	3	1	1	0	0	0	0	1	0	1	0	1	2	0	0	0	0	0	0	0	0	0	1	0	0	0	0	0	0	1	1	0	0	1	0	1	0	0	2	0	1	1
AC022447.1	na	1	0	0	0	0	0	0	0	1	0	0	0	0	0	0	0	0	0	0	0	0	3	0	0	0	0	0	0	0	0	1	0	0	0	0	0	1	0	0	0	1	0	0	0	0	0	0	0
MLF2	na	10872	8336	9733	9246	9941	5776	7378	9935	15719	9679	10476	22268	9471	7129	9228	10567	5200	8621	11299	8391	8234	6385	10136	8942	12242	6079	11148	10835	7812	9339	7848	10426	11479	7252	7531	9909	10053	10757	8731	17564	7486	12954	4506	10808	20142	10055	13206	11329
PCSK2	na	6	0	1	0	3	7	1	0	9	26	1	2	2	3	10	0	6	1	0	6	1	5	7	9	1	0	7	10	1	0	3	6	0	2	1	0	3	13	7	6	6	0	2	0	3	2	2	1
CCR4	na	57	198	199	62	36	67	525	370	215	36	128	19	143	103	172	337	10	2021	257	4	62	82	116	85	354	488	83	327	26	35	45	102	416	300	127	1139	79	44	30	102	104	164	81	189	184	33	105	110
BAMBI	na	78	340	708	152	1119	363	2587	1020	1950	1897	424	168	680	542	237	2481	131	1939	2319	259	787	950	1652	796	2357	584	1782	1141	1747	312	323	453	1340	1330	1461	1974	189	629	466	275	1690	255	521	2232	798	1715	1221	2997
Z98747.1	na	0	0	0	0	0	0	0	0	0	0	0	0	0	0	0	0	0	0	0	0	0	0	0	0	0	0	0	0	0	0	1	0	0	0	0	0	0	0	0	0	0	1	0	0	0	0	0	0
DOCK4-AS1	na	5	4	2	2	4	2	8	9	16	0	0	0	6	3	4	0	3	10	1	2	0	7	5	1	6	4	1	6	2	1	4	1	1	1	3	2	8	0	0	3	5	5	0	0	10	15	4	1
FANCI	na	791	730	915	948	282	336	1012	673	2273	465	543	702	839	1294	1110	708	731	1515	1020	3320	365	426	876	434	1439	776	766	1188	415	407	480	473	662	622	419	1326	578	734	424	3197	518	1051	737	360	1237	612	602	1476
TRBV6-5	na	5	33	2	5	4	1	58	35	16	6	21	19	34	41	9	14	0	2837	30	0	11	16	6	10	32	41	9	30	7	11	7	79	86	28	13	57	23	5	0	213	3	15	44	59	28	3	12	28
CARS	na	3582	2956	2129	2608	1787	1617	2665	2275	5527	2283	4913	1619	2933	3630	2265	3878	2262	2959	3284	2981	1801	1722	2882	1696	4227	3300	2409	3609	2651	2329	2697	2717	2130	2427	1205	3449	3046	2389	2011	6084	1915	3735	1523	1825	3644	2551	3304	3846
ATP5MC1P6	na	0	0	0	0	0	0	0	1	0	0	0	0	0	0	0	0	0	0	0	2	0	0	0	0	0	0	0	1	0	0	0	1	1	0	0	0	1	0	0	3	0	0	0	0	0	0	0	0
OR6C69P	na	0	0	0	0	0	0	0	0	0	0	0	0	0	0	0	0	0	0	0	0	0	0	0	0	0	0	0	0	0	0	0	0	0	0	0	0	1	0	0	0	0	0	0	0	0	1	0	0
RNU4-31P	na	0	1	0	0	0	1	0	3	1	0	0	0	0	0	1	0	0	2	0	0	0	3	0	0	1	0	0	0	0	0	0	0	0	0	0	0	3	0	1	0	0	0	7	0	0	2	2	0
ITPK1-AS1	na	1	0	0	3	3	3	14	1	4	1	0	1	10	0	3	1	3	4	0	1	4	8	5	3	2	1	0	4	0	0	3	2	1	4	0	1	5	0	5	4	1	2	1	5	7	10	9	1
RNU5E-3P	na	0	0	0	0	0	0	0	0	0	0	0	0	0	0	0	0	0	0	0	0	0	0	0	0	0	0	0	0	0	0	0	0	0	0	0	1	0	0	0	0	0	0	0	0	0	0	0	0
HELZ	na	4521	3001	4184	4208	2166	2757	4313	5000	7126	3908	3461	1479	6474	3965	4589	3049	1827	4382	6460	2069	1216	2199	4701	1803	8532	3799	3788	6283	2646	1761	3006	2832	2914	3777	1985	4332	3005	3636	1828	3336	2642	8356	1552	1442	6128	2885	3633	4629
ADGRG1	na	34581	16397	21871	20806	19874	23919	11727	10367	24986	128243	5954	17765	16245	27025	12609	17554	22425	20019	23226	564	22566	10231	35543	7259	81413	18471	48374	32186	41038	17194	20307	13188	11981	22930	4145	17481	29918	20004	39028	2000	13076	45094	4012	7070	60489	19148	17499	34038
RN7SL148P	na	0	0	0	0	0	0	0	0	0	0	0	0	0	0	0	0	0	0	0	0	0	0	0	0	0	0	0	0	0	0	0	0	0	0	0	0	0	0	0	0	0	0	0	0	0	0	0	0
TMEM182	na	690	281	530	259	120	283	163	304	742	280	572	344	366	191	420	947	145	259	458	187	167	99	328	98	534	269	399	659	501	154	405	121	148	364	176	403	247	564	137	226	168	633	115	204	456	168	356	460
CHRNE	na	205	94	79	139	79	44	83	170	162	137	51	24	102	42	95	206	139	328	190	39	224	49	324	180	132	324	124	131	113	130	93	124	139	65	57	122	310	77	11	144	46	241	73	85	126	167	143	109
AC211433.1	na	36	4	13	8	18	17	37	14	47	3	2	7	36	15	35	7	10	13	9	33	0	8	7	19	22	4	4	12	5	10	22	6	2	11	3	10	19	1	11	3	9	17	2	2	39	42	13	5
SPERT	na	1	2	0	0	0	1	2	6	0	3	0	0	0	1	0	13	1	1	0	1	1	0	0	1	1	8	1	1	8	2	0	4	0	1	1	1	0	35	0	0	1	1	0	0	1	0	1	0
SERPINA11	na	0	1	0	2	2	1	1	0	0	0	0	0	1	0	0	1	10	0	0	0	0	0	1	1	0	1	2	1	8	2	2	0	0	3	0	0	2	0	0	1	0	0	0	0	2	0	0	1
RPS3AP17	na	0	0	0	0	0	0	1	1	0	0	0	0	1	0	1	0	0	2	0	1	0	0	0	0	0	0	0	0	0	0	0	0	0	1	0	0	0	0	0	0	0	0	1	0	0	0	0	1
FGF22	na	5	3	2	4	3	0	11	9	14	1	2	2	9	2	11	15	2	6	5	3	5	9	9	4	2	0	1	7	3	6	0	3	8	2	3	8	4	0	4	1	5	3	2	1	7	20	5	4
OR8B9P	na	0	0	0	0	0	0	0	0	0	0	0	0	1	0	0	1	1	0	0	0	0	0	0	0	2	0	0	0	0	0	0	0	0	0	0	0	2	0	0	0	0	0	0	0	0	0	0	0
AC007614.2	na	2	0	0	1	0	0	0	0	1	0	0	1	0	1	1	0	5	0	0	2	0	7	0	0	0	1	1	0	0	1	0	0	0	0	0	0	2	0	5	1	1	0	0	0	0	0	1	0
HMGN1P3	na	0	0	0	0	0	0	0	0	0	0	0	0	0	0	0	0	0	0	0	0	0	0	0	0	0	0	0	0	0	0	0	0	0	0	0	0	0	0	0	0	0	0	0	0	0	0	0	0
SLC9A3	na	31	40	1525	625	1351	57	205	1095	1515	1301	166	39	626	57	1861	9	44	717	4349	120	1111	377	287	218	2439	1952	72	744	60	280	16	1682	152	824	506	1491	144	133	82	22	1251	95	57	47	1108	4356	175	374
RADX	na	1786	150	643	840	343	906	821	1002	2163	247	1609	250	1051	98	1069	357	466	476	1131	15	294	429	655	359	566	478	591	1533	751	43	648	459	301	492	510	504	590	573	20	252	327	831	264	494	1348	314	749	1051
PRPSAP2	na	1786	1195	1662	1603	1357	1847	1830	2564	2561	1066	2268	627	2313	1107	2312	2220	535	1448	2437	1897	1121	1008	1918	770	1993	1262	1716	2829	2139	1062	1191	1497	1364	1491	781	2241	1167	2583	1194	2120	1393	2387	465	2039	1209	1625	2134	2195
ELOVL4	na	20	137	39	99	79	30	64	132	206	117	103	82	55	99	52	17	42	190	73	212	32	53	79	76	172	133	63	74	79	32	57	113	83	132	15	74	69	88	827	69	88	93	47	99	143	56	81	133
TIMM8B	na	909	1701	1558	1595	1735	874	1032	1454	2650	1243	1708	1554	1355	1190	1668	2262	1456	1618	2290	1172	1840	1343	1512	1447	2193	1210	1586	1821	2902	1527	2109	1935	2643	1479	1271	2730	1962	1970	1105	3312	1301	2742	1451	2746	2020	1920	2550	2760
RN7SL96P	na	0	0	0	0	1	0	0	0	0	0	0	1	0	0	0	0	0	0	0	0	0	0	0	0	0	0	0	0	0	0	0	0	0	0	0	0	0	0	0	0	0	0	1	0	0	1	0	0
AC105233.3	na	3	0	0	0	0	2	0	0	0	0	0	20	0	0	1	0	0	0	0	0	1	0	0	0	1	0	2	0	1	0	0	1	0	0	1	0	0	0	0	0	0	0	0	6	2	1	4	0
NUP43	na	2758	1272	1512	2230	1559	1413	1341	2054	3600	1504	3284	1531	1859	1741	1321	1704	763	1969	1521	856	1039	1430	1917	1123	3229	1508	1163	2863	2722	1431	1092	1849	1563	1947	1199	2531	1362	1536	1193	2768	1679	3014	1033	1531	3177	1751	2408	2213
SLC9A7	na	1235	1613	1527	560	571	782	1143	1055	1765	1279	2118	407	1010	975	757	5663	582	1847	1317	4640	699	493	1376	520	2778	1250	1429	1927	1600	570	801	559	635	909	615	1218	1119	3131	5656	8576	893	1361	875	731	1785	527	787	1480
CYCSP30	na	0	0	0	0	0	0	0	0	0	0	0	0	0	0	0	0	0	0	0	0	0	0	0	0	0	0	0	0	1	0	0	0	0	0	0	0	0	0	0	0	0	0	0	0	0	0	0	0
LINC01989	na	2	3	0	0	0	1	6	2	2	0	1	1	0	6	5	0	4	4	0	0	0	9	1	4	2	0	2	1	0	0	1	0	0	0	2	2	3	1	1	1	1	2	1	0	1	0	2	0
IGLJ5	na	0	0	0	0	0	0	0	0	0	0	0	0	0	0	0	0	0	0	0	0	0	0	0	0	0	0	0	0	0	0	0	0	0	0	0	0	1	0	0	0	0	0	0	0	0	0	0	0
RPS6KA1	na	2676	2296	2410	2127	1842	1438	3972	2760	2961	4803	2176	2597	3231	2007	2948	3286	1630	5209	4694	1072	2618	1583	1988	1442	5353	3753	2705	3880	3231	3670	1887	2391	3038	2362	3260	3264	2554	3897	1294	4554	1738	4020	4236	1593	4793	1300	3453	3438
NLRC4	na	163	123	252	104	108	113	451	322	339	127	757	118	242	306	367	477	192	684	470	80	112	144	219	133	605	400	232	402	206	169	149	162	228	274	127	668	250	84	44	428	224	316	359	241	246	97	176	291
NMRAL2P	na	186	20	3	1	1	5	3	7	15	59	15	939	4	27	8	765	9	4	2	30	3	5	2	5	55	15	2	19	1	9	435	1	4	5	4	16	16	3	207	96	33	12	33	11	22	18	2	1
ISCA1	na	2108	2776	3484	2628	2427	2070	2363	3936	4776	2799	3589	1607	2808	3318	2975	4336	1267	2175	3926	1229	1765	1439	2369	1206	4598	2234	2977	3329	3939	1878	2789	2878	2455	2878	1348	3269	1541	3515	3749	2162	2299	5030	609	2106	3081	4130	3335	4551
HNRNPA1P57	na	3	0	0	0	1	4	2	2	4	2	2	0	4	1	6	0	2	3	0	2	0	2	0	0	1	6	1	9	5	0	0	1	5	1	1	1	1	2	4	2	2	2	0	0	1	0	2	3
FAM178B	na	4	23	3	7	15	8	6	7	40	7	4	5	8	21	11	0	24	20	6	22	6	20	10	14	16	9	14	8	10	18	15	5	16	10	1	4	31	19	5	6	5	8	18	1	11	10	4	8
IFI30	na	186	28	60	39	109	102	87	231	257	28	117	233	63	167	270	156	232	847	71	55	21	180	57	237	205	341	28	68	30	130	45	70	106	54	31	241	795	17	57	625	72	79	253	105	301	116	122	35
PTGES3P5	na	0	0	0	0	2	0	0	0	3	0	0	0	0	0	0	0	0	0	0	0	0	0	0	0	0	0	0	0	0	0	0	0	0	0	0	0	0	0	0	0	0	4	0	0	0	0	0	1
AL365357.1	na	3657	241	0	4	146	2	1	149	1004	127	6	5	359	4	348	191	189	250	2	8	18	5	2	123	607	3	114	4	649	0	191	476	165	1	5	327	4	233	319	601	160	593	127	22	6	9	6	1041
TBP	na	796	735	478	909	660	522	722	1010	1544	615	931	465	763	850	649	577	375	751	727	484	406	602	983	514	1296	698	414	1078	865	517	389	623	746	752	395	980	534	827	445	883	771	1186	290	582	1060	862	1044	966
DYNLT1	na	2844	3811	2729	4301	4715	2079	2553	4445	10006	4388	4234	4695	2687	3505	2908	2495	1796	5263	4204	1359	3273	3483	3626	3897	6615	3280	3442	4964	5142	3189	3066	3956	6600	4086	2966	5816	4125	3955	1790	6274	3893	5753	2858	6047	6730	6063	6283	5749
MIR93	na	1	1	0	1	1	1	4	3	5	0	3	1	7	1	6	2	6	2	1	2	2	1	4	1	5	2	1	4	0	1	1	1	5	0	0	2	3	2	2	3	4	1	0	0	3	3	4	3
AC012488.1	na	1	0	0	0	0	1	0	0	0	0	0	0	2	1	1	1	2	0	0	0	0	0	0	0	1	0	0	0	0	0	0	0	0	0	0	0	1	0	2	1	1	2	0	0	4	1	0	0
AC008429.4	na	1	0	0	0	1	2	2	0	5	0	0	2	2	4	1	1	3	2	1	1	0	2	0	1	3	1	0	0	0	1	1	0	0	0	0	1	1	0	1	2	1	1	6	2	1	5	1	0
RF00622	na	0	0	0	2	1	0	0	0	0	0	0	0	1	0	0	0	1	1	0	0	0	0	1	0	0	0	0	1	0	0	0	1	0	0	1	0	0	0	1	1	0	0	1	1	0	0	0	1
HSF5	na	5	10	4	1	0	4	14	10	9	2	7	0	3	4	11	1	3	68	2	0	0	8	3	8	8	10	3	4	0	0	1	3	10	14	2	24	4	2	0	9	1	4	2	10	4	2	3	5
YWHABP2	na	11	7	11	15	11	6	19	14	11	12	7	4	9	7	10	7	0	5	12	3	2	0	7	3	10	5	2	13	11	2	4	10	3	10	13	6	3	7	9	4	3	6	4	1	19	6	7	7
TRIM27	na	3405	3616	2782	2828	2214	1485	4115	3631	6317	2915	3848	1819	3399	3525	3348	5352	1783	3369	3233	2030	2222	2286	3229	2086	4295	2864	2125	3589	3281	2139	2402	2716	2817	2868	1550	4715	2291	3394	1645	3483	2712	3486	1399	2263	4053	3113	4884	3434
AL109933.2	na	0	0	0	0	1	1	0	0	1	0	0	1	0	0	2	0	0	1	0	0	0	0	0	0	1	0	0	6	0	0	0	0	0	0	0	0	0	0	0	0	0	0	0	0	0	2	0	0
AC092132.2	na	0	0	0	0	0	0	0	0	0	0	0	0	0	0	0	0	0	0	0	0	0	0	0	0	0	0	0	0	0	0	0	0	0	0	0	0	1	0	0	0	0	0	0	0	0	0	0	0
AC003988.1	na	0	0	0	0	0	0	0	0	0	0	0	1	0	0	2	0	0	0	0	0	0	0	0	0	0	0	0	0	0	0	0	0	0	0	0	0	2	0	0	0	0	1	0	0	0	0	0	0
ING2	na	513	594	634	897	408	514	604	488	639	382	559	300	504	466	466	788	107	566	934	603	507	320	580	289	700	592	590	371	511	303	791	474	585	483	205	622	469	735	455	677	444	675	161	633	614	696	632	747
CCNB2P1	na	0	0	0	0	0	1	2	2	1	0	0	0	2	0	0	2	0	0	0	4	0	0	0	0	1	3	2	1	3	0	0	0	0	2	0	1	0	1	13	1	1	0	0	0	4	1	3	0
TRERF1	na	531	945	625	900	656	211	1358	1009	1027	857	865	333	1032	1682	752	449	562	2083	1190	1197	258	389	955	649	1104	1105	669	1140	406	341	666	616	808	888	283	901	753	754	156	1851	447	1152	583	342	989	939	995	730
H2AFB2	na	0	0	0	0	0	0	0	0	0	0	0	0	0	0	0	0	0	0	0	0	0	0	0	0	0	0	0	0	0	0	0	0	0	0	0	0	0	0	0	0	0	0	0	0	0	0	0	0
BCAS1	na	34	600	3	4	5	16	27	17	15	21	36	10	6	53	27	86	20	45	15	507	6	33	4	2956	11	29	5	9	5	30	6	2	12	10	19	2	31	832	23	11	18	16	28	23	14	13	6	9
AC011506.1	na	7	8	1	3	1	6	3	0	4	5	4	0	6	3	14	4	4	3	7	13	8	4	0	7	3	2	4	8	5	0	5	8	2	5	13	5	8	1	4	9	1	6	1	13	1	6	2	11
CPED1	na	458	1456	1428	1340	680	676	1083	2018	1146	1461	568	87	1274	2010	708	282	227	2876	1927	1659	303	423	1508	1174	4750	1571	973	3007	1214	797	502	1028	682	1982	354	1474	859	1973	395	1844	1145	1784	604	231	1785	482	969	1876
RF00108	na	0	0	0	0	0	0	0	0	0.333333333	0	0	0	0.333333333	0	0.333333333	0	0.666666667	0.666666667	0	0.333333333	0	0	0	1	0.666666667	0.333333333	0.333333333	0	0	0	0	0	0	0	0	0	0	0	1.666666667	0	0	0.333333333	0.666666667	0	0	0.333333333	0	0
PPP1R1A	na	7750	7052	5	18	22	7	14	7	134	4286	1066	7492	13	5073	12	1431	69	668	20	6	184	12	4	867	32	393	11	14	5	2683	1171	9	24	29	149	14	102	131	28	23	256	444	4228	191	97	37	17	27
ECM1P1	na	1	0	0	0	0	1	0	0	0	0	0	0	0	1	2	0	5	0	0	0	0	0	0	0	1	0	0	0	0	0	0	0	0	0	0	0	1	0	2	0	0	1	0	0	0	0	0	0
AC068700.1	na	10	9	2	2	2	1	5	3	9	10	8	6	1	54	3	6	15	5	10	0	1	2	0	3	6	18	38	16	2	6	81	3	10	5	2	7	6	10	1108	11	6	17	0	3	35	1	8	0
AC120193.1	na	3	4	5	1	1	2	9	8	3	3	2	9	7	5	4	2	1	17	4	0	0	2	1	2	5	12	2	3	3	2	3	2	3	1	2	8	4	4	0	10	0	1	17	1	21	0	2	1
AC138969.3	na	0	0	0	0	0	0	0	0	0	0	1	0	0	0	0	0	0	0	0	0	0	0	0	0	1	0	0	0	0	0	0	0	0	0	1	0	0	0	0	0	0	0	0	1	0	0	0	1
PRKAB1	na	6070	4026	6508	4270	3254	6014	4394	4220	8096	5791	3248	9466	6592	2941	5104	10495	1062	5012	6616	1578	3157	3631	3398	1750	8838	3734	8569	9818	8843	5126	1808	5729	4261	4403	2205	12012	2284	5155	5962	2389	5321	6849	1586	1905	5154	5910	5159	10515
RSPH10B	na	9	0	1	0	2	1	6	10	20	3	3	4	5	2	7	0	8	4	2	4	1	9	3	4	2	1	0	5	0	5	0	4	4	2	0	6	8	1	3	6	7	3	10	1	5	16	10	3
MYOM3	na	7422	1013	5928	1847	2845	1838	4847	4021	3701	5910	312	2863	7054	1394	5515	3568	394	1419	4029	46	3524	2636	3165	1384	2858	907	4928	7484	2246	3248	3341	1821	2377	3437	2922	8053	1348	254	28	772	3571	7024	675	815	2130	3215	5366	1950
AMZ2P2	na	7	0	0	3	3	5	10	5	10	1	1	1	5	0	2	1	2	4	0	2	0	4	3	2	2	1	3	3	4	1	1	2	1	2	0	4	2	0	2	0	1	1	3	2	21	6	7	2
AP005136.1	na	1	0	0	0	0	0	2	0	1	0	0	0	0	0	0	0	2	0	0	2	0	0	0	0	0	0	0	0	0	0	0	0	0	0	0	0	0	0	0	0	0	0	0	0	0	0	0	0
NUDT19P5	na	1	0	0	0	1	1	0	2	0	1	0	0	1	1	0	2	0	1	1	3	0	0	0	0	3	0	0	1	0	0	0	0	0	1	0	0	0	0	20	0	2	0	0	0	1	0	0	1
IFT140	na	3917	1689	2342	2122	1967	2721	2615	2675	2706	2765	1846	2456	3100	1862	2291	2779	1495	2049	4029	832	1729	2042	2039	1568	3749	1626	2938	3641	3536	2064	2209	1712	1834	1784	2232	2172	2648	2784	508	1374	1939	2867	1378	962	3011	2608	2534	3143
AL158050.1	na	3	0	1	2	1	5	4	2	5	2	0	0	1	2	3	0	1	1	1	2	1	2	5	1	5	2	1	3	2	0	3	1	1	1	4	3	1	0	1	3	2	4	2	2	1	2	5	7
CRYBG1	na	11130	4016	4733	3427	2281	5089	7696	7757	11068	3899	7030	1822	4280	12999	4787	11259	3121	5170	11748	1276	2808	2778	5009	2419	6442	2531	7674	16169	9652	1813	4080	2974	2357	4606	3980	9646	2099	4118	2329	5099	3876	12442	1999	3428	8476	2522	7576	6675
AC136469.2	na	1	1	0	1	0	0	2	2	3	0	1	1	1	1	1	1	3	0	0	1	0	0	0	2	1	2	0	0	0	2	1	0	1	3	0	1	3	1	1	0	2	2	0	0	1	0	5	1
HCFC1R1	na	5040	11428	6867	3724	6418	2963	4512	4209	4946	3406	5941	11789	5301	7425	5866	6063	5432	4580	13715	3226	7513	5722	4332	12583	9081	3125	5005	4375	7580	11805	6951	8034	12998	3687	9519	3897	12222	5858	1080	7318	4023	5450	13538	9456	9855	6064	6170	9690
NUCKS1P1	na	0	0	0	0	0	1	1	0	0	0	0	1	1	0	1	0	0	0	0	0	0	0	0	0	0	0	0	0	0	0	0	0	1	0	0	0	0	0	2	0	0	0	0	0	3	0	0	0
AC129510.1	na	106	19	18	14	42	30	59	48	81	5	8	19	40	53	40	11	23	30	22	15	7	54	25	22	37	20	2	69	11	36	15	30	24	19	7	44	49	9	4	54	46	26	59	4	47	71	29	7
RPSAP31	na	0	0	4	3	0	2	0	1	2	2	2	4	1	2	2	5	2	0	3	6	1	0	2	1	2	1	1	1	0	0	1	2	2	1	2	1	1	0	0	1	1	1	7	1	3	1	0	1
DEFB109A	na	4	0	0	1	0	0	3	3	6	1	0	2	1	0	0	1	4	3	1	0	0	0	0	0	2	0	0	2	0	1	0	4	2	1	0	1	0	0	2	0	0	0	0	4	0	5	1	1
RN7SL453P	na	0	0	0	0	0	0	1	0	0	0	0	0	0	2	0	0	0	0	0	0	0	1	0	0	0	0	0	0	0	0	0	0	0	0	0	5	1	0	0	0	1	0	0	0	0	0	0	0
AC096720.1	na	7	1	0	3	5	1	16	6	3	2	0	0	10	6	5	0	2	10	5	9	0	2	6	10	14	2	0	6	1	1	10	2	1	5	0	3	7	1	3	7	3	6	4	0	12	12	9	2
EDC3	na	1492	1775	1481	1389	986	1010	2037	1371	2506	1370	1971	956	2072	1718	1467	1669	1116	1626	2536	2429	1003	1213	2257	944	2733	1965	1340	2042	1529	1076	1307	1286	1567	1563	621	1799	1247	2166	1493	1671	1440	2654	1016	927	1909	1766	1848	2731
SNORA16A	na	0	0	0	0	0	0	0	0	0	0	0	0	0	0	0	0	0	0	0	0	0	0	0	0	0	0	0	0	0	0	0	0	0	0	0	0	0	0	0	0	0	0	0	0	0	0	0	0
TTTY14	na	12	84	0	0	0	0	0	0	0	153	118	206	0	158	0	221	237	122	0	68	9	0	0	144	0	46	0	24	12	0	16	140	197	0	65	0	42	18	5	55	1	22	98	181	31	0	32	0
RNU6-768P	na	2	0	0	0	1	2	2	6	18	0	0	0	2	0	6	2	2	0	3	0	1	0	3	0	1	0	0	2	8	0	0	1	1	1	0	2	0	0	0	0	1	5	0	0	0	1	0	1
POM121B	na	47	4	8	28	5	24	70	15	45	60	7	1	44	14	23	8	7	22	57	36	5	14	23	16	15	40	19	14	7	15	7	13	6	29	12	5	9	30	8	6	37	77	7	3	50	20	35	34
AC133550.2	na	15	3	5	7	7	17	23	19	21	1	0	6	17	10	11	5	4	17	11	16	2	19	8	11	16	3	1	17	4	0	5	9	8	11	3	14	12	6	24	11	13	4	17	2	32	57	6	1
RRN3P3	na	321	229	239	205	259	210	430	278	497	138	269	209	298	207	265	291	324	360	328	132	141	333	297	350	319	237	137	334	287	199	168	240	364	238	87	339	446	160	229	350	244	255	416	231	337	502	354	223
AL445248.1	na	11	5	8	6	8	5	12	9	21	2	4	1	14	17	7	3	6	13	6	3	0	10	1	3	8	9	7	11	4	5	9	3	5	8	2	10	12	3	3	4	8	14	1	0	26	11	7	5
AC095030.1	na	0	2	0	0	0	0	2	0	0	0	0	1	0	0	0	0	0	0	0	4	0	0	0	0	0	0	0	0	0	0	0	0	0	0	0	0	7	0	0	0	0	0	0	1	0	0	0	0
AC005154.5	na	2	2	1	1	3	6	3	2	17	0	1	4	2	8	4	0	0	3	3	1	0	4	0	2	1	0	0	2	0	2	4	0	2	1	0	3	3	0	0	1	1	0	2	0	6	2	2	1
VAV3-AS1	na	5	0	0	0	0	0	2	0	2	0	1	0	0	0	1	1	0	1	3	1	0	3	2	0	2	1	0	1	0	0	0	3	1	0	0	1	0	2	1	1	0	2	6	5	0	0	0	1
AC139085.1	na	0	0	0	2	0	0	1	1	1	0	2	0	0	0	4	0	2	0	0	0	0	3	0	0	0	0	0	2	1	1	0	0	0	0	1	0	1	0	2	1	0	0	1	0	0	1	0	2
BMP8A	na	85	36	40	54	39	91	46	136	44	21	45	5	57	468	40	11	52	126	26	17	5	45	47	46	153	160	28	47	24	32	90	50	30	28	3	140	106	37	22	26	65	127	41	1	99	76	72	59
OR4C45	na	0	0	0	0	0	0	0	0	0	0	0	0	0	0	1	0	0	0	0	0	0	0	0	0	0	0	0	0	0	0	0	0	0	0	0	0	0	0	0	0	0	0	0	0	0	0	0	0
EHD2	na	15734	23522	37481	24976	25548	10547	17411	22873	26499	4711	28036	5696	26712	27658	31251	3143	7127	15596	39803	13506	20273	11696	20353	23205	36732	21639	35692	30709	21924	14388	26807	31175	30196	22283	12248	13369	33539	39009	1693	27476	14553	45807	7711	9075	40515	16418	28581	34764
SLC25A34-AS1	na	4	24	1	8	20	2	5	0	8	6	6	6	11	30	0	4	17	5	3	3	1	6	14	27	9	14	7	2	0	6	7	12	21	12	3	10	29	11	2	10	3	8	28	3	10	11	2	6
ZNF705CP	na	0	0	0	0	0	0	0	0	0	0	2	2	0	0	0	4	0	0	0	0	0	0	0	0	0	0	0	0	0	0	0	0	0	0	0	0	0	0	0	0	0	0	0	0	0	0	0	0
RN7SKP113	na	0	0	0	0	0	0	0	0	0	0	0	0	0	0	0	0	0	0	0	0	0	0	0	0	0	0	0	0	0	0	0	0	0	0	0	0	0	0	0	0	0	0	0	0	0	0	0	0
SFRP2	na	3518	13492	215	473	209	67	85	201	1821	374	1593	31	32	14759	36	5	989	499	256	8098	24	471	96	8296	1564	1635	141	3808	5227	786	1700	1051	250	14321	782	5	503	10728	527	517	1233	5415	5099	50	110	47	647	613
OIP5	na	111	43	76	45	26	35	93	47	159	21	30	87	44	121	87	40	78	76	52	260	44	42	48	30	67	36	65	98	27	24	79	26	46	39	36	113	33	33	20	542	38	82	54	60	98	53	54	54
AC044860.3	na	0	0	0	0	0	0	1	1	0	0	0	0	0	0	0	0	1	0	0	0	0	0	0	0	0	0	0	0	0	0	0	0	0	0	0	0	0	0	0	0	0	0	0	0	0	0	2	0
Z82186.1	na	0	0	0	0	0	0	0	1	6	1	0	1	0	1	1	1	2	0	0	3	0	0	0	1	3	0	0	2	0	1	2	0	0	0	0	0	4	2	2	10	0	1	0	0	3	3	0	0
THPO	na	13	144	7	10	36	8	28	21	282	85	6	790	23	71	9	176	622	224	57	0	18	206	21	68	567	338	40	20	13	182	144	50	529	293	23	71	84	24	1	4	41	254	71	382	805	71	116	317
AC112653.1	na	0	0	0	1	0	0	0	3	0	0	0	0	0	0	0	1	0	0	1	1	0	0	0	0	1	0	2	0	1	0	0	0	0	0	1	0	1	0	0	1	0	2	0	1	0	0	3	1
HS6ST2	na	1	78	4	4	0	3	9	5	13	737	9	1	11	21	6	1	17	12	13	3	38	5	3	8	13	24	5	5	4	130	23	4	4	10	28	2	4	105	7	2119	87	17	13	0	163	5	5	15
AC007998.1	na	0	0	0	0	0	0	0	0	0	0	0	0	1	0	0	0	0	0	0	0	0	0	0	0	0	0	0	1	0	0	0	0	0	0	0	0	0	0	1	0	0	0	0	0	0	0	0	0
AC009963.1	na	0	0	0	0	0	1	0	0	1	0	0	0	0	0	0	0	0	0	0	0	0	0	0	0	1	0	0	0	0	0	0	0	0	0	0	0	0	0	0	0	1	0	0	0	0	0	0	0
AL096700.1	na	1	1	0	0	1	2	5	1	5	0	0	1	0	0	7	0	0	0	0	3	0	11	0	0	1	0	0	0	0	1	1	0	0	0	0	1	3	0	0	2	1	1	0	0	0	1	1	0
MPPE1P1	na	0	0	1	0	0	0	0	0	0	0	0	1	0	0	0	0	0	0	0	0	0	0	0	0	1	0	1	1	0	0	0	0	0	0	0	1	0	0	0	0	0	0	0	0	0	0	0	0
AC008581.1	na	0	0	0	0	0	0	0	0	0	0	0	0	0	0	0	0	0	0	0	0	0	0	0	0	0	0	0	0	0	0	0	0	0	0	0	0	0	0	0	0	0	0	0	0	0	0	0	0
MIR3646	na	13	1	7	0	3	5	20	0	0	1	0	3	8	1	8	8	0	2	15	0	2	18	6	1	2	2	10	5	0	3	3	4	3	6	1	3	12	0	0	0	10	5	3	3	0	21	1	10
AL591806.3	na	71	18	25	22	18	22	39	46	72	29	10	11	56	41	22	31	14	20	31	3	12	11	19	17	29	24	14	43	10	13	7	15	13	20	6	38	12	23	4	2	20	29	28	4	62	27	37	18
GOLGA4	na	3280	2384	3886	4791	1479	3515	5231	5505	6956	6096	3979	1077	5205	3917	4856	6364	1529	4826	6673	4855	1955	1811	4001	2092	6238	5194	3349	4789	2143	2198	2148	2855	2191	3853	1853	5236	3161	4691	13378	6763	3841	4416	924	2213	5740	4021	3889	4475
AC106821.1	na	0	0	0	0	0	0	0	0	0	0	0	0	0	0	0	0	0	0	0	0	0	0	0	0	0	0	0	0	0	0	0	0	0	0	0	0	0	0	0	0	0	0	0	0	0	1	0	0
IGHV3-42	na	0	1	0	0	1	0	0	0	2	1	3	0	1	0	0	0	1	0	0	0	2	0	0	0	0	4	0	1	0	0	0	0	0	0	1	1	3	0	0	0	0	2	0	0	2	0	0	10
KCNB1	na	3874	262	372	225	145	104	230	304	449	127	53	19	469	360	93	140	61	157	297	22	63	105	109	194	525	421	554	263	158	71	425	850	134	392	44	186	149	197	43	9	210	338	110	248	507	74	514	559
ANKRD31	na	89	15	43	64	17	30	42	56	146	17	84	25	55	22	46	93	31	49	109	18	14	11	92	16	27	50	30	86	55	11	36	23	24	36	5	75	22	28	35	28	37	31	23	14	113	34	38	84
SOX21	na	0	22	0	22	1	1	2	3	0	0	1	0	5	3	1	0	3	9	7	1	35	0	9	1	1	11	3	0	2	1	5	8	11	8	1	0	0	2	12	16	1	11	0	0	0	1	12	14
AC245884.6	na	1	0	0	1	0	2	0	6	6	0	0	0	0	1	11	0	1	3	2	2	0	5	0	0	2	0	0	0	0	0	0	0	0	0	0	2	2	0	6	1	2	1	0	0	5	1	1	0
C8orf76	na	263	322	192	224	195	207	247	265	449	176	380	338	252	334	248	545	343	252	275	252	148	154	244	200	356	358	206	235	192	218	298	188	263	271	105	280	261	199	273	901	182	311	260	344	294	214	309	230
CLU	na	118089	116392	206179	75566	104305	28611	57574	74792	66376	65652	20878	292563	112233	29992	103704	181738	26735	215610	85129	3141	99256	64053	394459	59630	88825	57604	188111	157460	41601	106438	206583	57730	96186	93832	5145	153302	59495	271860	12956	674	88382	270550	31190	88107	49525	82668	83277	123470
MIR4267	na	0	0	0	0	0	0	0	0	0	0	0	0	0	1	0	0	0	0	0	0	0	0	0	0	0	0	0	0	0	0	1	0	0	0	0	0	0	0	0	0	0	0	0	0	0	0	0	0
MRGPRX2	na	0	1	1	1	2	0	1	0	1	0	0	1	0	0	1	0	2	0	0	16	0	0	0	1	0	1	1	0	0	0	0	1	0	2	0	0	0	1	0	3	0	0	0	0	0	0	1	1
AL590240.2	na	0	0	0	0	0	2	1	0	1	0	0	2	0	0	0	0	1	1	0	2	0	2	0	0	0	1	1	0	0	1	0	0	0	0	1	1	0	0	1	0	0	0	0	0	2	0	0	0
AC008739.3	na	0	0	0	0	0	1	0	1	0	0	0	2	0	1	3	0	0	3	0	0	0	0	0	0	0	0	0	5	0	0	0	0	0	0	0	0	1	0	1	0	0	1	6	0	0	0	1	0
AC007551.1	na	2	0	0	0	2	1	2	1	6	0	0	1	3	2	2	0	0	1	2	1	0	3	0	2	2	1	0	3	0	0	2	0	0	3	0	0	2	0	0	0	0	1	4	0	3	1	4	1
CHMP1B	na	3334	4334	5164	5640	3521	2472	3494	7047	10409	5436	6055	2793	5351	3088	4793	7078	1396	4703	6579	1577	3791	1757	10617	2793	8537	4288	3089	6118	5234	1787	3064	4057	4129	4587	2192	5154	3771	7936	3721	4523	2958	7684	1496	3764	5130	3383	6825	8867
HMGB1P7	na	0	0	0	0	0	1	1	0	4	0	0	0	1	0	1	0	4	2	0	1	0	0	0	0	0	0	0	0	0	0	1	0	1	0	0	0	2	0	0	1	3	0	0	0	0	1	0	0
AC106872.11	na	0	0	0	0	0	0	0	0	0	0	0	0	0	0	2	0	1	0	0	0	0	0	1	0	0	0	0	0	0	0	0	0	0	0	0	0	0	0	0	0	0	0	0	1	0	0	0	0
PRR14L	na	2620	2341	3227	2382	1292	1587	3610	2705	4721	3265	2401	674	4681	2701	3045	2990	1137	3173	3916	2139	1059	1113	3335	1183	5455	2911	2180	4052	1527	1147	1924	1811	1722	2385	1460	3877	1681	2195	2916	2939	2059	6174	1107	1105	3971	1961	2924	3200
AC068733.2	na	0	0	0	0	0	1	0	0	0	0	0	2	0	0	0	0	0	0	0	0	0	1	0	0	0	0	0	0	0	0	0	0	0	0	0	0	0	0	0	0	1	1	3	0	1	0	0	0
AL138828.2	na	0	0	0	2	0	0	0	0	0	0	0	0	0	0	0	0	2	0	0	0	0	0	0	0	0	0	0	0	0	0	0	0	0	0	0	0	1	0	0	0	0	1	0	0	0	1	0	0
AC068137.1	na	0	2	0	2	1	2	0	1	7	2	2	2	2	0	1	0	0	0	2	1	0	1	2	1	2	0	2	1	1	3	0	1	2	0	2	0	2	0	0	1	1	4	1	2	0	2	1	7
AC087521.3	na	15	10	9	10	5	6	2	4	15	7	10	12	21	8	13	11	14	9	5	7	4	10	10	8	5	6	3	7	8	8	10	10	8	5	1	9	19	5	9	14	8	3	11	16	17	6	7	16
AL158828.1	na	0	2	0	0	0	0	0	0	0	0	0	2	0	1	0	0	0	0	0	1	0	0	0	0	0	1	0	0	0	0	0	0	0	0	0	0	2	0	0	8	0	1	1	0	0	0	0	0
AC098869.2	na	43	3	16	13	39	118	20	15	74	5	5	15	26	14	60	6	13	12	6	0	0	20	7	9	38	24	5	65	8	17	24	24	12	13	7	16	26	5	43	8	10	28	26	2	127	60	8	9
HMGN2P5	na	25	34	25	58	32	26	38	20	58	16	29	6	43	25	70	20	17	33	58	70	38	11	49	9	55	23	36	45	43	8	28	14	24	24	33	49	16	32	17	184	26	64	9	19	47	34	50	123
LINC02613	na	0	8	5	5	7	5	6	1	17	20	0	3	0	1	3	40	3	10	5	44	3	5	9	7	11	12	7	5	8	0	25	2	8	3	2	9	8	9	29	6	8	7	5	0	39	18	3	18
AL359694.1	na	1	4	0	0	3	0	0	0	1	0	2	1	2	9	1	0	0	3	0	2	0	2	0	3	1	0	0	1	0	0	0	1	0	0	0	1	0	0	6	1	0	2	0	0	0	1	1	0
AC004066.2	na	1	0	0	0	0	0	2	1	0	6	0	1	0	0	1	0	3	2	1	0	0	0	1	0	0	0	1	0	0	0	0	0	0	0	0	1	1	3	16	0	0	0	0	0	1	0	0	1
STARD8	na	2610	2985	4237	4744	1989	1554	3894	3107	3875	1842	1692	638	5846	2804	2786	3026	426	2041	4746	180	1687	1923	5113	1557	3643	2091	3388	4732	1744	972	1222	3478	2801	3761	1278	3725	1727	3705	508	1309	2878	4288	770	1019	3532	2919	4224	4651
AC093392.1	na	0	0	1	0	0	2	0	0	0	0	0	4	0	0	1	0	3	3	0	0	0	2	0	0	0	0	0	0	0	0	0	0	0	0	0	0	1	0	0	0	0	0	0	0	0	0	0	0
G3BP1	na	11596	10017	11286	12623	5106	6644	11449	10674	20137	10916	10351	4986	10626	9321	8582	28125	4089	12136	15353	11888	6710	6104	13310	4432	20502	12105	7420	10619	15757	4746	7003	7903	9299	11807	8049	15406	7261	17096	7482	17084	8388	19924	2809	8014	12569	10751	15591	20467
MIR549A	na	0	0	0	0	0	0	0	0	1	0	0	0	0	0	0	0	0	0	0	0	0	0	0	0	0	0	0	1	0	0	0	1	0	0	0	0	0	0	0	0	0	0	0	0	1	0	0	0
TEX48	na	0	0	0	2	0	0	3	0	1	0	0	0	0	2	0	2	4	1	0	54	0	2	0	0	0	0	0	5	0	0	1	2	0	0	0	1	2	0	3	13	0	2	0	0	1	0	0	0
AC025271.4	na	33	9	0	9	0	15	3	17	31	31	30	27	5	8	6	10	2	22	2	0	11	10	0	16	61	23	6	7	9	35	12	5	12	15	4	12	97	5	54	0	15	6	25	0	23	86	22	26
SETP15	na	0	0	0	0	0	0	0	1	0	0	0	0	0	0	0	0	0	0	0	0	0	0	0	0	0	0	0	0	0	1	0	0	0	0	0	0	0	0	0	0	0	0	0	0	0	0	0	1
AP005660.1	na	0	0	0	0	0	1	0	0	1	0	0	0	0	0	1	0	0	1	0	1	0	2	0	0	0	0	0	0	0	0	0	0	0	0	0	0	0	0	0	0	1	0	0	0	0	0	0	0
LINC01581	na	0	1	0	1	0	0	2	0	0	0	0	0	0	3	0	0	2	2	2	0	0	0	8	0	9	2	0	0	0	0	1	0	3	3	0	1	1	0	0	3	0	1	2	0	1	0	0	0
AC034111.1	na	7	1	0	0	10	2	6	7	7	1	0	2	8	3	11	1	2	1	2	2	0	8	2	0	5	0	1	4	3	2	0	2	4	1	1	3	3	0	1	1	3	2	4	0	10	12	1	1
OPTN	na	10379	8558	9381	9755	7290	4560	11160	14039	18732	8728	11612	6866	11961	13099	12091	18713	5538	12884	17247	1340	10172	5537	12315	4023	17333	11004	12646	16554	10015	6688	6739	9019	11335	11220	6941	18021	6693	6225	3181	17800	9322	19511	4183	9377	13790	11489	14192	19797
TBX3	na	166	906	562	274	1594	93	614	851	790	1360	213	32	2140	1572	579	55	174	331	424	197	371	457	730	567	626	288	709	818	923	520	244	782	494	1215	74	795	632	895	1320	1218	418	1268	178	95	614	333	722	1060
METTL24	na	12	76	142	162	65	147	173	212	496	309	58	33	120	134	126	135	10	282	212	83	74	42	273	43	406	104	298	131	110	36	94	71	92	216	94	427	33	108	12	1	184	58	19	47	91	215	198	488
AC005703.6	na	22	30	15	29	13	4	20	14	19	2	50	2	24	30	14	32	12	15	60	39	25	7	72	15	43	22	29	32	16	28	16	17	11	15	13	31	20	14	1	36	15	39	10	13	20	17	25	19
RN7SL326P	na	0	0	0	0	0	1	0	1	0	0	0	2	0	0	1	0	3	0	0	1	0	0	0	0	0	0	0	0	0	0	0	0	0	0	0	0	2	0	0	0	1	1	0	0	0	0	0	1
AL157407.1	na	2	0	1	0	0	0	0	0	0	0	0	2	1	0	3	0	0	1	0	0	0	1	0	1	0	0	0	0	0	2	0	0	0	1	0	0	0	0	0	4	1	0	4	0	2	0	0	0
STT3A	na	7694	8838	10658	9485	6004	6388	7327	9827	19823	9575	19283	4222	9812	9701	9797	17390	3761	8813	16247	11163	7140	3772	9987	4992	14126	8579	9824	12558	11322	4421	6925	7108	8552	9166	7136	13796	6985	11057	8013	12734	7927	12544	2386	7300	10248	6177	11576	14583
ZNF503-AS1	na	29	91	327	140	162	84	105	215	340	26	55	16	165	104	168	114	47	100	130	561	137	131	153	35	205	77	135	183	155	109	61	196	138	205	30	177	111	219	17	23	98	191	22	43	116	160	160	191
TMEM63A	na	4755	2373	4844	3033	3778	2092	5904	3753	4808	4340	1290	2262	5420	4200	5131	9741	1551	4500	6482	2143	2952	2705	6137	3515	5027	2605	3208	5656	2094	4937	3196	3431	3748	2952	1958	6822	4076	5542	1380	2043	5070	10865	2021	3107	3774	5028	5453	3435
FGA	na	485717	5	2	20	3	0	1	110	119	1733	37	771	8	105	2	50	4	4929	7	22	7	185	2100	2388	11	1251	140	37	3016	8	181993	75	6	14	51	3090	23	40	3	1	83	130	39	2426	787	2	2160	3932
RN7SL846P	na	0	0	0	0	0	0	0	0	1	0	0	0	2	0	0	0	0	0	0	0	0	0	1	2	0	0	0	1	0	0	0	4	2	1	0	1	4	0	0	2	1	0	5	0	3	3	0	1
RPL23AP35	na	2	1	3	0	2	2	0	0	2	0	1	1	0	0	0	0	2	0	0	0	0	1	0	0	0	2	0	0	1	0	0	0	0	0	0	0	0	1	0	1	0	0	0	1	0	1	0	1
PCGF2	na	2225	2511	2381	3966	4831	1202	1561	2095	2639	2066	3223	1104	2842	2300	1801	781	3091	1672	2068	1913	3363	2065	3877	4166	2975	2408	3648	3352	2422	1568	2591	4791	6031	2326	752	1514	4869	4147	1065	4137	2351	4211	2385	1336	2774	2853	3635	3417
AC018761.1	na	0	0	0	0	1	0	1	1	0	0	0	0	0	1	3	0	2	2	0	3	0	5	0	1	0	0	0	0	0	0	0	0	0	0	0	0	1	0	2	0	0	0	1	0	2	1	0	0
AC141586.5	na	21	6	5	4	10	7	20	11	32	2	0	2	14	12	21	2	1	17	10	7	1	11	7	5	28	5	2	25	7	7	8	9	1	7	2	11	17	4	15	10	12	8	1	2	33	31	11	6
AC090617.1	na	1	0	0	0	0	0	1	3	0	0	0	0	1	0	0	1	0	0	0	1	0	0	0	1	2	0	0	0	0	0	0	0	0	0	0	1	3	0	0	1	0	0	3	0	0	0	1	0
AL929472.2	na	0	0	0	0	0	0	0	0	0	0	0	0	0	0	0	0	0	0	0	0	0	0	0	0	0	0	0	0	0	0	0	0	0	0	0	0	0	0	0	0	0	0	0	0	0	0	0	0
LOXHD1	na	12	532	49	98	65	10	64	35	222	39	128	1	118	27	16	35	52	31	31	11	18	30	168	51	287	309	110	9	95	3	184	75	77	60	10	6	139	31	935	46	97	95	8	7	30	145	32	77
OR4P1P	na	0	0	0	0	0	0	0	0	0	0	0	0	0	0	0	0	0	0	0	0	0	0	0	0	0	0	0	0	0	0	0	0	0	0	0	0	0	0	0	0	0	0	0	0	0	0	0	0
KRT18P6	na	0	0	0	1	0	1	1	0	0	0	0	0	0	1	0	1	5	0	0	0	0	3	0	0	0	0	0	2	1	0	0	0	1	0	0	1	0	0	0	0	0	1	0	0	0	0	0	0
AC013399.1	na	2	0	0	0	0	0	0	3	2	0	0	1	0	0	0	0	2	0	0	1	0	1	0	0	0	1	0	0	0	0	0	0	0	0	0	0	0	0	0	0	0	0	0	0	0	0	1	0
AC040174.1	na	70	11	0	3	1	5	6	1	52	29	7	1	4	14	9	9	10	19	3	1	2	5	0	2	12	5	5	30	3	18	1	3	7	3	8	0	0	26	801	111	3	0	9	13	1	25	2	1
SYTL5	na	0	50	7	29	39	4	28	9	8	332	29	3	68	55	14	4	41	39	19	253	14	32	65	5	386	40	32	10	23	4	16	5	31	54	22	35	14	108	7	112	49	12	38	0	31	49	13	49
TRAPPC3L	na	9	8	18	25	25	5	29	36	20	4	6	3	21	25	22	8	3	23	36	2	24	28	24	4	20	15	10	3	3	9	4	15	35	29	2	35	10	21	4	30	23	14	11	3	7	24	22	22
AP000860.1	na	0	0	0	0	0	4	1	0	0	0	0	0	0	0	0	0	2	0	0	0	0	2	0	0	0	0	0	1	0	0	0	0	0	0	0	0	0	0	0	0	0	0	0	0	0	0	0	0
AP000640.2	na	7	1	2	2	1	1	5	6	14	1	0	3	1	3	9	2	7	1	5	5	1	2	0	3	3	4	0	6	4	0	0	3	0	1	4	5	4	0	3	10	2	6	10	0	4	9	2	4
HMOX1	na	12589	5965	16151	15717	15940	9772	9763	14453	21727	6195	60494	15027	27742	3425	19040	44296	1823	18562	26196	1974	18126	12208	8160	7685	57655	29584	20579	14008	16809	11577	26507	13704	26183	17617	10848	26899	23780	1158	764	4482	12311	44693	6017	22425	32930	30069	17563	32309
TTC31	na	2261	1688	1951	2035	1813	1603	2237	2491	4110	1022	1754	1659	2614	1843	2390	1864	1784	1966	2676	1208	1348	1568	2485	1324	2702	2080	1795	3476	1556	1398	1537	1541	1921	1783	721	1939	1952	1632	613	2725	1698	2208	1047	1065	2321	3041	2232	2655
KMT5A	na	1158	1370	930	1409	889	875	1359	1262	2506	879	1133	1190	1102	1532	916	939	1472	1417	1424	1578	663	914	1639	1089	1574	1405	741	923	575	826	808	1094	1189	913	382	1444	1216	1105	1093	5179	942	1017	849	620	1314	896	1453	939
RNU6-505P	na	0	0	0	0	0	0	0	0	0	0	0	0	0	0	0	0	0	0	0	0	0	0	0	0	0	0	0	0	0	0	0	0	0	0	0	0	0	0	0	0	0	0	0	0	0	0	0	0
AC012409.2	na	4	1	3	1	3	0	7	2	10	3	1	1	9	5	12	1	0	1	6	1	0	4	3	7	5	0	2	10	1	0	3	3	3	5	1	3	3	5	4	0	2	2	1	1	9	11	2	3
PLGLB1	na	13	7	4	4	21	7	20	15	19	7	6	20	15	15	24	2	35	10	7	0	3	14	20	13	8	7	4	22	6	3	8	11	26	5	0	13	17	13	3	7	16	9	3	1	33	36	4	10
RN7SKP297	na	0	0	0	0	0	0	2	2	0	0	0	0	0	1	0	0	2	0	0	0	0	0	0	0	1	0	0	0	1	0	0	0	0	0	0	0	1	0	4	0	0	1	0	0	0	0	0	0
ATP6V1G1P6	na	0	0	0	0	0	0	1	1	0	0	0	0	0	0	1	1	0	0	0	2	0	0	2	0	0	0	0	1	0	0	0	0	0	0	0	0	1	0	0	0	0	1	0	0	0	1	0	0
AC090061.1	na	31	16	16	16	16	24	21	12	33	7	17	13	11	17	22	14	19	25	21	17	12	23	17	10	15	15	27	30	16	4	12	15	13	12	6	12	14	17	16	31	16	21	20	10	29	9	15	11
A2ML1	na	15	21	3	6	9	11	20	20	14	4	2	2	1	8	31	4	22	13	7	17	1	44	10	10	15	7	2	10	2	3	6	7	7	2	0	4	23	2	13	16	14	7	22	1	10	14	12	3
U91319.1	na	23	4	21	18	9	2	22	3	31	5	3	40	44	22	61	85	1	11	47	3	25	13	58	2	20	9	5	11	2	41	1	17	4	20	1	20	9	49	2	1	1	30	10	9	13	78	3	58
SEMA4C	na	2008	7296	2610	5604	2882	919	2645	4689	4180	1851	4235	1275	4876	5867	2456	2064	1511	3294	2626	1452	2272	2105	7716	3012	5553	4608	2807	4108	1631	2528	2321	3900	3528	4147	1062	3389	4042	2696	847	4043	2582	4845	924	1147	4348	3352	4997	3344
RF00091	na	0.666666667	0	0.166666667	0.333333333	0	0.666666667	0.833333333	1.333333333	0.833333333	0.166666667	0	0	0.166666667	0.333333333	1.166666667	0.166666667	0.333333333	0.5	0.333333333	0.166666667	0	1	0	0.166666667	0.166666667	0.166666667	0	0.166666667	0.166666667	0.5	0.166666667	0	0.166666667	0.166666667	0.166666667	0.333333333	0.333333333	0	1	0.5	0.333333333	0.666666667	1.166666667	0.333333333	1.166666667	0	0.5	0.166666667
DHX58	na	1088	1058	1054	867	996	957	1392	1193	1408	804	709	1027	1341	1525	1138	2172	1154	2074	1298	710	356	908	1032	888	1139	1006	1379	1219	543	908	646	1077	1380	965	386	1416	1118	894	468	1239	821	938	1448	610	1507	1276	766	1091
AC004148.2	na	345	71	92	94	298	237	283	230	529	23	173	135	291	207	425	39	413	235	65	286	18	252	160	258	347	235	35	370	58	233	135	180	233	195	26	207	410	74	107	216	231	198	285	91	462	576	168	69
HMGN1P14	na	4	0	0	0	0	1	2	1	1	0	0	2	0	1	4	0	2	1	0	0	0	2	0	2	0	0	0	3	0	0	0	2	0	0	0	1	2	0	0	1	1	0	2	0	0	0	0	0
PLXDC1	na	3474	6717	1047	2412	2610	1573	3450	4273	4826	992	6341	442	3666	11713	1188	559	4277	4577	2237	6559	1003	1654	3863	7193	4653	9115	2242	1822	1867	1258	7146	4187	2995	3449	308	4327	13512	3464	965	805	2532	4711	2403	660	6218	2826	3402	2701
AC025459.1	na	5	1	2	5	3	2	2	3	6	1	2	7	7	1	5	1	3	1	1	1	1	3	3	1	6	4	1	4	6	2	1	4	2	3	1	0	0	1	0	4	4	10	0	1	2	8	2	5
AL050344.1	na	0	0	0	0	0	1	0	1	1	1	0	0	0	2	1	0	0	0	0	1	0	1	0	0	0	0	0	1	0	0	0	3	0	0	0	0	4	0	0	3	0	0	4	0	1	0	2	0
AC018731.1	na	0	0	0	0	0	1	0	0	0	0	0	0	0	0	0	0	0	0	0	0	0	0	0	0	0	0	0	0	0	0	0	0	0	0	0	0	0	0	0	0	1	0	0	0	0	0	0	0
VSIG1	na	551	382	142	143	23	110	44	55	154	10	314	41	19	321	22	107	385	316	64	10	152	83	24	174	373	283	48	138	25	507	291	119	101	114	42	193	1069	18	8	13	40	89	243	56	376	50	21	147
RF00568	na	0.4	0.2	0.1	1	0.3	2	0.9	0.8	0.7	0.1	0	0.3	0.2	0.2	0.6	0.1	0.6	0.9	0.6	0.7	0.1	1.5	0.2	0	0.8	0.3	0.3	1.2	0.5	0.1	0.1	0.3	0.2	0	0.2	1.5	0.5	0.1	0.5	0.2	0.6	0.4	0.5	0	0.4	0.7	0.8	0.5
HMGN2P20	na	3	0	1	1	1	3	2	1	2	0	2	0	1	1	3	0	3	0	0	2	0	2	0	1	2	0	0	1	1	0	0	2	0	0	0	1	2	0	0	1	0	1	0	1	0	4	1	0
AL513008.1	na	5	0	0	1	4	1	14	1	7	0	3	2	7	0	5	0	1	2	0	1	0	3	2	1	1	3	1	13	0	0	0	4	1	4	0	1	3	1	0	0	1	2	15	1	10	4	5	4
TAOK3	na	4657	2223	4030	3086	2037	2635	4487	3647	6133	2872	2468	1106	4246	2706	4367	4317	982	4516	4302	1957	1705	1435	3346	1526	6331	2922	3493	4123	2980	1098	1534	2306	3077	3191	1739	4568	1876	3719	3552	3366	2037	4604	1462	2177	4290	2464	3089	4905
RNF223	na	4	3	1	1	4	3	2	0	3	2	0	0	1	2	2	0	3	2	0	5	0	0	1	0	13	0	0	1	0	1	0	2	2	0	0	0	5	37	5	1	2	0	8	1	3	4	5	5
KRTAP5-3	na	0	0	0	0	0	0	0	1	0	1	0	0	0	0	0	0	3	0	0	0	0	0	0	0	1	0	0	0	0	0	0	0	0	0	0	0	1	0	71	1	0	0	0	0	0	1	0	0
MS4A4E	na	72	23	34	11	27	27	120	118	128	14	14	23	104	149	122	44	41	186	84	13	7	63	33	46	80	70	22	166	16	62	25	36	29	35	19	110	101	1	18	42	56	67	89	19	174	48	85	23
RAB35	na	3249	4157	3115	3201	2108	1876	3822	3466	4905	2993	3828	1804	3784	4094	2790	3438	1275	4343	5734	2581	2305	1527	4527	1631	5197	4071	3086	3563	2641	2158	1871	2390	3181	2996	1820	4296	2428	3293	2754	10836	2241	4018	1154	1471	4647	2118	4083	4078
IGSF11	na	21	14	3	2	12	5	6	46	55	560	69	36	2	26	11	191	3	22	6	6	31	31	8	62	14	14	80	80	12	20	1	21	17	38	33	100	37	27	4	102	99	15	26	123	85	55	47	69
AC104688.1	na	0	0	0	0	0	0	1	0	1	0	0	1	0	0	0	0	1	0	0	0	0	0	0	0	0	0	0	0	0	0	0	0	0	0	0	0	0	0	1	0	0	0	0	0	0	0	0	0
C11orf80	na	1724	1078	710	676	825	718	748	381	1020	1213	988	832	1168	697	718	627	913	401	1020	608	555	533	902	610	922	641	614	1330	1027	621	508	537	851	506	246	858	722	1350	578	1457	476	1567	1068	414	628	834	602	735
LINC01023	na	67	60	85	100	98	73	62	66	140	64	70	118	91	85	90	56	96	44	128	19	102	102	150	123	118	64	87	83	72	74	76	81	139	112	54	45	128	121	90	151	107	65	97	158	291	93	71	170
VCX	na	2	1	2	1	3	1	1	15	4	0	1	3	3	2	5	0	0	4	0	2	2	7	0	2	3	0	0	7	0	3	2	1	0	2	0	0	6	1	0	16	1	2	2	0	14	3	2	0
AC008592.2	na	0	0	0	0	0	0	0	0	1	1	1	0	0	0	0	0	0	1	0	0	0	3	0	0	0	0	0	0	0	0	0	0	0	0	0	0	0	0	1	1	0	0	0	0	0	3	1	0
NPM1P17	na	0	0	0	0	0	0	0	0	1	0	0	0	0	0	2	0	0	0	0	0	0	0	0	0	1	0	0	0	0	0	0	0	0	0	0	0	0	0	0	0	1	1	0	0	0	0	0	2
AC130371.1	na	3	0	0	1	0	2	1	1	0	0	0	1	0	2	1	0	7	2	3	2	0	4	0	2	1	3	0	0	1	0	1	0	4	0	0	1	1	1	0	12	2	0	2	0	2	1	4	0
SMIM25	na	123	47	133	64	154	36	163	66	154	51	624	143	153	52	72	404	41	127	132	39	117	69	222	34	1646	720	65	135	68	114	251	266	140	78	74	196	279	36	44	783	120	362	583	454	174	43	84	193
AL355480.3	na	2	0	1	1	0	1	1	0	3	1	5	2	0	1	0	0	0	1	1	2	0	3	0	0	2	3	2	2	1	0	1	1	0	1	0	1	0	0	0	0	0	1	0	1	2	1	3	2
AC092198.1	na	1	0	2	0	0	0	3	3	2	0	3	0	0	3	0	0	2	3	1	2	0	0	1	2	2	1	0	1	0	1	1	0	1	2	0	1	2	0	5	3	0	1	5	1	3	1	1	1
SMIM1	na	289	43	124	155	161	93	79	77	155	128	78	293	186	63	142	138	293	129	328	2	198	165	63	158	123	118	165	139	104	134	264	106	286	126	114	145	128	99	104	6	134	214	136	199	203	143	174	161
AL359265.1	na	2	0	1	1	0	2	4	3	6	1	4	8	2	2	3	0	3	3	1	1	1	8	1	0	0	1	0	5	1	1	0	2	0	0	3	4	3	1	0	3	2	4	0	6	9	3	2	2
FEN1	na	691	1036	1113	1246	541	656	1106	822	2130	678	1082	662	850	968	1017	1171	490	1244	1608	4199	1004	657	1578	418	1751	668	1075	879	1531	663	732	670	1146	990	698	1470	697	914	539	5434	604	1026	445	1319	1239	787	1174	1781
RNU6-229P	na	0	0	0	0	0	0	0	0	1	0	0	0	0	0	1	0	0	0	0	0	0	3	0	0	0	0	0	0	0	0	0	0	0	0	0	0	0	0	0	0	0	0	0	0	0	1	0	0
RF01233	na	1.666666667	2.666666667	3.166666667	5.333333333	3	4.666666667	4.5	2.833333333	7.333333333	1.833333333	2	0.833333333	5	3	6	2	2.166666667	4.666666667	4.166666667	3.166666667	2	2.5	4.666666667	1.333333333	9.5	3	2.833333333	1.833333333	4.333333333	2	2.833333333	4.333333333	2.333333333	4	1	3	3	2.5	3.333333333	2.333333333	1.833333333	3.166666667	0.666666667	0.833333333	3.333333333	7.5	4.333333333	4.166666667
AC011939.2	na	5	2	0	0	0	2	1	3	4	0	0	1	4	0	1	0	1	3	1	0	0	2	1	0	5	3	2	3	0	1	3	2	0	1	0	3	0	0	2	2	3	4	0	0	4	1	3	0
AC006441.5	na	0	0	0	0	0	0	0	0	0	0	0	0	0	0	1	0	0	0	0	0	0	0	0	0	0	0	0	0	0	0	0	0	0	2	0	0	0	0	1	0	0	0	0	1	0	0	0	0
HPSE2	na	0	47	11	56	36	13	25	42	70	97	113	2	12	44	12	1	9	63	49	2	37	26	11	9	6	75	16	114	12	10	12	21	42	13	4	9	12	73	12	10	63	145	18	6	109	18	158	50
AC090115.1	na	7	1	3	4	2	6	6	2	6	4	3	2	10	6	8	2	4	5	10	1	1	2	5	0	10	2	2	5	1	0	1	5	1	4	1	6	2	3	5	0	7	4	4	1	10	9	3	6
MORN5	na	51	1	19	5	22	2	2	60	48	21	9	179	5	2	9	13	3	12	3	2	30	29	4	10	10	6	26	47	45	10	32	35	12	9	52	15	24	15	0	1	26	8	9	51	22	16	87	17
CCL2	na	388	10604	3353	4516	6404	1554	7216	30905	20062	4801	4260	1771	1103	4004	3155	8123	9297	10226	32553	1058	9219	5932	1778	7336	7971	15505	3841	6873	5308	3585	804	7103	5517	4738	4031	1845	6147	4268	299	676	3366	8459	2550	11059	2891	3788	50838	2172
AP001783.1	na	1	3	0	0	1	0	0	1	7	0	0	1	0	5	1	0	0	0	0	4	0	0	1	0	1	0	0	4	0	1	0	1	1	1	0	0	3	1	0	3	0	0	0	0	7	0	1	0
LAPTM4BP2	na	0	0	0	1	0	0	0	0	1	0	0	0	0	0	0	0	0	0	0	0	0	0	0	0	0	0	0	1	0	0	1	0	0	0	0	0	0	1	0	2	0	0	0	0	0	1	1	0
AC025458.1	na	1	2	2	3	2	2	0	1	4	2	6	4	3	1	7	3	2	4	4	1	2	4	5	1	2	2	5	1	5	2	1	1	2	0	0	5	5	1	6	1	1	1	0	6	4	7	3	12
LINC02311	na	0	0	0	0	0	0	0	0	0	0	0	0	0	0	0	1	0	0	0	0	0	0	0	0	0	0	0	0	0	0	0	0	0	0	0	0	0	0	0	0	0	0	0	0	0	0	0	0
AP001033.2	na	37	7	17	44	47	61	55	37	127	20	25	29	38	34	64	13	72	55	37	39	14	48	24	20	42	44	8	49	75	7	29	54	29	27	6	42	84	33	117	71	31	25	29	16	33	79	18	27
AC010328.3	na	3	2	1	0	0	0	0	0	4	0	0	0	3	0	1	0	0	1	0	0	0	1	0	0	1	0	0	3	1	0	1	0	1	1	2	1	1	0	0	0	0	0	0	0	2	0	1	1
KRT16P2	na	0	0	0	2	0	0	0	0	12	0	0	0	0	0	0	0	0	1	0	0	1	0	1	0	1	0	0	0	0	1	0	1	1	0	0	0	1	1	0	0	0	0	0	1	1	0	0	0
ACOT13	na	2229	1032	2677	1637	2008	1052	1760	2409	3365	1455	2471	2091	2313	1061	2712	2831	848	1600	1865	785	1802	1225	1693	1039	2397	1055	2507	2652	2724	1337	1853	2145	3161	1732	1750	3591	942	1382	730	1057	1784	3928	1087	1622	3438	3481	2576	2686
MTFP1	na	954	645	975	1234	627	785	751	885	1192	230	529	670	1050	408	1146	953	572	666	1704	241	1792	434	906	625	931	691	936	743	1171	997	1005	944	681	891	479	647	875	638	264	345	685	3086	525	674	683	774	1509	692
ANAPC5	na	11152	6025	4745	4709	4637	4153	7520	5624	12174	4243	5570	6101	6947	7471	6133	7813	6143	6562	7211	8400	3521	3963	6494	4204	8229	6213	3965	7915	5123	3929	5273	4490	4796	4970	2757	7270	6801	5844	5224	17195	5009	6909	3776	4322	9405	5599	6889	7374
AC092691.2	na	0	0	0	0	0	0	0	0	0	0	0	2	0	0	0	0	1	0	0	0	0	0	0	0	0	0	0	0	0	0	0	0	0	0	0	0	0	0	0	0	0	0	0	0	0	0	0	0
CXCL6	na	0	734	13	18	21	16	16	1374	4	1116	49	4	2	41	2	1661	5	59	15	3	3	6	0	347	15	248	58	170	1536	676	504	376	8	62	272	2	88	885	1	30	203	168	442	62	45	20	385	11
PAQR7	na	3260	1144	2173	1198	1453	1379	1694	1612	2026	3107	863	1342	1935	1077	1610	2906	1173	1085	3616	856	1680	1062	1478	802	2826	1476	1513	1915	1970	1132	1654	1376	1486	1939	784	2023	1194	3006	338	3738	1872	3605	832	771	2132	2067	2002	2654
AP001476.1	na	3	2	0	4	3	3	1	6	12	2	2	1	10	14	4	1	17	6	2	9	0	6	0	7	1	12	2	1	0	0	6	0	1	9	0	10	14	3	5	6	5	6	8	3	8	10	3	4
AL359273.1	na	0	0	0	1	0	0	4	0	0	0	1	0	0	0	2	1	1	0	0	0	0	1	0	0	3	0	0	1	0	0	0	1	0	0	0	0	0	0	1	1	1	0	0	0	1	0	0	0
FAM133B	na	497	339	366	541	329	690	568	754	1447	364	307	329	550	433	674	392	316	611	588	314	197	317	476	275	604	454	282	528	415	197	297	433	363	488	196	438	358	440	352	245	354	539	350	241	563	679	532	461
RNA5SP242	na	0	1	1	0	0	0	0	0	0	0	0	0	0	0	2	0	0	0	0	2	0	0	0	0	0	0	0	0	0	0	0	1	0	0	0	0	1	0	2	0	0	1	0	0	0	0	1	0
AC012414.6	na	0	0	0	0	0	1	0	0	0	0	0	0	0	0	0	0	0	1	0	0	0	0	0	0	0	0	0	0	0	0	0	1	0	0	0	0	1	0	0	0	0	0	0	0	0	0	0	0
TARS2	na	2529	1454	1767	1770	1461	1528	1841	1728	2605	1769	2347	1413	2203	1517	1859	3461	985	2001	2694	2754	1396	1201	1616	1359	2287	1754	2179	2683	1815	1669	1970	1610	1756	1662	1209	2704	1976	1720	1060	2149	1435	2819	1079	2073	2993	1760	2112	2427
RN7SKP235	na	0	0	0	1	0	1	3	0	2	0	0	0	1	0	2	0	0	0	1	0	2	0	1	0	0	1	0	0	2	0	1	2	0	0	0	0	1	0	0	0	0	1	0	0	2	1	2	0
RF00012	na	1.039215686	0.392156863	0.31372549	0.647058824	0.607843137	0.588235294	0.901960784	0.549019608	1.647058824	0.215686275	0.333333333	0.37254902	1.647058824	0.666666667	1.803921569	0.215686275	0.745098039	0.823529412	0.666666667	0.549019608	0.37254902	0.901960784	0.568627451	0.31372549	1.764705882	0.411764706	0.450980392	1	0.862745098	0.411764706	0.509803922	0.568627451	0.549019608	0.509803922	0.176470588	1.117647059	0.725490196	0.490196078	0.529411765	0.68627451	0.470588235	1.137254902	0.117647059	0.725490196	1.392156863	1.431372549	0.588235294	0.549019608
AL139415.2	na	0	0	0	0	1	0	1	0	4	0	1	1	1	0	6	0	1	0	0	2	1	1	0	0	2	0	0	0	0	0	3	0	0	1	0	0	4	0	0	0	0	0	5	1	3	6	1	0
MIR218-2	na	0	4	0	0	0	0	0	0	1	0	0	0	0	1	0	0	0	2	0	0	0	0	0	0	0	0	0	0	0	0	0	0	0	2	0	0	0	0	0	0	0	1	0	0	1	0	0	1
AC018638.8	na	86	31	47	72	52	35	134	71	177	25	8	6	125	80	114	41	10	75	59	60	3	43	80	42	147	30	26	154	29	14	55	44	13	36	10	89	35	20	75	37	53	73	20	5	117	114	27	46
AC073869.2	na	0	0	0	0	0	0	2	3	0	0	0	0	0	0	0	0	3	0	0	0	0	0	0	0	1	0	1	1	0	0	0	0	0	0	0	0	1	0	0	4	0	0	0	0	1	2	1	1
AC004817.3	na	491	7	3	12	4	27	9	7	15	0	97	5	3	10	4	13	6	24	14	85	2	15	2	6	11	86	2	6	40	14	4	5	4	16	10	1	79	0	1	19	6	13	8	1	32	6	7	4
RPL5P21	na	0	0	0	0	0	0	0	0	0	0	0	0	0	0	0	0	0	0	0	0	0	0	0	0	0	0	0	0	0	0	0	1	0	0	0	0	0	0	0	0	0	0	0	0	0	0	0	0
ATP6V0A1	na	8117	2402	5988	6130	5059	5766	8732	7407	10767	7313	5303	6569	7156	2793	8015	11619	2547	5668	13129	963	6803	5164	9089	2294	12381	4772	7574	8996	8699	5197	3884	4737	6987	6064	5076	7990	4427	5704	3568	2221	6288	11257	2382	4292	9503	8321	11010	10418
AC087477.6	na	1	3	2	3	7	4	8	6	16	0	0	0	12	12	10	0	0	8	0	1	0	4	4	6	14	2	0	18	2	0	0	4	3	7	0	3	3	0	0	1	10	8	5	1	17	21	0	3
AC068533.1	na	1	1	0	0	0	1	0	0	1	0	0	1	2	0	1	1	0	0	0	0	0	0	0	0	0	0	0	0	0	1	1	1	0	0	0	1	1	1	1	1	1	1	0	0	0	1	0	0
LINC00678	na	1	0	0	3	0	0	0	2	1	0	0	1	1	1	2	0	0	0	1	1	0	2	0	0	0	0	1	4	0	0	1	0	0	0	0	1	0	0	0	0	0	0	1	0	3	0	2	0
AC026991.1	na	0	0	0	0	0	0	1	0	0	0	0	0	0	0	1	0	0	0	0	0	0	0	0	0	0	0	0	0	0	0	0	0	0	0	0	0	0	0	1	0	0	0	0	0	1	0	0	0
AC036101.1	na	0	0	0	0	0	0	0	0	0	0	0	0	0	0	0	0	0	0	0	0	0	0	0	3	0	0	0	0	0	0	0	0	0	0	0	0	0	0	0	0	0	0	0	0	0	0	0	0
NUDT22	na	1560	1053	1253	918	1184	1172	1231	1280	1409	987	958	1136	1264	1425	1695	1700	1612	1477	1826	1213	1228	1083	1384	1174	1426	1100	1138	1433	1856	1940	1016	1017	1323	864	849	1780	1275	972	3027	1695	1212	1585	1196	1179	2027	1432	1491	1192
U73169.1	na	4	4	4	5	5	3	9	3	8	1	3	0	15	6	4	5	0	11	1	2	0	4	6	4	11	7	0	10	0	4	8	3	5	2	0	9	2	0	1	4	10	8	4	3	4	10	11	1
FOXD2-AS1	na	265	259	129	325	343	192	227	196	220	88	108	125	323	432	113	48	341	200	114	212	123	169	425	250	340	208	152	351	175	139	223	505	336	245	94	241	284	261	26	744	323	270	326	77	259	373	280	271
PAIP2	na	4977	3953	5207	5766	3354	2776	3555	6133	10565	3595	5149	2973	4529	4428	4537	11493	1014	5463	6635	3529	3495	2379	5660	1890	8999	4800	5740	5620	6143	2046	2929	4894	5489	6278	3345	7727	2899	5210	2604	4306	4398	7162	1285	5736	7472	7058	7805	9498
OR2T27	na	0	0	0	0	0	0	0	0	0	0	0	0	0	0	0	0	0	0	0	0	0	0	0	0	0	0	0	0	0	0	0	0	0	0	0	0	0	0	0	0	0	0	0	0	0	0	0	0
MIR449C	na	0	0	0	0	0	0	0	0	0	0	0	0	0	0	0	0	0	0	0	0	0	0	0	0	1	0	0	0	0	0	0	0	0	0	0	0	1	0	0	0	0	0	0	0	0	0	0	0
CEACAM7	na	0	0	1	0	1	0	2	0	2	8	0	1	1	0	2	0	6	1	0	1	0	1	0	1	0	0	0	1	0	0	0	0	0	0	0	0	0	5	164	2	1	0	17	0	1	0	0	0
UST-AS1	na	0	1	0	0	0	0	1	0	0	0	0	0	0	0	0	0	0	0	0	0	0	0	0	0	0	0	0	0	0	0	0	0	0	0	0	0	0	0	1	1	0	1	0	0	0	0	0	0
TMC8	na	1123	1510	736	343	943	284	2717	1419	1280	251	882	705	1966	1762	1691	1007	331	6244	1528	165	426	1556	993	968	1554	1463	544	1206	374	1274	606	1008	1785	1317	489	2713	1992	284	232	3325	642	758	3056	907	1855	712	982	607
SLC25A1	na	4257	5231	6163	5538	6586	3571	4608	5121	7658	5072	3436	5564	6262	4633	6268	5778	5174	4816	10955	5909	6404	5617	5921	10409	7150	3024	6646	7503	6715	11419	4984	7307	10394	5261	6464	7869	5802	5757	9103	7203	5090	10424	3548	10008	6620	8316	7653	10622
MTCO1P51	na	1	0	0	2	1	0	0	0	5	0	0	1	3	0	0	0	4	1	0	0	0	2	0	1	2	0	0	3	1	0	4	0	2	1	1	0	0	1	2	0	1	0	0	0	2	3	3	3
ANKH	na	3720	5205	2495	3359	2450	2563	2454	3574	6023	2091	5901	1260	4145	6556	1959	2333	3156	3905	8396	5991	2995	1424	5026	2657	13323	6351	3009	4864	3028	1827	2797	3911	4337	4549	1992	4723	2670	3967	1081	5649	3232	4876	1870	1622	6027	9127	5533	9405
LY6G6F	na	2	0	0	1	1	0	0	0	0	0	0	0	1	0	1	2	1	2	0	0	0	3	0	1	0	0	0	0	0	0	0	0	0	0	0	0	0	1	1	0	1	0	0	0	0	3	1	0
TTTY1B	na	0	0	0	0	0	0	0	0	0	0	0	0	0	0	0	0	0	0	0	0	0	0	0	1	0	0	0	0	0	0	0	0	0	0	0	0	0	0	0	0	0	0	0	0	0	0	0	0
AC136932.1	na	0	0	0	0	0	0	0	0	0	0	0	0	0	0	0	0	0	0	0	0	1	0	0	0	0	0	0	0	0	0	0	0	0	0	0	0	1	0	0	0	0	0	0	0	0	0	0	0
AC007277.1	na	21	3	1	2	7	2	6	10	6	3	6	19	0	27	6	0	17	7	1	2	0	11	4	17	8	4	0	16	3	4	10	2	0	3	3	2	20	3	4	4	1	1	1	5	41	4	5	0
AC097375.1	na	0	1	0	0	0	0	0	0	1	1	2	0	0	1	0	2	0	4	0	0	0	0	0	0	1	1	0	0	0	1	0	0	0	0	0	0	3	0	0	1	0	2	0	3	1	0	0	0
LINC02046	na	0	0	1	2	2	1	0	0	0	0	0	0	0	1	1	0	2	0	0	11	0	0	0	0	0	0	0	0	1	0	0	0	0	0	0	0	0	0	1	3	0	1	0	0	0	0	1	0
C7orf69	na	0	2	1	0	1	0	1	0	3	0	6	0	2	2	0	18	0	2	0	0	0	0	2	2	3	2	0	0	0	2	2	0	0	0	0	1	0	0	1	1	3	1	1	0	0	2	2	0
Z98200.1	na	11	5	0	1	5	6	10	1	15	1	1	8	1	3	11	2	16	7	0	8	1	21	4	4	5	10	0	7	2	8	0	2	9	1	0	5	9	2	2	9	7	3	14	3	11	10	3	1
MTND1P32	na	1	0	0	0	1	2	0	0	0	0	0	0	1	1	3	0	1	1	0	0	0	1	0	0	0	0	0	1	0	1	0	0	2	0	0	0	0	0	3	1	1	0	0	0	1	0	1	1
AC005099.1	na	32	9	8	17	8	14	19	11	85	34	53	10	71	11	52	18	14	33	12	5	12	19	7	6	58	30	19	31	13	1	5	13	21	9	23	11	48	35	19	17	4	85	12	32	31	38	33	53
ATP5PF	na	3017	4186	3554	4305	5061	1946	2471	2923	6993	4808	7303	1954	3038	3257	1853	8571	2208	2435	4259	6087	4160	2061	4079	3220	5229	2892	3646	4067	4641	3872	3695	4448	6948	3969	3982	4994	2825	5028	8021	4356	3346	5939	1668	6350	5535	7605	5284	6486
DAB2IP	na	5291	9402	7848	5684	5025	4717	9227	4548	7791	10956	7394	3440	14305	12808	7027	3807	2473	5291	16393	295	7798	5614	14953	3962	11248	10417	8646	10065	5958	4891	11903	7464	6744	7820	3028	8228	6801	7101	19312	3257	6042	19060	2068	3400	8452	10430	11595	13028
AC091806.1	na	7	18	3	7	6	6	8	11	7	21	43	3	8	36	8	6	6	20	14	3	7	12	5	3	16	27	5	5	3	3	7	7	21	9	0	11	27	7	5	4	4	28	13	3	22	14	3	14
AC136944.1	na	0	0	0	0	0	0	1	0	0	0	0	0	0	0	0	0	0	0	0	0	0	0	0	0	0	0	0	0	0	0	0	0	0	0	0	0	0	0	0	0	0	0	0	0	0	0	0	0
VTI1BP3	na	0	0	0	0	0	0	0	0	0	0	1	0	0	0	1	0	4	2	0	0	0	2	0	0	0	0	0	0	0	0	0	0	2	0	0	0	1	0	0	0	1	0	0	0	0	1	1	0
GOLGA5	na	1858	3362	4167	3846	2893	3236	3077	4559	8605	2700	3050	1014	4464	3189	3238	4012	2008	2512	4674	7325	2545	1708	3763	2590	4889	3621	3289	5312	3962	1657	3482	2743	3827	3874	2053	3913	2601	3199	3330	3422	2397	4676	1087	2550	5204	3366	5844	6067
AC073901.1	na	0	0	0	0	0	2	0	4	1	0	0	3	0	1	5	0	0	0	0	0	0	4	0	0	0	0	0	2	0	0	0	0	0	0	0	0	1	0	0	0	1	0	0	0	0	2	1	0
CNIH4	na	3113	2382	2966	2256	2239	1418	2027	2818	4953	2594	4722	3591	3191	3078	2476	4169	1634	2216	4407	1154	1638	1796	2357	1920	4574	2305	2549	3506	2646	2295	2321	2937	3792	2567	1788	3700	2498	2879	2266	3149	2213	3428	1568	3409	3166	2422	3867	4091
NMNAT1	na	701	500	830	619	483	491	849	749	1002	1026	745	267	902	619	664	827	147	584	1132	915	489	363	632	277	904	715	641	938	604	509	578	578	536	699	374	719	424	765	591	630	749	1024	292	339	856	563	710	702
AC104843.2	na	1	0	0	0	0	0	0	0	0	0	0	1	0	0	2	0	4	0	0	0	0	0	1	0	0	0	0	1	0	0	0	0	0	0	0	0	0	0	0	0	0	2	0	0	0	0	0	0
LINC02100	na	58	6	1	0	2	40	37	20	8	3	12	13	1	48	3	9	9	51	5	0	3	7	2	5	2	6	2	25	5	11	2	3	10	4	7	4	12	2	0	74	2	0	27	30	21	5	0	0
MBD3L2B	na	0	0	0	0	0	0	0	1	0	0	0	0	0	0	0	0	3	0	0	0	0	2	0	0	0	0	0	0	0	0	0	0	0	0	0	0	0	0	1	0	0	0	0	0	0	0	0	0
AGR2	na	0	5	0	1	11	1	48	4	1	541	16	6	0	19	3	0	11	6	0	16	1	6	0	1	0	1	1	2	4	6	6	1	13	2	10	1	1	9349	3	0	24	1	226	0	0	2	1	1
EEF1A1P26	na	0	0	0	5	0	1	0	1	5	0	0	0	3	0	5	0	0	1	0	0	2	0	0	0	1	1	6	2	0	0	2	0	0	0	1	1	2	1	1	0	0	3	0	2	1	1	3	9
GAGE1	na	0	0	0	0	0	0	0	0	0	0	0	0	0	0	0	0	0	0	0	52	0	0	0	1	0	0	0	0	0	0	0	0	0	0	0	0	1	0	0	0	0	1	0	0	0	0	0	0
SOCS3	na	3847	15940	1280	20212	4567	4399	2052	9360	18453	5105	25915	8294	2292	6665	2351	28185	17065	23506	13414	1317	20320	2718	4576	23563	11443	38250	2874	1348	10773	4398	10596	4555	17126	4907	1333	1867	25448	10381	2038	8567	3310	15200	2716	2544	7391	2673	9288	3305
AC091885.2	na	2	0	0	1	0	0	2	0	0	0	0	0	0	0	0	0	0	0	0	0	0	0	0	0	0	0	0	1	0	0	1	0	0	0	0	0	1	0	0	0	0	1	0	0	1	0	0	0
CYBC1	na	5126	5379	2757	2488	2734	2186	4240	3562	4351	2378	4116	3090	3193	4548	3717	4325	4895	6315	4093	2918	2168	3112	4188	3062	6008	5529	3205	4708	2722	4139	3663	2845	3999	3397	2210	4437	4252	3777	751	6069	2850	4562	4386	3260	5727	3072	3925	3974
AP000705.1	na	0	0	0	0	0	0	0	0	0	0	0	0	0	0	0	0	0	0	0	1	0	0	0	0	0	0	0	0	0	0	0	0	0	0	0	0	0	0	0	6	0	0	0	0	0	0	0	0
AL513523.3	na	0	0	1	0	0	1	0	1	1	0	1	0	0	1	0	0	1	0	1	0	0	0	0	2	0	3	0	1	1	0	2	1	0	1	0	1	0	0	0	0	0	0	0	0	4	1	0	0
SYPL1P1	na	0	0	0	0	1	0	0	0	3	0	0	0	1	0	1	0	0	0	0	0	0	1	0	0	0	0	0	0	0	0	0	0	0	0	0	0	0	0	0	0	0	0	2	0	0	0	0	0
SMYD5	na	3689	1717	2737	2420	1632	1910	2134	1491	4260	1806	2541	2921	2968	1517	2893	3581	1368	1967	3297	1420	2452	1932	2359	1290	3044	1632	2491	2936	2925	1848	1895	1684	2123	2052	1428	2789	2095	2485	876	4413	1815	3244	1164	1493	2629	3302	2645	3554
RNA5SP158	na	0	0	0	0	0	0	0	0	0	0	0	0	1	0	1	0	0	1	0	0	0	0	0	0	0	0	1	0	0	0	0	0	0	0	0	0	0	0	0	0	0	0	0	0	0	0	0	0
IL11	na	4	18	1	2	3	4	3	2	4	188	4	0	4	20	4	2	16	11	4	75	6	7	3	8	4	92	2	2	1	3	3	0	16	4	2	5	15	9	2	407	24	10	15	3	2	3	5	4
OR7E25P	na	0	0	0	0	0	0	0	0	0	0	0	0	1	0	0	0	0	1	0	0	0	0	0	0	0	1	0	1	0	0	0	0	0	0	0	0	2	0	0	0	0	0	0	0	0	1	0	0
TP53TG3D	na	1	1	2	2	1	15	0	3	2	0	11	0	0	2	7	0	0	4	0	0	2	2	0	0	1	7	29	0	0	0	2	0	0	0	4	11	14	0	0	0	0	39	0	1	2	1	11	1
MIR30E	na	0	0	0	0	0	0	0	0	0	0	0	0	0	0	0	0	0	0	0	0	0	0	0	0	0	0	0	0	0	0	0	0	0	0	0	0	0	0	0	0	0	0	0	0	0	0	0	0
MIR548X	na	0	0	0	0	0	0	0	0	0	0	0	0	0	0	0	0	0	0	0	0	0	0	0	0	0	0	0	0	0	0	0	0	0	0	0	0	0	0	0	0	0	0	0	0	0	0	0	0
RPL31P1	na	0	0	0	0	0	0	0	0	0	0	0	0	0	0	0	0	0	1	0	0	0	0	0	0	0	0	0	0	0	0	0	0	0	0	0	0	0	0	0	0	0	1	0	0	0	1	0	1
MAP2K4	na	2173	2336	2114	1885	1217	2041	2749	2813	3926	2721	2434	650	2522	1982	2225	3584	574	1995	5058	3259	1280	1081	1859	1323	3972	1871	1735	2838	2076	1304	1399	1765	1954	2475	1443	3046	1672	2842	872	2654	2105	2954	714	1528	2671	1580	3014	3290
APOOP4	na	0	0	0	0	0	2	0	0	0	0	0	0	0	0	0	0	1	0	0	1	0	0	0	1	0	0	0	0	0	0	0	0	0	0	1	0	0	0	0	0	0	0	0	0	0	0	1	2
MTND1P33	na	0	0	0	0	0	0	0	0	1	0	0	0	0	0	0	0	2	0	0	0	0	0	0	0	0	0	0	0	0	0	0	0	0	0	0	0	1	0	0	0	0	0	0	0	0	0	0	0
AC008972.2	na	33	23	18	23	12	14	44	37	33	37	54	42	30	22	28	49	20	58	67	13	19	16	41	17	70	61	32	46	21	23	28	35	33	29	8	34	27	35	28	35	17	41	63	39	70	20	35	50
AC020914.1	na	0	0	0	0	0	0	0	0	0	0	0	0	0	0	0	0	0	0	0	0	0	0	0	0	0	0	0	1	0	0	0	0	0	0	0	0	0	0	0	0	0	0	0	0	0	1	0	0
MARK2P6	na	1	0	0	0	0	0	3	1	3	0	0	0	0	0	1	0	0	1	1	0	0	0	0	1	1	2	0	0	0	0	1	1	0	0	0	3	0	0	1	0	0	0	0	1	0	1	0	0
RN7SL469P	na	0	0	0	0	0	0	0	0	1	0	0	0	0	0	0	0	0	0	0	0	0	0	0	0	0	0	0	0	0	0	0	0	0	0	0	0	0	0	0	0	0	0	0	0	0	0	0	0
NANOGP8	na	6	1	1	0	2	2	1	1	2	0	1	1	1	0	3	0	1	1	0	2	0	1	1	5	2	1	0	4	1	0	5	1	2	3	0	1	2	0	5	1	2	2	0	1	7	4	2	1
AL022393.1	na	35	3	3	3	46	17	34	6	27	2	7	17	21	24	15	23	70	22	3	0	3	26	10	3	19	16	19	19	3	13	31	6	10	15	1	36	5	11	6	9	3	14	10	2	19	12	12	15
DCAF4	na	653	571	757	498	458	602	677	518	1151	1014	596	299	1012	481	990	1057	674	444	787	1736	392	426	530	391	1256	530	613	841	746	401	438	531	510	610	295	730	687	737	866	1276	790	793	188	261	668	740	820	1056
AC245595.2	na	0	0	0	0	0	0	0	0	0	0	0	0	0	0	0	0	0	0	0	0	0	0	0	0	0	0	0	0	0	0	0	0	0	0	0	0	0	0	0	0	0	0	0	0	1	0	0	1
AC023632.2	na	27	11	27	17	22	27	32	14	30	12	16	12	23	16	26	19	18	9	22	17	12	24	37	16	17	25	16	30	9	20	22	34	43	30	7	27	13	34	9	26	24	50	4	13	32	26	37	25
FAM24B	na	106	77	75	53	61	55	47	44	145	40	83	139	126	69	113	84	68	70	76	96	56	27	68	52	27	69	104	170	57	67	44	73	44	51	19	42	79	46	157	555	56	79	39	47	85	69	100	61
AC008764.10	na	4	1	0	0	2	1	3	2	4	0	0	4	9	1	3	0	8	2	1	2	0	2	1	1	3	4	0	2	0	1	1	2	0	0	0	0	3	0	2	1	1	0	3	0	1	7	3	1
ARID3C	na	153	4	4	5	4	1	3	7	8	0	3	7	12	7	20	11	11	8	3	2	4	9	3	10	7	10	4	20	2	8	15	6	2	10	0	7	11	7	5	13	3	10	0	8	16	10	5	2
NUDT19P4	na	0	0	0	0	0	0	0	0	1	0	0	0	2	0	0	0	0	1	0	0	0	0	0	0	0	0	0	0	0	0	0	0	0	0	0	1	0	0	0	0	0	0	0	0	0	0	0	0
RPS3AP50	na	2	0	0	0	0	1	3	2	0	0	1	0	0	2	8	0	1	1	0	0	1	3	1	0	1	2	0	0	3	0	0	1	1	1	0	0	3	0	3	0	0	0	1	1	0	1	0	1
OR4K8P	na	0	0	0	0	0	0	0	0	0	0	0	0	0	0	0	0	0	0	0	0	0	0	0	0	0	0	0	0	0	0	0	0	0	0	0	0	0	0	0	0	0	0	0	0	0	0	0	0
AC022148.1	na	7	4	3	1	8	4	3	4	8	1	0	0	5	2	9	3	3	10	1	5	6	4	1	3	2	4	0	3	2	2	8	2	2	6	1	13	3	4	7	3	3	4	4	1	3	6	3	6
SNX18	na	2365	2402	3792	1971	1398	1224	2789	2615	3414	3009	3552	339	3608	2178	3804	2743	508	3784	3862	3887	1228	1011	4011	1318	7536	2796	1978	2680	3036	999	1666	1384	1595	3261	1212	4031	1050	4294	6796	1451	2142	3664	738	1614	2887	1176	2239	3692
AC005544.1	na	2	1	0	0	0	2	2	3	3	1	1	1	1	0	1	0	2	1	0	0	0	0	0	3	0	0	0	0	1	1	0	2	0	0	0	1	4	2	0	0	1	0	0	2	0	2	2	0
CASTOR3	na	3827	900	1421	478	805	413	1377	890	2122	1551	288	841	936	532	1499	2385	1449	1093	1387	178	616	949	1173	691	2190	533	1743	1046	1635	1382	369	589	773	699	409	1575	589	626	149	254	593	1361	413	689	3186	1766	818	2832
TSPAN31	na	6936	3610	3878	1826	2045	1786	2357	1711	5973	2798	3556	4130	2584	3946	3474	5780	1042	3436	4145	1125	2009	1876	4012	1412	4375	3606	3503	2943	3264	2051	3417	1916	2736	3204	1213	3987	3006	5236	4665	1623	2185	3563	1083	2238	5566	2526	3351	5780
OR5H2	na	0	0	0	0	0	0	0	0	0	0	0	0	0	0	0	0	1	0	0	0	0	0	1	0	0	0	0	0	0	0	0	0	0	0	0	0	0	0	0	0	0	0	0	0	1	0	0	0
AC024075.2	na	562	252	234	179	364	195	392	247	636	222	517	338	506	269	357	305	466	254	187	85	275	393	255	431	396	303	237	418	164	483	412	302	473	246	126	282	326	249	396	170	343	330	271	207	505	578	423	197
WDR43	na	1836	2089	2200	3553	1054	2607	3398	3177	6020	2017	2703	1107	2847	1805	2778	2990	1803	2120	5728	2498	1420	1089	2620	1110	3608	2596	1642	2979	2447	1039	1452	1788	1423	2466	1151	2815	1684	2223	1314	6616	1811	3540	704	1173	2533	2177	3767	3587
AC092849.2	na	4	0	3	1	2	0	5	6	8	0	1	0	1	1	3	0	1	0	5	0	1	0	2	1	1	0	0	1	0	0	0	1	0	1	1	1	1	1	1	1	2	1	0	1	3	2	3	0
AL158834.2	na	33	9	13	7	37	8	33	32	64	4	12	18	5	21	27	7	35	18	7	32	4	50	18	27	13	34	4	31	8	19	13	30	11	20	2	20	40	4	3	17	16	10	13	5	43	45	7	7
AC005495.1	na	1	0	0	3	0	2	0	2	1	1	1	0	6	0	1	0	3	4	1	0	0	1	2	1	6	1	0	2	0	0	4	0	1	1	0	1	2	1	1	1	0	2	0	0	7	0	4	2
LINC00254	na	0	0	0	0	0	4	1	0	0	0	0	0	0	0	1	0	1	0	0	0	0	0	0	0	0	0	0	0	0	0	0	0	0	0	0	0	0	0	2	0	0	0	0	0	0	0	0	0
C5orf63	na	525	140	78	162	39	15	63	145	444	170	105	102	107	270	94	300	579	233	145	51	30	148	164	70	391	240	141	392	203	155	244	151	130	194	80	226	297	283	387	308	269	147	206	165	471	487	237	322
AL513122.2	na	1	1	6	3	0	0	6	5	4	0	2	1	4	2	0	2	0	2	3	9	3	0	2	1	6	3	1	2	1	0	5	4	6	3	1	5	7	2	6	4	0	3	3	1	2	6	1	4
SLC12A6	na	1966	1852	1554	1157	1545	1743	1712	2176	2959	3403	3222	1066	3982	1695	3050	3347	1005	2017	2639	893	632	910	3616	1044	7638	1958	1312	4210	1923	1104	1738	2034	2265	2477	1517	4821	985	1906	2784	2880	2909	3379	644	1098	3055	7045	2176	6103
AC023157.3	na	239	112	194	86	144	147	144	179	253	79	231	430	216	154	171	283	137	136	221	71	54	101	121	98	245	177	142	219	137	89	84	225	158	144	63	161	162	263	34	1166	153	193	176	107	576	134	156	152
AL732414.1	na	3	13	2	3	1	3	8	1	3	0	4	1	6	4	8	1	0	6	5	3	0	2	4	2	12	9	5	13	2	2	13	4	0	7	2	5	2	3	1	3	2	3	3	0	7	3	3	4
UNC5B-AS1	na	1	41	0	2	4	1	2	2	8	8	14	8	7	15	3	19	350	9	3	0	1	6	17	5	9	37	6	1	14	39	32	3	5	6	1	2	20	39	19	14	7	2	21	18	7	1	4	2
MC1R	na	441	232	159	176	231	293	536	227	521	101	92	123	298	251	202	105	738	164	282	279	61	409	433	176	179	227	99	226	69	194	204	155	187	146	26	220	347	74	637	274	151	201	426	98	1216	1351	253	175
MIR548W	na	0	0	0	0	0	0	0	0	0	0	0	0	0	0	0	0	0	0	0	0	0	0	0	0	0	0	0	0	0	0	0	0	0	0	0	0	0	0	0	0	0	0	0	0	0	0	0	0
RPL7AP49	na	0	0	0	1	1	0	0	0	3	0	0	0	0	1	0	0	0	0	1	1	1	0	1	1	0	1	0	0	1	1	0	0	0	0	1	0	0	0	0	0	0	1	0	1	0	0	2	0
AL009050.1	na	1	0	0	0	0	0	3	1	1	0	0	1	0	0	2	0	2	0	0	5	0	2	0	0	0	0	0	1	0	0	0	0	1	0	0	0	2	0	2	0	0	0	3	0	0	0	0	0
LINC01918	na	0	3	0	1	0	1	0	0	4	1	1	2	3	0	0	0	1	0	0	0	0	1	0	0	0	0	1	0	0	0	3	0	0	2	0	1	2	2	0	4	1	1	0	0	1	0	0	0
RNU6-162P	na	0	0	0	0	0	0	0	0	0	0	0	0	0	0	0	0	0	0	0	0	0	0	0	0	0	0	0	0	0	0	0	0	0	0	0	0	0	0	0	0	0	0	0	0	0	0	0	0
LINC00239	na	56	21	14	4	4	4	14	8	15	8	18	10	3	71	7	49	19	52	17	0	6	8	5	19	27	27	8	17	6	10	23	11	20	14	2	15	21	74	107	32	8	9	58	19	13	2	8	8
AL354984.2	na	0	0	0	0	0	1	0	0	1	0	0	0	0	0	2	1	0	0	0	0	0	1	0	0	0	0	0	0	0	0	0	0	0	0	0	0	0	0	2	0	0	0	0	0	0	0	0	0
SLTM	na	4640	3059	5813	5872	3043	4055	7046	5935	11944	3917	5428	2099	6035	4856	6151	6001	3195	5567	8486	3569	2573	3306	6428	3493	6744	5441	4298	6858	4156	2958	2939	4320	3312	5024	2259	6299	4471	6415	4963	5592	4156	6823	2066	2818	7117	6150	5919	6420
AC243772.2	na	2	6	1	4	4	2	15	17	10	4	2	6	12	11	20	29	7	8	13	119	0	7	2	2	21	28	3	9	3	2	6	7	8	4	7	21	3	6	29	9	7	9	16	5	17	10	8	13
COX17	na	1055	1342	1198	1153	1740	693	885	1120	2364	1002	1444	2988	894	1248	1142	1425	1186	1484	1518	521	831	1139	1305	1079	1360	1272	1062	619	1220	1512	821	1475	1833	1213	888	1855	1440	1527	2937	2106	1065	1225	1159	3596	1697	2472	1283	1852
NAB1	na	3616	4063	4549	5604	2319	3057	4356	5705	9852	2163	4181	2027	4496	5261	3230	6452	2005	5103	8025	1515	2056	2593	6150	2302	8183	4579	3571	4982	4677	2009	2648	4132	3077	4885	1255	5950	2999	4705	1214	4565	3383	7524	1487	1924	4741	3225	5715	5780
FAM13A-AS1	na	880	92	173	109	488	521	543	495	733	29	151	219	606	392	642	55	458	258	262	196	21	485	174	278	282	341	69	739	144	311	357	378	183	267	44	253	488	78	126	185	296	325	641	49	976	489	192	132
AL133232.1	na	0	0	0	0	0	0	0	0	0	0	0	0	0	0	0	0	0	0	0	0	0	0	0	0	0	0	0	0	0	0	0	0	0	0	0	0	0	0	0	0	0	1	0	0	1	0	0	0
AGPAT4-IT1	na	39	22	2	14	31	5	22	15	40	7	19	11	26	28	9	2	25	36	12	3	15	21	14	26	30	40	6	62	4	10	37	12	51	16	2	31	31	8	9	30	44	32	60	11	39	30	30	15
AC074135.2	na	2	0	0	0	0	5	4	2	0	0	0	0	0	2	6	0	13	9	0	0	0	15	0	0	0	0	0	1	0	0	1	0	0	0	0	0	0	0	15	2	1	0	0	0	0	2	1	0
MIR548S	na	0	0	0	0	0	0	0	0	0	0	0	0	0	0	0	0	0	0	0	0	0	0	0	0	0	0	0	0	0	0	0	0	0	1	0	0	0	0	0	0	0	0	0	0	1	0	0	0
ZNF583	na	358	335	523	445	291	243	558	360	422	364	272	14	506	266	456	135	218	251	251	734	196	193	341	149	462	239	303	383	437	174	220	284	409	421	58	439	231	398	245	178	315	773	114	156	234	223	373	420
AL132855.1	na	0	0	0	0	0	0	0	0	0	0	0	0	0	0	0	0	0	0	0	0	0	0	0	0	0	0	0	0	0	0	0	0	0	0	0	0	1	0	0	0	0	0	0	0	0	0	0	0
SERPINA7P1	na	0	0	0	0	0	0	0	0	0	0	0	0	0	0	0	0	1	0	0	0	0	0	0	0	0	0	0	0	0	0	1	0	0	0	0	0	0	0	0	0	0	0	0	0	0	0	0	0
LINC02604	na	1244	248	167	245	382	380	607	239	847	68	244	762	486	391	975	182	958	757	234	595	154	852	503	728	227	396	135	697	199	976	386	382	458	301	97	330	1271	225	185	429	374	525	1221	81	954	1770	453	188
AC055811.3	na	5	0	9	1	3	2	7	3	4	0	1	1	5	2	9	0	2	2	3	1	0	3	3	5	6	2	1	7	0	0	7	1	0	6	0	3	3	0	8	3	10	2	2	0	12	6	6	1
CHIT1	na	212	60	106	39	4	19	24	26	89	6	108	342	19	17	7	4765	10	110	13	11	717	18	14	10	13596	2873	6	122	7	1098	22	69	192	1751	704	50	30	10	156	669	23	614	1833	3289	95	92	36	97
RPL39P31	na	0	0	0	0	0	0	0	0	0	0	0	0	0	0	1	0	0	0	0	0	0	0	0	0	0	0	0	0	0	0	0	0	0	0	0	0	1	0	0	0	0	0	0	1	1	0	0	0
RN7SKP238	na	0	0	0	0	0	0	0	0	0	0	0	0	0	0	0	0	0	0	0	0	0	0	0	0	0	0	0	0	0	0	0	0	0	0	0	0	0	0	0	0	0	0	0	0	0	0	0	0
UBE2E1-AS1	na	0	2	2	0	5	2	3	1	5	5	1	2	3	1	2	0	4	1	2	21	2	2	1	3	1	2	1	3	1	0	6	3	0	3	0	3	3	5	1	9	3	6	1	0	0	3	6	2
RASL11A	na	394	1409	1071	762	1160	315	607	1180	790	1821	4362	976	836	684	652	1110	428	798	928	41	521	514	559	1148	1190	1726	1026	1508	1189	1109	5326	796	1338	904	788	821	909	1240	1188	46	1016	1207	549	993	1058	383	1228	818
FGF13-AS1	na	4	12	10	12	9	2	12	17	10	10	7	0	12	18	2	1	0	21	7	0	5	9	9	16	26	12	8	10	7	4	3	10	18	14	1	11	10	19	5	3	10	19	7	1	7	9	18	7
AL162389.1	na	0	0	0	0	0	0	0	0	0	0	0	0	0	0	0	0	0	0	0	0	0	0	0	0	0	0	0	0	0	0	0	0	0	0	1	0	1	0	0	0	0	0	0	0	1	0	0	0
AC073308.1	na	0	0	0	0	0	0	0	0	0	0	0	0	0	0	0	0	0	0	0	0	0	0	0	0	0	0	0	0	0	0	0	0	0	0	0	0	0	0	0	0	0	0	0	0	0	0	0	0
AJ009632.1	na	0	0	0	0	0	0	0	0	0	0	0	0	1	0	0	0	2	0	0	2	0	0	0	4	0	0	0	0	0	0	1	0	0	0	0	0	0	0	0	0	0	1	0	0	12	0	0	0
AC022973.4	na	13	9	6	3	10	14	26	16	51	1	5	2	13	18	31	6	1	34	7	32	2	9	1	5	24	31	1	21	4	8	9	9	11	23	2	14	9	1	8	28	9	12	11	1	36	20	13	7
AC036164.1	na	1	0	0	3	0	1	3	1	0	0	0	0	2	0	8	2	10	1	1	1	0	2	0	0	1	1	0	3	0	1	4	0	0	1	0	0	0	0	6	1	0	1	0	0	2	0	1	1
AC244100.2	na	23	0	2	0	11	2	3	8	12	1	0	7	9	1	24	2	3	3	0	2	1	9	1	2	1	2	1	21	2	5	4	12	7	2	4	8	3	0	1	0	10	8	0	2	15	36	4	2
SCAT2	na	43	7	10	9	38	25	21	29	67	4	11	84	16	19	59	4	167	17	8	53	2	61	8	24	10	14	5	28	5	31	16	16	24	11	1	27	75	1	15	51	20	13	67	7	24	38	3	7
SPPL2B	na	5478	2316	2383	2081	3534	2452	4123	2487	3322	1665	772	2629	3526	2323	4000	1487	3536	2525	3459	1653	1998	4190	3274	3592	2588	1978	2391	3145	2100	4777	3374	2382	4088	2074	1021	3204	5437	1769	2271	2796	3040	2181	2958	2186	3136	8487	2933	2792
KLK15	na	1	0	0	0	0	0	0	0	0	2	0	0	0	0	5	0	2	4	0	0	0	3	0	0	0	0	0	0	0	0	1	0	31	0	0	1	3	1	3024	2	0	0	6	0	1	0	1	0
ZNF330	na	1738	1249	1762	1562	968	908	1657	2279	2371	1403	3299	976	2378	1316	2325	2170	737	1728	2652	1144	1072	744	1705	800	4027	2178	1785	1745	1815	932	1257	1169	1088	1708	865	2236	1136	1695	3222	2057	1241	3077	565	1711	2740	1547	2378	2136
CYP4F34P	na	0	0	23	0	0	0	0	0	0	0	0	0	0	0	0	2	0	0	0	0	1	0	26	0	2	0	0	0	0	73	0	0	0	0	1	0	2	0	0	0	0	0	0	2	1	0	0	0
AP001208.1	na	0	0	0	0	0	0	0	0	0	0	0	0	0	0	0	0	0	0	0	0	0	0	0	0	0	0	0	0	0	0	0	0	0	0	0	0	0	0	0	0	0	0	0	0	0	0	1	0
AC079336.4	na	0	1	1	0	0	0	0	0	1	1	0	0	1	1	1	0	2	1	0	0	0	1	0	0	0	0	0	2	1	0	0	0	1	0	1	1	2	0	0	0	1	1	0	0	2	0	0	0
AP002795.1	na	0	0	0	0	0	0	0	0	0	0	0	0	0	0	0	0	0	0	0	0	0	0	0	1	0	0	0	0	0	0	0	0	0	0	0	0	0	0	0	0	0	0	0	0	0	0	0	0
RNU4-20P	na	0	0	0	0	0	0	0	0	0	0	0	0	0	0	0	0	0	0	0	0	0	0	0	0	1	0	0	0	0	0	0	0	0	0	0	0	0	0	0	0	0	0	0	0	0	0	0	0
AC011742.2	na	1	0	2	4	1	5	9	6	11	1	2	3	9	1	7	4	1	3	4	0	2	8	2	1	4	5	0	4	1	0	5	1	5	2	0	6	1	1	1	2	4	5	2	2	9	8	12	1
RN7SKP42	na	0	0	0	0	0	0	1	0	0	0	0	0	0	0	0	0	0	0	0	0	0	0	0	0	0	1	0	0	0	0	0	0	0	0	0	0	0	0	0	0	0	0	0	0	0	0	0	0
AL136968.2	na	1	3	0	1	1	2	1	1	4	0	4	3	3	0	5	2	1	5	0	1	3	0	4	2	2	1	2	3	2	4	1	3	1	0	7	0	2	0	1	0	1	3	2	2	0	0	2	11
HGF	na	511	1830	1584	982	798	271	772	2000	747	2336	725	78	724	27856	809	422	337	1295	1297	1450	362	273	851	658	3229	1627	838	1591	493	4187	694	884	362	1701	269	686	422	1057	380	1056	802	1429	324	522	870	455	2046	632
AC068870.2	na	84	170	249	63	86	117	123	163	192	71	132	53	161	77	54	158	31	74	254	43	107	170	132	93	89	111	85	114	104	38	46	162	177	214	51	158	65	252	26	55	136	135	66	77	79	225	245	178
IMP3	na	2499	2365	3273	2695	2865	1756	3221	2425	3955	1680	4894	1898	2875	1766	3461	4590	1469	2387	4311	1266	2498	2845	3263	1691	4082	2075	2861	2869	6420	2200	2431	3121	3926	2293	1982	3539	3421	5412	1705	1932	2415	4145	1829	5681	3810	3340	3057	4856
AL139174.1	na	0	5	0	0	1	1	2	2	8	1	2	1	0	1	2	3	4	1	2	2	2	1	4	1	2	1	4	1	3	2	0	2	0	4	1	1	0	1	0	1	0	4	1	1	0	2	2	10
NDST3	na	29	22	2	0	0	1	150	14	17	41	25	4	0	337	5	4	0	8	17	176	7	3	1	3	3	6	2	22	10	10	0	4	3	16	3	13	3	4	7	18	8	26	0	12	65	1	3	2
GORAB	na	444	579	359	401	336	414	560	661	1133	457	749	227	568	757	626	716	452	509	491	1615	136	264	600	352	833	833	325	735	440	296	316	352	362	682	353	642	447	375	268	639	333	674	256	727	802	457	549	461
PKDCC	na	934	1034	1545	571	1034	721	1921	958	2824	1135	399	1909	1001	2710	1357	1221	269	1952	1027	52	323	1761	3397	1542	1080	934	959	815	738	561	720	928	1073	909	403	1902	504	383	4407	327	1432	802	1384	715	663	640	960	1320
CENPK	na	213	167	92	201	69	96	229	171	533	36	110	197	135	294	204	53	206	318	131	971	82	150	136	86	211	138	107	148	168	70	140	108	104	121	58	251	143	141	40	2100	85	82	210	76	183	205	109	249
AC092343.1	na	6	1	0	4	2	2	2	3	3	0	0	1	2	1	3	0	1	1	3	117	0	2	1	1	1	4	0	0	2	1	0	0	0	1	1	0	2	2	0	2	1	0	0	1	1	4	0	0
AC138473.1	na	1	3	1	0	5	3	3	1	5	1	0	0	5	0	7	0	0	3	0	3	0	1	3	1	2	1	0	1	0	0	3	2	1	0	0	1	2	0	2	2	6	4	0	0	3	5	1	2
OCA2	na	241	9	18	4	47	301	34	27	73	24	49	133	1153	108	23	45	285	48	56	351	12	15	466	96	29	139	261	414	76	43	76	35	77	62	57	29	56	301	3	2	18	36	3	57	208	29	48	108
NFYA	na	1162	1853	1396	2087	1155	922	2130	1991	4307	1563	1894	804	2268	1946	1682	2886	904	2072	2170	1720	982	815	2423	1054	3359	1672	1332	1982	1763	998	1045	1466	1630	1784	881	2099	1334	1786	570	2370	1168	2666	588	901	2131	1153	2960	1854
AC098483.1	na	3	0	1	4	0	1	2	2	9	6	0	0	50	0	33	37	0	15	6	0	7	5	0	0	1	0	11	18	36	7	0	8	1	7	6	21	2	1	0	0	18	23	0	6	37	0	6	0
VWCE	na	909	356	362	658	61	189	350	310	318	309	190	31	240	123	399	86	110	98	377	19	727	640	756	229	154	303	616	3041	2939	1190	6234	391	213	289	264	35	1224	76	30	13	360	988	142	1551	131	211	1817	910
ZNF566	na	717	446	817	541	436	352	616	784	1045	563	760	161	1182	423	782	457	331	386	533	790	217	372	502	360	1041	550	529	968	574	323	390	459	592	594	223	612	423	476	503	345	437	1282	216	312	767	570	696	745
AL049830.3	na	5	1	1	1	0	1	9	2	2	2	0	0	3	2	3	4	1	0	0	4	0	2	1	0	0	1	1	4	0	1	6	0	0	1	3	7	1	0	9	4	0	1	6	0	1	2	3	1
MTCYBP33	na	0	1	2	0	0	0	1	0	0	0	0	0	2	0	0	0	0	0	0	0	0	1	1	0	0	0	0	0	0	0	0	0	0	0	0	0	0	0	1	0	0	1	0	0	0	1	0	0
RPL23AP72	na	0	0	0	0	0	0	0	0	2	1	0	0	1	0	0	0	0	1	0	0	0	0	0	0	0	0	0	0	1	0	0	1	0	0	1	0	1	0	0	0	0	1	0	0	3	0	1	0
COL14A1	na	1053	14183	1959	2808	1052	1055	500	1349	2068	4327	6291	415	1520	16314	778	889	469	4403	1534	23169	617	713	2811	12149	17226	7021	2895	1212	1675	2570	1645	1949	1787	3956	702	3321	1795	7123	1068	280	3440	3923	2118	467	3120	1937	485	5702
AC099560.1	na	6	0	2	0	0	0	0	0	0	1	1	0	0	1	2	0	3	2	0	0	0	0	1	13	3	0	0	0	1	1	0	0	3	1	0	1	1	0	0	2	0	6	1	0	0	0	1	1
ACBD6	na	2092	1822	1997	2275	2044	1568	1851	1687	3441	1422	3489	1212	2395	1301	2365	1625	1259	1618	3033	1367	1255	1607	2023	1466	2737	1892	2169	2185	1936	1400	1742	2177	1981	1846	737	1967	1991	2347	632	2097	1675	3270	1261	2725	1956	2762	2247	2476
EXOSC8	na	872	924	952	1226	1247	1062	1272	1068	2395	541	1858	798	1248	1246	1618	873	1413	1052	1103	1123	593	1107	1122	1281	1340	1294	756	1946	1235	824	1026	1224	1615	924	598	738	1128	1103	793	1955	1006	1461	809	796	1204	1113	1275	1116
AL691449.1	na	0	0	0	0	0	0	3	0	0	0	0	0	2	0	2	2	0	1	0	0	0	2	0	0	1	0	0	1	0	0	0	0	0	1	0	2	2	0	0	0	0	0	0	0	0	1	1	0
TXLNG	na	1467	826	1774	2212	1001	1500	2124	2017	4166	1066	1714	470	2378	963	2080	1760	785	1177	3368	609	762	774	2390	612	2866	1320	1421	2036	1010	556	986	1034	1150	1298	543	1553	978	1388	976	2662	1384	2612	398	700	1795	1066	1627	2255
AC012183.1	na	0	0	0	0	0	3	0	2	1	0	0	0	1	1	0	2	4	1	0	3	0	2	0	0	0	0	0	0	0	0	1	0	0	0	0	0	0	2	1	1	1	0	0	0	0	0	0	0
LINC01205	na	1	0	0	1	0	0	0	1	0	0	0	0	0	0	2	0	2	1	0	0	0	3	1	0	1	0	0	1	0	0	0	0	0	1	0	0	1	1	1	1	3	2	0	0	0	2	0	0
AC099554.1	na	0	0	0	0	0	0	0	0	0	0	0	0	0	0	0	0	0	0	0	0	0	2	0	0	0	0	0	0	0	0	0	0	0	0	0	1	0	0	0	0	0	0	0	2	0	0	0	0
ARL4AP1	na	0	0	0	2	1	0	0	0	2	0	0	0	1	0	0	0	0	0	0	0	0	1	1	0	0	0	0	0	0	0	0	0	0	0	0	1	1	1	0	2	0	0	0	0	0	0	1	1
RNA5SP119	na	0	0	0	0	0	0	0	0	0	0	0	0	0	0	1	0	0	0	0	0	0	0	0	0	0	0	0	0	0	0	0	0	0	0	0	0	0	0	0	0	0	0	0	0	0	0	0	0
AL138725.1	na	26	4	1	1	2	1	5	0	5	0	3	1	1	1	22	6	6	9	0	1	0	8	1	0	0	1	0	1	0	1	0	1	0	0	0	3	2	2	8	1	2	6	0	0	4	1	1	0
HIST1H2BC	na	48	188	705	356	89	85	969	690	153	86	77	118	477	140	1109	457	18	90	1095	716	112	49	179	101	156	552	352	716	198	145	425	171	144	191	127	149	374	147	59	707	192	827	19	206	142	609	426	745
RF00424	na	0	0	0	0	0	0.2	0	0	0	0	0	0	0.2	0.2	0	0	0.4	0.2	0	0	0	0.8	0	0	0	0	0.2	0	0	0.2	0	0	0	0	0	0	0.2	0.8	0	0.2	0.2	0	0.6	0	0.2	0.2	0	0
AC006461.1	na	0	0	1	0	0	1	2	0	1	0	2	0	0	0	0	0	0	0	0	0	0	0	1	0	0	0	0	0	1	1	0	0	0	0	0	0	1	0	0	0	0	0	0	1	0	0	0	0
BATF2	na	576	409	1136	422	815	236	2247	4043	774	420	893	376	997	1007	1716	917	157	2468	910	100	474	758	725	315	801	774	795	692	431	415	248	476	1351	966	501	1722	320	304	110	3462	342	579	863	907	626	261	521	658
AC087857.1	na	0	0	0	0	0	0	0	0	0	1	0	0	0	1	0	0	0	1	0	0	0	0	0	1	0	0	1	0	0	0	0	0	0	0	0	0	0	0	11	0	0	0	0	0	3	0	1	1
LINC01167	na	12	0	1	3	0	0	0	0	5	0	2	0	0	0	1	1	0	0	1	1	0	1	0	0	13	0	0	0	0	14	0	0	0	0	0	2	10	3	0	0	7	0	4	0	0	34	0	0
AL033380.1	na	0	2	0	0	0	1	2	2	0	0	0	0	1	0	5	0	1	1	0	0	0	0	0	0	0	0	0	0	0	0	0	0	0	0	1	0	0	0	2	1	0	0	0	0	0	3	0	0
RNA5SP44	na	1	0	0	1	0	0	1	0	2	0	0	0	0	0	0	0	1	0	0	0	0	0	0	0	2	0	0	0	0	0	0	0	1	1	0	0	1	0	0	0	1	0	0	0	0	1	0	0
NPY5R	na	9	185	64	104	53	6	35	113	46	114	11	5	43	184	14	1	7	98	52	0	17	30	50	60	237	50	25	63	33	57	5	52	63	72	130	37	24	175	11	1	65	41	10	46	50	22	72	71
AC110769.2	na	19	4	4	3	13	3	15	19	22	4	7	12	28	15	32	3	9	13	8	17	0	15	4	3	12	6	6	29	2	7	7	15	4	8	0	20	13	11	4	19	10	15	10	3	34	22	2	3
AC010615.3	na	1	0	0	0	1	3	0	3	1	1	0	0	3	0	3	0	6	2	0	0	1	3	1	0	4	1	0	5	0	0	1	0	0	2	0	0	2	0	2	0	1	0	2	0	0	3	0	3
AP001330.3	na	0	0	0	0	0	1	0	0	0	1	0	0	0	0	0	0	0	0	1	0	0	0	1	0	0	0	0	0	0	0	0	0	0	0	0	0	2	0	1	0	0	1	0	0	0	0	0	0
AC013643.3	na	18	14	9	4	6	4	6	5	23	2	0	30	20	5	18	4	9	12	3	0	1	8	13	4	9	4	12	19	3	6	6	12	13	1	0	7	0	23	2	0	10	18	0	4	38	13	4	7
CDK2	na	1763	1705	1332	1398	975	922	1497	1777	3188	1148	2249	1215	1451	1902	1302	1047	1770	1917	1791	2320	683	706	1662	955	2330	2154	1420	1850	1153	769	1308	1215	1307	1266	561	1623	1518	1642	556	4248	981	1832	689	881	2455	891	1489	1471
COL28A1	na	111	7	17	13	48	27	54	167	195	75	21	83	42	37	49	32	46	63	66	75	16	59	40	256	36	14	7	152	8	22	14	69	30	19	60	9	174	45	103	2	89	26	85	31	125	59	77	4
LOX	na	115965	17794	3425	2391	3337	14267	4096	42372	25269	2709	150807	3331	4936	36958	12003	3020	871	8642	17121	4408	7332	3295	12575	10499	13022	41709	12091	20763	37062	3831	53666	6298	1120	7117	3196	7991	47269	12562	582	2591	5149	10938	1679	11166	6187	3629	24216	2784
AC069114.2	na	0	0	0	0	0	0	0	0	0	0	0	0	0	0	0	0	0	0	0	0	0	0	0	0	0	0	0	0	0	0	0	0	0	0	0	0	0	1	0	0	1	0	0	0	0	0	0	1
Z83839.1	na	0	0	2	0	0	6	2	1	2	0	0	0	1	0	4	0	1	5	2	1	0	2	0	0	0	0	1	0	0	0	0	0	0	1	0	0	2	0	3	1	1	1	0	0	0	1	0	0
BX284668.6	na	4	1	1	0	6	3	3	2	1	1	0	6	3	2	10	0	6	2	1	2	0	4	2	2	3	3	0	2	0	0	0	0	3	1	0	0	7	1	1	12	4	2	1	0	0	8	1	0
AL353572.2	na	2	1	2	5	0	0	3	1	0	1	1	1	0	0	0	0	1	7	2	0	2	1	4	6	2	36	1	2	0	4	5	2	3	2	2	0	8	3	0	3	4	1	0	2	1	0	8	2
AC073063.1	na	54	7	14	23	19	27	15	15	68	5	16	24	33	18	31	14	8	14	17	14	6	34	20	25	27	12	6	10	16	25	2	15	10	12	10	12	30	6	10	4	14	14	17	14	42	27	16	18
BCAP31	na	10931	20707	13440	10302	12033	7318	8469	11319	22255	13521	16167	16584	11113	13234	10254	20681	7266	12604	12882	8189	12945	9901	15981	11526	20771	12023	12921	17179	15329	12655	12864	16103	22859	11651	11723	14543	16639	17358	10620	19321	9756	20244	7612	17537	24459	14346	16412	31755
RNU6-25P	na	0	0	0	0	0	3	1	0	1	0	1	1	1	0	0	0	0	0	0	2	0	0	0	0	0	0	0	0	0	1	0	1	0	0	0	1	0	0	0	2	0	0	0	0	3	0	0	1
HMGN2P39	na	0	0	0	0	2	0	0	0	0	0	0	0	0	1	0	0	0	0	0	0	0	0	0	0	1	0	0	0	0	0	0	1	0	1	2	0	0	1	0	0	1	0	0	0	1	0	1	0
AL031429.1	na	4	1	10	18	20	8	0	29	58	10	16	0	122	0	29	0	2	2	1	0	6	20	22	10	1	0	1	11	3	0	1	6	4	7	112	0	3	0	19	0	5	9	1	99	20	4	7	9
RFKP2	na	0	0	0	0	0	0	0	0	0	0	0	0	0	0	0	0	2	0	0	0	0	0	0	0	0	0	0	0	0	0	0	0	0	0	0	0	0	0	0	0	0	0	0	0	0	0	1	0
ABBA01006766.1	na	0	0	0	0	0	0	0	0	0	0	0	0	0	0	0	0	0	0	0	0	0	0	0	0	0	0	0	0	0	1	0	0	0	0	0	0	0	0	0	0	0	0	0	0	0	0	0	0
SHC1P2	na	0	0	1	0	1	1	6	3	2	0	0	1	1	1	4	1	4	2	1	3	2	4	5	1	3	2	1	2	0	1	0	1	2	2	1	1	4	0	5	3	0	1	0	0	4	2	0	2
AADACL2-AS1	na	0	0	0	0	0	2	0	0	2	0	0	0	0	0	1	0	1	0	1	10	0	0	0	0	0	0	1	0	2	0	1	0	0	1	0	0	0	0	0	0	1	0	0	0	0	3	0	0
SELE	na	46	223	116	800	165	23	59	366	617	720	224	11	196	752	80	383	41	1787	509	29	357	300	456	431	369	267	63	173	59	171	95	57	187	980	55	111	422	1173	205	34	197	333	45	87	425	192	165	205
SAV1	na	1179	2227	2809	2409	1523	1528	2085	3043	4099	2929	1973	607	3177	1670	2500	1548	1097	1570	3643	3011	1261	905	2332	1645	4556	2358	2562	2981	2856	1227	2108	2206	1980	2605	873	2076	1559	3667	4145	2294	1780	3948	590	960	2721	1701	2802	3539
RPS8P6	na	0	0	0	0	0	1	0	0	0	0	0	0	0	0	0	0	0	0	0	0	0	0	0	0	0	0	0	0	0	0	0	0	0	0	0	0	0	0	0	0	0	1	0	0	0	0	0	0
AC004771.3	na	73	6	31	33	11	26	72	50	34	23	9	9	40	41	45	20	6	34	48	37	11	18	36	13	29	36	41	38	23	13	27	20	6	26	11	35	16	25	26	34	20	45	24	2	97	25	25	19
AC073593.1	na	5	0	1	1	0	0	0	1	1	0	0	0	0	0	1	0	6	1	0	2	0	0	0	0	0	0	0	0	0	0	0	0	0	0	2	0	1	0	0	0	0	1	1	0	1	1	0	2
SELENON	na	8028	11279	9477	8330	4538	3683	6162	5780	8107	12709	6803	3189	9256	12025	4115	3544	5126	7790	9576	8061	5612	3680	9727	6886	11347	9017	7973	5827	5144	5427	7830	8934	7639	8715	2647	5489	5398	7882	6010	19816	5648	11411	4151	2805	5423	5490	7221	12993
AC074124.1	na	13	0	11	4	14	16	33	24	7	2	3	33	1	17	18	0	23	11	5	0	1	7	0	34	24	5	17	90	9	4	30	44	18	8	5	0	5	13	0	0	14	12	22	14	86	49	0	4
PGAM4P1	na	0	0	0	0	1	0	1	0	1	0	0	1	0	0	0	0	2	0	0	0	0	0	0	1	0	0	0	0	0	0	0	0	0	0	1	0	1	1	0	0	0	0	0	2	0	1	0	1
AP002439.1	na	0	0	0	0	1	1	0	0	1	0	1	1	2	0	0	1	1	0	1	1	0	0	0	1	0	0	0	0	0	0	0	0	1	1	0	0	2	0	0	0	0	0	0	0	0	5	1	1
LINC02580	na	2	37	5	6	5	6	9	7	5	8	9	6	10	50	9	5	8	12	4	0	4	7	10	18	17	11	12	11	6	3	2	10	6	12	0	11	10	9	4	26	10	8	16	2	6	4	7	5
AC005586.2	na	148	76	8	8	9	11	6	23	103	17	58	62	11	48	10	10	28	19	13	41	2	6	10	28	9	8	19	33	5	5	33	4	3	7	10	7	33	18	13	2	0	4	18	19	180	3	18	9
IGLJ7	na	0	1	0	0	0	0	0	0	0	0	0	0	0	0	0	0	0	0	0	0	0	0	0	0	0	0	0	0	2	0	0	0	0	0	0	0	1	0	0	0	0	0	0	0	0	0	0	0
SPTLC3	na	2854	2719	4539	2525	1416	2115	4320	5382	8105	3401	1171	3261	2667	2705	5341	3501	683	2762	6884	57	1671	1011	1457	643	3053	1401	4795	6138	1827	1746	1707	2296	1390	3146	2168	6105	561	1623	2233	1725	3812	7281	456	1912	3287	2544	4185	3569
IFNW1	na	0	0	3	0	0	0	1	0	3	1	0	1	1	5	1	1	1	0	5	1	0	0	1	0	1	2	1	6	2	0	1	1	0	2	0	1	1	1	0	0	0	0	0	0	2	0	0	2
RN7SKP233	na	0	0	0	0	0	0	0	0	0	0	0	0	0	0	0	0	0	0	0	0	0	0	0	0	0	0	0	0	0	0	0	0	0	0	0	0	0	0	0	0	0	0	0	0	0	0	0	0
RPL32P1	na	5	4	2	4	12	14	11	49	58	0	8	4	28	14	57	19	16	141	12	1	2	23	5	11	50	7	4	4	5	5	8	5	7	12	2	54	19	0	8	32	2	20	1	10	55	13	11	4
HCG4	na	179	170	117	132	75	180	281	244	177	50	81	55	150	67	108	119	14	94	197	5	79	75	245	36	193	93	133	88	278	100	58	90	112	160	46	421	36	149	89	11	111	215	47	90	224	162	107	174
CORT	na	23	8	14	9	34	4	22	25	20	3	4	19	17	10	25	5	16	6	17	14	9	30	6	13	11	10	9	20	14	27	20	20	38	9	5	14	25	9	2	16	24	14	45	6	26	58	21	10
ZNF319	na	715	1249	911	764	682	456	1051	724	1061	1079	1059	508	1343	1022	654	1094	413	853	1371	673	423	474	1050	547	1802	877	808	779	976	518	439	845	861	936	584	1004	584	1007	522	903	716	950	440	510	1213	692	883	1443
AL365204.2	na	1	0	0	0	1	1	1	1	1	0	0	1	0	0	2	0	0	0	0	1	0	2	0	0	0	0	0	1	0	0	0	0	0	0	0	0	2	0	2	0	0	0	0	0	0	3	0	0
AP000552.2	na	0	0	0	0	0	0	0	0	0	0	0	0	1	0	0	0	0	0	0	0	0	0	0	0	0	0	0	0	0	0	0	0	0	0	0	0	0	0	0	0	0	0	0	0	0	0	0	0
AP006216.2	na	0	0	0	0	0	0	0	0	0	0	0	0	0	0	1	0	0	0	0	0	0	0	0	0	0	0	0	0	0	0	0	0	0	0	0	0	0	0	1	0	0	0	0	0	0	0	0	0
NDRG4	na	82	707	119	360	141	34	144	210	313	269	153	125	229	488	58	29	236	216	175	1140	66	121	181	217	201	256	102	85	76	117	280	281	172	133	27	163	391	297	136	859	126	346	385	47	208	351	198	166
ALDH3A2	na	7788	2907	17522	12535	12463	9123	12743	18086	14855	11075	7170	3498	14757	2680	21289	8271	1234	4500	17362	5414	13046	8513	12966	3032	25422	5359	18976	28735	22665	3575	9092	13141	10658	13883	4393	7763	3364	9378	2710	3551	11274	51556	1471	6156	8254	14051	12531	25502
PRADC1P1	na	5	11	0	4	2	2	15	4	16	12	5	2	19	3	12	16	4	17	27	0	6	15	8	6	24	11	4	4	8	11	25	2	29	20	5	15	6	3	1	15	9	1	4	4	12	5	15	9
AC091805.2	na	0	0	0	1	0	0	0	0	0	1	0	0	0	0	0	0	1	0	0	0	0	3	0	0	0	0	0	0	0	0	0	0	0	0	0	0	0	0	2	0	0	0	3	0	0	0	0	0
AC090897.1	na	0	0	0	0	0	0	0	0	0	0	0	0	0	0	0	0	0	0	0	0	0	0	0	0	1	0	0	0	0	0	0	0	0	0	0	0	0	0	0	0	0	0	0	0	1	0	0	0
AC073911.1	na	2	1	2	0	1	0	1	2	0	0	0	0	4	0	4	3	0	1	0	1	0	0	1	2	0	1	1	1	0	1	3	0	1	0	2	1	1	0	0	0	2	2	1	1	5	0	1	0
AL031963.2	na	10	3	16	3	1	7	4	2	4	2	3	5	9	3	10	4	2	7	1	5	0	4	8	6	11	4	5	7	5	3	3	1	1	1	2	4	2	0	0	19	0	2	5	1	18	8	1	5
RF00045	na	8	0	0	0.25	0.75	0	0.25	1	0.25	0	2.5	0.75	0	0.5	0.25	0.75	0	0.75	0	0.75	0	0.75	0	0.5	0.25	0.5	0	9.25	0	0	1.5	0.25	0	0.25	1.75	0	2.75	0	0.75	0.5	0.5	0.5	0.5	0.75	0.25	0.5	0.25	0
MTND5P29	na	0	0	0	0	0	1	1	0	0	0	0	0	0	1	0	0	0	0	0	0	0	0	0	0	0	1	0	0	0	0	0	0	0	0	0	0	1	0	0	0	0	0	0	0	0	0	0	0
GPBP1L1	na	6890	6258	7806	5716	5008	4586	6484	7312	10223	7261	7184	3262	8728	6393	7043	4162	3960	6372	7580	3394	2929	3382	5239	3318	11674	6992	6837	9737	8283	4006	4526	6084	5667	6954	2988	8330	4090	7538	4385	6113	5359	11306	2538	2557	8950	5759	7842	8700
KRT10	na	587	1309	443	908	481	279	559	649	1433	738	944	1035	660	854	777	1126	976	705	1017	1956	995	725	1017	1126	825	908	586	955	469	1317	1345	702	1096	551	693	677	1441	1068	470	1342	553	1035	650	1148	721	609	924	934
DLX4	na	555	79	6	19	2	4	8	50	92	17	45	99	8	125	27	65	45	54	21	22	8	26	9	139	35	92	17	29	9	66	117	27	10	40	31	16	185	73	4	6	10	26	43	56	138	84	55	29
APOBEC3C	na	5880	3670	2262	1749	2383	673	6362	3094	4839	1593	8147	412	3116	6475	2410	6501	2681	11737	1856	186	771	1859	1485	3919	2722	5420	2353	5271	2839	2905	6433	1924	6093	4107	2418	7494	3149	1221	228	7237	1840	1996	5283	4525	7542	700	1973	5556
AC002044.1	na	2	1	2	0	5	5	4	3	5	0	4	0	1	2	5	0	20	3	0	4	4	4	3	14	0	1	0	5	2	7	5	6	22	3	0	4	9	7	3	5	1	0	26	4	3	4	3	1
HOXA6	na	248	35	199	91	90	81	85	143	142	142	56	15	460	103	202	67	26	61	124	7	42	27	41	65	109	40	232	154	121	32	130	64	42	76	36	89	82	76	6	1	90	78	63	16	194	92	101	124
RPL13AP2	na	11	3	5	4	7	4	5	1	7	2	9	4	10	2	17	3	4	1	3	3	0	5	2	1	4	4	4	7	1	2	4	1	2	5	2	5	6	4	4	4	3	11	1	5	0	5	3	14
AC008267.1	na	5	2	2	2	1	0	1	2	1	0	0	0	2	1	3	0	6	0	0	0	0	4	5	3	3	1	0	0	1	1	2	1	0	2	0	3	4	0	2	3	2	2	4	1	6	1	1	2
BEAN1	na	39	407	22	13	17	29	55	54	68	93	40	89	92	415	44	26	39	45	24	6	13	24	50	30	325	62	24	61	207	86	9	11	16	26	6	347	25	33	22	10	42	44	72	25	264	52	29	23
SOCS2P2	na	1	0	0	1	0	0	0	3	1	0	0	0	0	2	0	0	3	0	0	0	1	4	0	0	0	0	1	0	0	0	0	1	2	0	0	1	0	0	0	0	1	3	0	0	1	1	0	2
AL583843.1	na	0	0	0	0	0	0	0	0	0	0	0	0	0	0	0	0	0	0	0	0	1	0	0	0	1	0	0	0	0	0	0	0	0	0	0	0	0	0	0	0	0	0	0	0	0	1	0	0
LRRC26	na	0	1	3	2	14	0	0	0	1	0	0	0	0	0	17	0	1	3	0	2	2	8	1	0	1	0	0	0	0	2	4	0	0	0	0	0	1	2	0	3	0	8	6	1	0	2	0	0
MIR4642	na	1	0	0	0	0	0	0	0	1	0	0	2	3	0	2	0	3	0	0	3	0	0	0	2	1	0	0	2	0	0	0	0	0	0	0	1	0	0	1	1	0	0	0	0	1	1	0	1
SAPCD2P3	na	1	1	1	0	2	2	4	4	4	0	1	1	1	2	2	0	4	5	3	4	0	4	3	1	1	0	0	3	5	2	4	0	0	2	0	5	4	0	0	2	0	1	2	0	3	7	2	0
AC133552.2	na	61	71	50	29	58	47	69	48	79	41	56	63	59	56	33	57	43	67	56	26	23	43	52	44	86	37	38	48	75	53	33	41	72	45	20	69	60	88	55	121	49	63	62	22	108	78	44	86
THAP5P1	na	6	1	5	3	3	0	4	3	3	0	0	2	7	4	3	0	2	2	0	6	0	2	0	1	5	2	1	2	3	0	2	0	1	2	1	0	6	4	0	5	1	2	0	0	6	6	2	1
FAM32A	na	4371	5784	4438	3566	4401	1688	3598	4239	6641	4046	5892	3844	4223	4802	3550	6034	2728	3954	5273	1952	3562	2941	4358	2845	6487	3913	4631	5648	4367	3809	4143	4368	5925	3960	2583	5126	3648	5480	2611	6548	3203	6597	2554	3709	5241	4866	5292	6383
SNORD38B	na	0	0	0	0	0	0	0	0	0	0	0	0	0	0	0	0	0	0	0	0	0	0	0	0	0	0	0	0	0	0	0	0	0	0	0	0	0	0	0	0	0	0	0	0	0	0	0	0
MIR548AV	na	0	0	0	0	0	0	0	0	0	0	0	0	0	0	0	0	0	0	0	0	0	0	0	0	0	0	0	0	0	0	0	0	0	0	0	0	0	0	0	0	0	0	0	0	0	0	0	0
EPHA5	na	0	0	0	0	0	2	1	1	0	68	1	2	0	7	3	0	8	0	0	100	0	4	0	7	1	0	0	0	1	0	4	0	6	1	1	4	1	1	0	6	1	1	0	0	1	0	0	0
AC104393.1	na	0	0	0	0	0	1	1	0	1	0	0	0	0	0	0	0	0	0	0	0	0	0	0	0	0	0	0	0	0	0	0	0	0	0	0	0	0	0	0	0	0	0	0	0	0	0	0	0
USP9X	na	9913	9836	13014	10410	4721	7033	11460	11291	20164	15253	10653	3329	12077	10376	9633	16682	2700	11724	18862	30848	4276	3506	12391	4171	20654	9670	10371	12917	8194	4014	5518	6837	6054	11884	6242	14020	5447	9814	12243	17587	9256	16957	2692	5453	14616	4957	9295	22072
ZNF277	na	2524	1021	1078	1176	645	1168	1017	1031	2331	1576	3066	1251	1975	1231	1847	2032	934	1605	1384	697	999	448	1069	575	2632	1031	1302	2079	3058	568	1510	1040	993	1356	718	1239	1250	2095	1434	1633	1113	2694	639	794	1550	1767	1261	3069
AL606534.2	na	0	0	0	0	0	0	3	1	0	0	0	0	0	0	1	0	0	0	1	0	0	0	0	0	0	1	0	1	0	0	0	0	1	0	0	0	0	0	0	0	0	1	0	0	0	1	0	0
AC013476.2	na	0	0	0	0	1	0	0	0	0	0	0	1	1	0	0	1	2	0	1	0	0	0	2	0	0	0	1	0	2	1	0	0	0	0	0	0	0	0	0	0	1	1	0	1	0	0	0	0
WBP1LP12	na	0	0	0	0	0	0	0	0	0	0	0	0	0	0	0	0	0	0	0	0	0	0	0	0	0	0	0	0	0	0	0	0	0	0	0	0	0	0	0	0	0	0	0	0	0	0	0	0
SPATS2	na	4181	1519	2066	2136	1227	1393	2016	1638	3965	1676	2146	934	2251	1704	1861	3103	1519	1523	2142	3595	1234	909	2205	1041	2273	1959	2046	2930	2183	590	1967	1344	1221	1603	703	1782	1808	1212	1207	3701	1393	3415	917	955	2395	1279	1721	2396
TAOK2	na	5569	5988	5936	6401	5614	3437	8134	5979	8466	4462	3265	3329	8311	5806	5426	4798	4043	5321	8361	4479	5154	4842	11362	4004	8480	5457	5314	5849	4740	4858	3681	6304	6572	5651	3072	7503	5350	4647	3944	3960	5004	6897	2336	2606	7788	9451	7262	7220
PPIAP75	na	0	0	1	0	2	2	0	0	1	0	1	0	0	2	4	0	1	1	1	0	0	0	1	3	1	0	0	1	0	1	0	0	0	0	1	0	0	0	0	1	1	1	0	0	0	1	0	2
ST6GALNAC3	na	209	738	1736	853	362	340	538	646	1379	1287	622	68	1490	715	556	311	151	371	689	63	532	356	1811	388	1377	507	617	1110	648	347	281	1206	1171	1394	167	922	372	733	177	133	744	1021	80	287	524	541	1074	1810
MIR4726	na	0	0	0	0	0	0	0	0	0	0	0	0	0	0	0	0	0	0	0	0	0	0	0	0	0	1	0	0	0	0	1	0	0	0	0	0	0	0	0	0	0	0	0	0	2	2	0	0
AL355574.1	na	20	25	39	48	24	43	60	54	47	21	22	13	61	33	66	11	16	46	53	60	18	29	31	15	41	28	17	50	27	14	15	21	20	31	10	33	24	38	16	279	30	59	15	10	51	101	41	31
TNFRSF10B	na	6220	6283	5589	5753	3697	3828	6029	13789	14338	3383	6880	8741	8663	5376	6656	4907	6326	6145	8620	600	5052	3714	9351	4214	8319	5381	4598	7156	2094	6166	8060	6054	5591	4472	2035	5165	5755	5154	3084	10618	4802	8227	2885	3242	7910	5138	12862	4958
S100A2	na	230	636	59	156	51	59	140	68	480	3101	329	154	84	483	60	107	154	271	216	996	145	65	362	210	130	54	26	127	123	161	43	112	187	66	141	58	330	5060	111	852	873	187	136	123	156	80	244	59
RN7SL731P	na	0	0	0	0	0	0	0	0	0	0	0	0	0	0	0	0	0	0	0	0	0	0	0	0	0	0	0	0	0	0	0	0	0	0	0	0	0	0	0	0	0	0	0	0	0	0	0	0
ZSCAN16	na	176	169	193	127	186	113	219	235	370	228	171	182	160	226	211	401	218	243	127	30	83	156	187	189	296	173	141	185	222	214	123	196	379	167	91	319	171	239	113	169	160	241	163	147	196	261	157	291
AC008940.1	na	0	1	3	0	0	0	3	2	1	0	1	0	0	1	0	0	0	1	1	0	0	1	2	0	2	3	0	1	0	0	0	1	0	1	0	2	0	1	0	0	0	3	0	0	0	0	1	1
LINC02295	na	0	1	1	0	0	0	0	0	0	0	2	0	0	1	0	0	1	4	0	0	0	0	0	0	1	0	0	0	0	0	0	0	1	0	0	1	0	0	0	1	0	0	0	2	0	0	0	0
CASP1	na	1640	1348	1338	1138	1590	953	3150	2370	3372	759	4537	1281	1639	1949	2769	3832	1032	3966	2987	271	852	1866	1731	1021	3225	2540	1457	2223	1328	937	1436	1454	2250	1928	1090	4296	1583	1163	269	3409	1267	1711	2114	2632	2941	1272	1483	1768
CDY6P	na	0	0	0	0	0	0	0	0	0	0	0	0	0	0	0	0	0	0	0	0	0	0	0	0	0	0	0	0	0	0	0	0	0	0	0	0	0	0	0	0	0	0	0	0	0	0	0	0
HHLA3	na	524	320	606	290	584	206	293	234	529	330	302	453	274	296	286	318	252	287	362	744	474	381	327	368	340	296	491	455	458	543	838	634	807	251	226	572	493	655	39	395	302	481	328	319	493	371	377	484
PIRT	na	2	0	1	0	0	0	0	0	4	0	0	0	4	0	3	0	2	2	2	2	1	11	2	0	1	0	0	2	0	0	2	1	0	0	0	0	1	0	2	2	1	1	2	0	2	2	2	0
XPOT	na	9257	4924	4651	4062	2240	3483	3632	4596	8135	4505	5631	2380	7207	7657	4287	7747	2726	4363	5422	8787	2258	1762	4042	2241	7122	4699	3437	6817	4479	1935	3183	3568	2426	3583	2080	4842	2936	4239	4544	8109	2908	8620	2056	2439	4097	2366	4436	4659
RNU6-968P	na	2	0	0	0	0	0	1	0	0	0	0	0	0	0	0	0	1	0	1	0	0	0	0	0	0	0	0	0	0	0	0	0	0	0	0	0	0	0	0	0	0	0	0	0	1	0	0	0
CCNC	na	3653	2598	1500	2529	1540	2380	1641	3431	5769	4510	5555	1441	1831	2216	1903	3566	1513	2428	2467	1333	1611	1368	2445	1074	4342	1739	2528	4116	6236	1610	1263	1743	1470	2641	1602	4287	1283	3238	3845	1973	2309	5177	638	2147	3788	2516	3342	4309
DPP3	na	1717	2355	1484	1490	834	1156	1789	1835	1780	4190	1348	1692	1397	2194	1483	3231	1298	2554	2740	3981	1090	804	1861	1437	2524	1993	1876	2851	1393	2002	1801	1142	1519	1592	975	2755	1701	993	2218	4154	1600	2032	763	1298	1332	1081	2318	2142
AL356292.1	na	3	0	0	1	1	3	2	4	4	0	1	0	1	3	2	0	4	0	0	10	0	6	0	0	1	1	1	2	0	0	0	1	1	1	0	2	0	1	1	1	2	0	7	0	2	1	0	0
TNFSF13B	na	469	1526	303	327	201	401	1272	1433	918	335	1822	578	615	2016	996	1382	652	4097	864	119	178	627	236	921	2058	2322	468	1107	705	433	1566	542	549	986	508	1424	835	166	108	1853	470	896	3259	1134	771	154	389	489
OR11M1P	na	0	0	0	1	0	1	2	0	2	0	0	0	0	1	0	0	1	0	0	0	0	0	0	0	0	0	0	0	0	0	0	0	0	1	0	0	1	1	0	0	0	0	0	0	0	1	0	0
KRT8P10	na	0	0	2	1	0	5	6	5	2	0	1	0	1	0	7	4	2	3	3	3	3	8	5	1	2	0	3	5	8	1	0	1	5	2	4	3	0	5	7	0	0	1	1	1	2	3	4	7
MYO18B	na	4	3	130	5	0	9	17	12	14	10	11	2	8	6	25	3	19	51	2	792	1	17	3	6	13	1	0	22	6	7	4	1	11	5	0	3	8	39	19	11	7	13	1	0	12	8	0	41
NPR2	na	327	1061	618	454	562	319	475	510	1040	834	411	1032	1292	1712	527	1027	760	883	392	864	194	502	518	849	918	1030	1316	564	375	539	913	673	540	994	156	788	934	584	627	123	661	612	344	228	934	1271	562	1300
NR3C2	na	729	796	1371	1006	828	913	1412	1382	1184	2688	1694	175	1804	327	648	585	73	599	1910	133	553	405	1939	321	1830	484	935	1259	1197	306	377	938	866	1507	502	401	358	2591	7307	57	998	2228	143	416	1619	445	1408	1365
CHCHD2P7	na	23	0	4	0	0	0	0	0	2	5	2	14	1	0	1	38	0	2	0	0	0	2	0	1	2	3	5	17	2	0	7	0	2	2	1	4	0	0	14	1	0	9	0	2	16	0	0	0
AC053503.3	na	0	0	0	0	0	0	0	0	0	0	0	0	0	0	0	0	0	0	0	0	0	0	0	0	0	0	0	0	0	0	0	0	0	0	0	0	0	0	0	1	0	0	0	0	0	0	1	0
PBK	na	71	163	243	173	25	64	94	76	426	86	65	318	146	270	343	31	102	251	99	567	104	52	200	92	142	57	206	222	46	61	233	93	106	92	101	213	75	61	58	3049	139	295	82	171	305	92	151	130
CMPK2	na	187	650	978	821	293	436	1524	1191	1397	348	365	632	1081	824	911	2376	205	1360	1253	224	416	562	866	199	1848	739	1538	1386	370	323	207	653	649	812	561	1096	250	375	136	832	507	656	248	720	733	478	768	1032
AL603865.1	na	0	0	0	3	1	0	0	0	0	0	0	0	0	0	0	0	1	1	0	0	0	0	1	0	1	0	0	0	0	0	0	0	0	0	0	0	0	1	1	0	0	0	0	0	1	2	0	0
AL031963.3	na	5	15	6	14	49	3	39	23	23	10	6	12	29	18	19	12	7	9	18	2	20	27	11	18	13	14	10	23	21	17	18	33	23	10	8	27	13	19	3	33	23	11	11	11	24	13	38	19
AC010173.1	na	40	42	22	30	39	11	12	41	76	18	27	36	22	41	25	25	36	25	19	106	17	37	22	66	26	23	20	57	59	13	30	49	31	30	18	40	50	39	4	112	29	56	21	17	98	38	30	15
AC105399.1	na	4	1	1	4	6	1	2	6	7	1	1	4	4	2	5	2	4	3	3	2	2	3	0	0	1	0	4	3	4	2	4	6	6	2	3	4	2	0	0	0	6	4	2	3	2	5	5	5
UTP14A	na	1144	1359	1029	1364	745	819	1136	1084	2388	1087	1969	441	1142	1194	974	1499	647	1080	1408	2107	743	583	1160	702	1516	1406	1040	1549	858	631	860	1054	898	1056	532	1183	1226	1417	992	2313	938	1438	557	636	1322	955	1413	1773
AL034349.1	na	2	2	0	0	3	1	2	2	4	0	0	0	2	1	0	0	0	0	0	0	0	0	1	0	1	1	0	3	0	1	1	1	1	0	0	0	0	1	0	0	0	1	0	0	1	1	1	0
MRPS18CP4	na	0	0	0	0	0	0	0	0	0	0	0	0	1	0	0	0	0	0	0	0	0	0	0	0	0	0	0	0	0	0	0	0	1	0	0	0	0	0	0	0	0	0	1	0	0	0	0	0
LUC7L3	na	6592	3070	4484	4829	7197	5375	8832	8795	15615	2665	4949	4495	7582	8389	9237	4059	13779	7282	5287	8658	1926	8303	5108	6456	6556	6190	2737	9252	3370	3868	4314	7954	7368	4238	1849	7210	6971	5247	2672	9122	6022	4874	6488	5271	9490	10538	6283	4432
UBE2Q2P5Y	na	0	0	0	0	0	0	0	0	0	0	0	0	0	0	0	0	0	0	0	0	0	0	0	0	0	0	0	0	0	0	0	0	0	0	0	0	0	0	0	0	0	0	0	0	0	0	0	0
ARHGAP27	na	2743	2997	2350	2434	2191	1796	3584	2521	4015	1847	1420	2763	3747	3107	3612	3346	2259	4217	3287	526	1624	1972	4946	2010	3122	3076	1979	3264	1552	2547	1338	2520	3430	2146	1048	4237	2560	2068	1257	2618	2134	2811	2180	1311	4028	2806	3103	2211
RNU6-599P	na	0	0	0	0	2	0	0	0	0	0	0	0	0	0	0	0	0	0	0	0	0	0	0	0	0	0	0	0	0	0	0	0	0	0	0	0	0	0	0	0	0	0	0	0	0	0	0	0
FUCA1	na	6424	4255	6036	4495	3576	3426	4092	5806	8156	6229	21073	2881	6228	2722	5831	5039	2644	4456	9832	883	3266	2473	3672	2418	22531	7959	5210	7253	7883	2824	4197	4819	4151	5334	4977	5546	4482	10134	4147	2738	3619	13473	5663	4683	8776	2720	5168	6007
PAXIP1	na	1717	857	1229	1172	654	965	1253	1101	2858	834	1387	477	1974	932	1703	1086	393	1018	1220	1178	390	505	1183	520	1645	803	982	1597	1197	485	660	689	622	819	620	1068	874	726	664	862	764	1667	319	544	1873	1170	924	1488
AC062028.1	na	13	5	0	3	2	1	12	10	8	6	3	24	13	2	5	9	11	12	18	22	1	5	12	2	6	10	8	9	4	2	6	3	3	2	2	4	3	7	0	3	2	8	0	3	9	2	3	4
RNU6-663P	na	0	0	0	0	0	0	0	0	0	0	1	1	0	0	0	0	0	0	0	0	0	0	0	0	0	0	0	0	0	0	0	1	0	0	1	0	0	0	0	0	0	0	0	0	0	0	0	0
AC006130.1	na	0	0	0	1	0	0	1	0	1	0	0	0	0	0	0	1	0	0	0	0	0	0	0	0	0	0	0	0	0	0	0	1	1	0	0	0	0	0	0	0	0	1	0	0	0	4	3	0
CDK10	na	5756	2579	4133	3802	6770	4695	5759	3779	5452	1897	1495	7678	7022	3605	7352	3219	5746	2702	5800	3050	3955	5146	5662	3029	6817	2881	3562	5719	5196	4693	2071	3136	4421	2942	1482	4907	7503	1526	1858	3803	4628	6351	3059	3667	8716	12349	3974	5309
PAN3-AS1	na	56	43	37	47	89	85	94	111	197	36	50	68	99	117	77	31	127	59	58	46	38	81	97	69	74	44	40	104	54	53	34	54	82	57	32	91	50	66	48	70	90	56	63	37	158	132	82	94
ARMCX7P	na	1	11	1	1	0	0	0	0	0	0	11	0	10	0	0	5	1	0	0	9	0	0	0	0	1	1	0	0	0	0	0	3	9	8	0	0	19	0	0	0	0	1	0	2	1	0	0	1
AL157702.1	na	0	0	0	0	0	1	1	2	1	0	0	0	0	0	8	0	0	1	0	1	0	2	0	0	0	0	0	1	0	0	0	0	0	0	0	0	2	0	1	1	0	0	0	0	0	2	0	0
PRAMEF4	na	0	0	0	0	0	0	1	0	0	0	0	0	0	0	0	0	0	1	0	0	0	0	0	0	0	0	0	0	0	0	0	0	0	0	0	0	0	0	0	0	1	0	0	0	0	0	0	0
CAMLG	na	4938	3140	2484	4304	2170	2316	1901	2807	7341	2389	7516	2140	3519	2885	2716	6312	2408	2231	3745	826	4086	2575	4361	1330	5745	3557	2615	4157	5089	1269	2635	3759	3591	4209	1647	3483	2586	6132	1370	3888	2824	3347	1119	5247	4292	5087	4628	10206
Z82198.2	na	0	0	0	0	0	0	0	0	0	0	0	0	0	0	0	0	0	0	0	0	0	0	0	0	0	0	0	0	0	0	0	0	0	0	0	0	0	0	0	0	0	0	0	0	0	0	0	0
AC090241.1	na	0	0	1	0	1	0	1	0	7	0	0	0	2	3	0	1	1	0	0	0	0	6	0	6	2	2	0	0	1	1	1	1	0	0	0	1	6	0	1	0	0	0	0	0	3	1	2	1
TRIM24	na	1950	2207	1834	1688	1239	1094	1857	1525	3909	2511	2737	508	2861	2051	2406	1669	944	1748	1883	1915	769	953	2854	896	3180	2008	1483	2107	1880	633	1652	1627	1326	1794	834	1594	1439	1698	1604	1632	1301	2835	822	898	1638	1454	1329	3007
ARHGAP36	na	0	1	0	2	9	4	1	3	1	0	0	0	2	11	0	0	16	3	0	6	0	6	0	1	2	2	0	1	4	0	6	0	6	2	0	1	1	0	1	2	3	0	0	0	2	0	0	1
AP004289.2	na	0	0	0	1	0	0	3	0	3	0	0	0	1	0	0	1	1	1	0	0	0	0	0	1	2	0	0	1	0	1	0	1	0	0	0	1	3	0	0	0	2	1	0	0	0	1	0	0
LINC02151	na	0	0	0	0	0	1	0	0	1	0	0	1	0	0	0	0	0	0	0	1	0	2	0	0	0	0	0	0	0	0	0	0	0	0	0	0	0	0	0	1	2	0	0	0	0	0	1	0
AL136520.1	na	0	0	1	0	2	0	0	1	5	0	0	2	1	0	0	0	1	0	0	1	0	0	0	1	1	3	0	2	0	2	1	0	1	0	0	3	2	0	1	1	2	0	1	1	1	1	2	1
TEX35	na	0	0	0	3	0	2	1	2	0	1	1	1	1	0	1	2	1	0	0	1	0	2	0	4	2	2	0	0	0	1	1	0	1	0	0	3	1	0	1	1	0	0	2	2	2	4	1	0
ZNF792	na	279	880	591	565	290	185	407	306	678	483	679	71	632	579	397	346	103	346	343	249	160	139	895	207	944	547	649	528	351	296	358	504	442	695	212	605	333	451	122	216	414	710	116	210	618	391	359	736
PSMA2P1	na	2	2	1	0	1	0	1	0	1	0	0	0	3	0	0	0	0	0	1	0	1	3	0	0	4	2	1	7	0	0	0	1	0	0	2	3	1	0	0	1	1	3	2	0	5	1	1	1
RPL31P2	na	0	1	1	2	0	0	0	3	1	1	0	1	3	0	2	0	3	1	0	1	4	1	0	0	4	0	2	2	1	0	0	0	1	1	1	1	1	0	1	1	2	2	2	1	0	3	1	5
C9orf66	na	256	153	974	1393	1346	502	659	1073	1618	357	139	506	784	14	2888	762	21	374	1263	6	586	263	212	229	334	313	1637	1729	603	79	377	555	847	462	627	1285	798	46	103	15	487	1052	50	964	1385	2464	1108	891
DNAJB14	na	2867	2620	3251	3274	1523	2459	3613	4552	4998	3647	2979	1698	4429	2987	4106	5339	1110	3622	5429	1599	1094	1942	3125	1271	6682	3278	3088	4455	4189	1284	2054	2295	2005	3869	1527	4466	1844	3646	5467	2308	2332	6308	1094	1926	5928	2315	3829	5331
AC112503.1	na	0	0	0	0	0	0	0	0	0	0	0	0	0	0	0	0	0	0	0	0	0	0	0	0	0	0	0	0	0	0	0	0	0	0	0	0	0	0	0	0	0	0	0	0	0	0	0	0
AC113391.1	na	0	0	0	0	0	0	0	0	0	0	0	0	0	0	0	0	0	0	0	0	0	0	0	0	0	0	0	0	0	0	0	1	0	0	0	0	1	0	0	0	0	1	0	0	0	1	0	0
FSD2	na	20	8	2	6	10	4	18	14	31	4	2	11	15	12	23	13	24	8	13	10	6	18	9	6	16	8	5	23	3	8	10	3	5	4	2	4	8	2	63	5	11	14	11	19	18	23	13	10
MIR3920	na	0	0	0	0	0	0	0	0	0	0	0	0	0	1	0	0	0	0	0	0	0	0	0	0	0	0	0	0	0	0	0	0	0	0	0	0	0	0	0	0	0	0	0	0	0	0	0	0
MNX1	na	26	30	11	2	11	3	2	12	23	16	2	42	12	89	26	23	6	4	0	1	6	0	0	45	16	3	19	14	2	145	22	16	2	7	17	4	9	18	0	2	3	7	8	44	44	1	3	4
AC008549.3	na	0	0	0	1	1	1	0	0	1	0	0	0	0	0	0	0	1	1	0	0	0	1	1	0	2	0	1	0	0	1	0	0	0	1	0	0	0	0	0	0	0	1	0	2	0	0	1	2
NSRP1P1	na	0	1	2	2	6	7	4	1	9	1	2	2	9	3	9	2	6	4	0	2	1	12	1	6	2	3	2	7	5	7	2	0	4	4	1	1	7	1	0	2	4	6	5	1	17	17	9	2
AC093525.10	na	2	1	1	5	2	8	6	7	6	0	1	2	5	4	6	3	6	10	3	2	0	8	1	6	8	1	2	7	1	6	3	7	2	3	1	6	9	0	6	4	4	5	5	2	5	8	3	1
RNU6-836P	na	0	0	0	0	0	0	0	0	0	0	0	0	0	0	0	0	1	0	0	0	0	1	0	0	0	0	0	0	0	0	0	0	1	0	0	0	0	0	0	0	0	1	0	0	1	0	0	1
LINC02389	na	1	2	1	2	1	6	11	3	4	2	1	5	4	2	2	31	16	14	2	1	3	0	0	0	2	3	0	5	2	2	3	0	3	2	0	1	3	0	5	2	2	1	11	2	2	8	2	1
GAGE12D	na	0	0	0	0	0	0	0	0	0	0	0	0	0	0	0	0	0	0	0	0	0	0	0	0	0	0	0	0	0	0	0	0	0	0	0	0	0	0	0	0	0	0	0	0	0	0	0	0
AC011900.1	na	0	0	0	0	0	1	0	0	1	0	0	0	0	0	0	1	2	0	0	0	0	0	0	0	0	0	0	0	0	0	2	0	0	0	0	0	0	0	1	1	0	0	0	0	0	0	0	0
CDC42EP3	na	1366	6096	2166	4288	2678	1192	2535	2035	3508	3723	3013	420	1477	3365	990	1327	1403	2498	2764	1222	1959	1178	3558	2084	5623	4185	2356	3927	1565	1715	1941	3840	3684	3331	598	1705	1627	4115	910	3998	1953	4855	1476	956	1526	1408	2527	3984
AC019176.2	na	0	0	0	0	0	1	2	0	1	0	0	0	0	0	3	0	0	0	0	1	1	1	0	0	0	0	0	0	1	0	0	0	0	0	0	0	0	0	1	0	0	0	2	0	0	0	0	1
PTGER4P3	na	0	0	0	1	0	0	0	0	0	0	0	1	0	0	0	0	0	0	0	0	0	0	0	0	0	0	0	0	0	0	0	0	0	0	0	0	0	0	1	0	0	0	0	0	0	1	0	0
CCRL1P1	na	0	0	0	0	0	0	3	1	0	1	0	0	1	1	2	1	1	0	0	0	0	1	0	1	0	0	0	1	0	1	0	0	0	1	0	0	0	0	3	1	0	1	6	0	5	1	1	1
AL590664.1	na	0	0	0	1	0	2	0	0	0	0	0	0	0	0	3	0	0	0	0	0	1	0	0	0	0	0	0	0	0	0	0	0	0	0	0	0	1	0	2	0	1	0	0	1	0	3	0	0
KTN1-AS1	na	145	55	125	134	84	145	107	98	129	175	113	30	207	85	156	119	83	43	128	157	77	48	84	50	79	92	44	212	100	45	122	121	70	88	33	63	61	71	166	324	112	278	45	58	60	175	109	130
TBX21	na	115	158	168	38	550	15	352	80	191	55	125	44	352	130	174	117	50	268	124	5	75	150	275	69	241	230	170	162	58	130	94	420	234	170	67	141	211	29	24	391	59	176	176	175	162	98	310	121
PKDREJ	na	54	20	60	52	20	19	92	51	119	59	7	18	90	16	101	39	13	7	21	18	7	33	21	25	65	9	87	173	17	11	8	60	28	37	26	47	3	16	5	3	40	96	23	17	109	40	15	35
AC009033.1	na	0	0	0	0	0	1	3	0	0	0	0	0	0	0	2	0	1	0	0	0	0	1	0	0	0	0	1	1	0	0	0	0	0	0	0	0	0	0	0	1	0	0	1	0	0	0	0	0
C20orf194	na	3584	2548	3196	3003	1769	1945	2858	3788	4726	3316	2657	2244	3945	3109	3403	2016	1231	2525	3589	1822	1234	1380	4231	1117	6724	2934	2922	4157	1794	1280	1742	2082	1664	2879	869	2757	1469	2185	1355	2071	2435	4525	895	900	3235	2561	3009	3135
PPP4R3A	na	2756	3794	4346	5126	3071	3213	5760	6064	8709	3896	4005	1376	5037	3948	4880	2998	4746	4146	6891	6965	2285	2441	5638	2689	6836	4411	3509	5516	3626	2061	3552	4080	4382	4142	1444	3979	3545	4898	3208	4307	3453	5935	1688	1839	4368	3873	5244	4462
TDGF1P3	na	0	0	0	0	0	4	3	1	0	55	0	0	0	1	8	0	3	50	1	0	0	3	0	1	0	0	0	0	0	0	0	0	0	0	2	0	1	23	1	0	6	0	0	0	1	1	0	0
YIPF2	na	2716	2654	1849	1652	2026	1342	1416	1846	2608	2338	1840	2128	1869	2255	1537	3133	977	1824	3022	1595	1748	1563	2608	1493	2820	1904	2602	2420	2605	2071	1661	1710	2494	1665	1554	2536	1903	2514	2731	2238	1493	2981	891	2064	2897	2480	2749	3241
MTCYBP4	na	2	0	0	0	1	1	0	0	119	0	0	0	1	1	4	0	1	1	1	1	1	2	0	2	1	0	0	3	1	0	0	5	1	0	1	0	2	0	1	0	2	0	0	0	1	4	2	2
AL136988.1	na	0	0	0	0	0	0	0	0	0	0	0	0	0	0	0	0	0	0	0	0	0	0	0	0	0	0	0	0	0	0	0	0	0	0	0	0	0	0	0	0	0	0	0	0	0	0	0	0
MIR4710	na	2	0	0	1	0	0	0	0	0	0	0	0	0	0	0	0	0	0	0	0	0	0	0	0	1	0	0	0	0	0	0	0	0	0	0	0	0	0	0	0	0	0	0	0	0	1	1	1
AC113367.3	na	1	0	0	1	2	5	2	3	0	0	0	2	0	0	15	0	8	2	0	2	0	14	0	0	0	0	0	0	0	0	0	0	0	0	0	0	4	0	4	3	0	0	0	0	1	2	0	1
AC078889.1	na	0	0	1	2	1	0	2	1	1	0	3	2	2	1	0	0	2	0	0	0	1	1	1	0	0	4	0	2	3	1	0	4	0	0	0	4	2	1	0	0	1	0	2	1	0	0	1	1
TWISTNB	na	1511	1413	1603	1552	642	942	1742	1840	3245	1481	1638	714	1878	959	1932	2113	748	1259	2642	1687	642	855	1910	891	2239	1260	983	1436	2301	790	832	1026	1267	1504	638	1649	956	1545	1465	1605	889	1981	776	846	1565	1353	1933	2313
Z68694.1	na	0	0	0	0	0	0	0	0	0	0	0	0	0	0	0	0	0	0	0	0	0	0	1	0	0	0	0	0	0	0	0	0	0	0	0	0	0	0	0	0	0	0	0	0	0	0	0	0
AC018448.2	na	0	0	0	0	0	0	0	0	0	0	0	0	1	0	0	0	0	0	0	0	0	0	0	0	0	0	0	0	0	0	0	0	0	0	0	0	2	0	0	0	0	0	0	0	0	0	0	0
AC022400.8	na	209	181	94	100	176	87	264	189	401	75	130	256	244	419	161	89	411	260	132	112	82	223	149	330	213	289	86	252	78	215	111	216	215	147	47	176	322	135	37	889	209	180	304	116	228	342	173	159
NUP50-DT	na	297	148	98	130	122	119	270	161	412	162	209	199	164	187	160	409	581	391	143	334	91	216	166	173	200	278	48	218	129	177	160	167	179	140	72	310	199	78	596	1352	196	171	326	254	179	276	163	105
AL583832.1	na	17	4	9	10	26	17	24	10	28	1	6	3	16	9	17	2	1	16	13	3	0	7	12	2	20	7	2	16	6	3	7	9	4	17	1	7	6	2	9	6	6	11	0	0	30	41	7	8
LINC02563	na	0	0	0	0	0	0	0	0	0	0	0	0	0	0	0	0	0	0	0	0	0	0	0	0	0	0	0	0	0	0	0	0	1	0	0	0	0	0	0	0	0	0	0	0	0	0	0	0
CARD8-AS1	na	159	520	342	419	273	119	421	414	557	191	451	112	382	375	248	293	133	445	413	186	179	206	354	184	545	459	239	306	229	186	202	396	545	380	87	458	307	208	169	347	201	361	266	342	231	235	408	341
AC027020.1	na	4	4	4	2	6	2	15	6	16	0	0	0	8	6	5	8	1	1	5	4	0	1	5	3	6	2	5	9	2	2	2	1	2	4	2	4	3	0	1	0	4	6	13	0	10	11	4	4
RPL7P8	na	14	1	0	3	2	1	1	1	6	2	6	2	3	5	10	2	6	3	0	1	1	2	2	1	2	2	1	6	0	1	4	4	0	5	0	1	3	2	5	0	0	6	6	5	7	9	3	4
SAMD11	na	23	520	581	28	3247	1728	273	379	345	583	8	38	1792	696	865	19	78	339	343	247	146	112	1304	199	372	848	1520	2307	262	199	101	107	1287	661	510	74	243	322	6	70	218	161	129	51	1655	620	78	410
AP001002.1	na	0	0	0	0	0	1	1	3	1	0	1	0	0	2	2	0	3	0	0	0	0	3	0	0	0	0	0	1	0	0	0	0	0	0	0	0	2	0	3	0	0	0	0	0	0	1	0	0
MTND6P17	na	0	0	0	0	0	0	0	0	0	0	0	0	0	0	0	0	0	0	0	0	0	0	0	0	0	0	0	0	0	0	0	0	0	0	0	0	0	0	0	0	0	0	0	0	0	1	0	1
KRT8P37	na	0	0	2	3	1	0	2	1	5	1	0	2	1	0	1	0	0	0	0	2	5	1	0	3	1	0	1	2	0	0	1	2	2	1	2	0	1	1	2	0	1	1	0	2	3	0	6	4
AP001468.1	na	3	0	0	2	0	0	0	0	1	0	0	1	0	0	0	0	1	0	0	0	0	0	0	1	1	0	0	3	2	1	2	0	2	1	0	1	0	0	0	0	1	0	0	0	0	2	0	1
AP005435.3	na	0	0	0	0	0	0	0	0	0	0	0	0	1	0	0	0	0	0	0	0	0	0	0	0	1	0	0	0	0	0	0	0	0	0	0	0	1	0	0	0	0	0	0	0	0	0	0	0
CTAG2	na	10	0	20	1	0	0	0	782	40	93	0	0	0	0	0	0	0	0	0	148	0	0	0	0	0	0	0	0	0	0	0	0	0	1	0	0	0	0	0	0	0	0	0	2	0	0	0	0
MCUR1P1	na	2	0	0	1	2	1	1	2	3	0	0	1	3	1	3	0	0	3	0	1	1	4	1	0	1	3	0	0	0	1	1	0	0	0	1	0	2	0	2	2	1	1	4	0	3	3	1	1
AL357054.2	na	1	0	0	2	0	0	0	1	2	0	0	5	0	1	2	0	0	2	0	1	0	0	0	1	1	0	0	0	0	2	0	0	3	0	0	2	0	0	1	1	0	0	5	0	3	1	1	2
AC110754.1	na	0	0	0	0	0	1	0	1	1	0	0	0	0	0	0	0	0	1	0	2	0	2	0	0	0	0	0	0	0	0	0	0	0	0	0	0	1	0	0	0	0	0	0	0	0	1	0	0
AL160275.1	na	1	0	0	0	0	1	0	4	2	0	0	0	0	0	5	0	3	0	1	2	1	2	0	0	0	0	1	2	0	0	0	1	0	0	0	0	0	0	0	2	0	0	3	0	1	0	0	0
AC011124.2	na	0	0	0	0	0	2	0	0	1	0	0	1	0	1	1	0	2	2	0	0	0	4	0	0	1	0	0	1	0	0	0	0	0	0	0	0	4	0	4	1	1	0	0	0	0	0	1	0
HR	na	11	257	635	36	474	30	77	129	49	103	7	11	690	323	642	7	24	142	34	1247	60	87	186	84	92	123	517	297	86	271	42	65	255	177	41	32	62	411	27	77	90	99	65	19	41	829	40	89
POLR3H	na	2844	2882	3042	2507	2114	1992	2734	1997	3551	2316	2807	2367	3439	2199	2455	3878	1390	2340	3979	3586	2288	2254	2420	1956	3200	1851	2738	3049	2308	2376	2391	2389	2315	2394	1771	3034	2454	2666	1428	4355	2496	6122	1111	2134	2651	3224	4127	3870
AC092143.1	na	2	2	0	1	0	1	1	0	3	0	0	0	0	1	0	0	5	0	0	1	0	0	0	1	0	1	0	0	0	1	0	0	0	0	0	0	0	0	0	0	0	0	0	0	2	1	0	0
RN7SL384P	na	1	0	0	0	0	0	1	0	3	0	0	0	0	0	0	0	0	1	0	1	1	4	0	0	0	0	0	0	0	0	0	0	0	1	0	0	1	0	0	0	0	0	0	0	0	0	0	1
TP53TG1	na	1435	887	827	657	881	519	469	688	1974	623	939	1716	981	718	1258	1188	971	1004	770	683	721	631	597	972	697	603	753	911	1045	799	1305	1008	1303	636	1058	937	1364	1073	835	466	570	1107	746	1497	1421	1046	710	1047
OR2X1P	na	0	0	0	0	0	0	0	0	0	0	0	0	0	1	0	0	0	0	0	0	0	0	0	0	0	0	0	0	0	0	0	0	0	0	0	0	0	0	0	1	0	0	0	0	0	0	0	0
AC011239.2	na	1	18	0	1	3	4	2	5	13	32	4	2	4	3	2	1	12	8	5	0	0	0	2	1	23	1	9	6	2	6	8	5	7	3	1	1	6	19	1	4	6	5	0	1	7	27	7	9
LINC00927	na	13	0	0	0	0	0	4	8	5	1	16	3	0	0	0	0	4	0	0	0	0	0	2	1	1	0	0	8	0	0	0	3	0	1	2	1	2	3	1	1	0	0	0	4	13	0	5	1
STEAP3-AS1	na	92	10	5	2	7	4	4	8	18	3	111	8	6	319	2	6	7	10	2	15	2	4	8	31	22	19	4	14	7	8	38	10	9	12	2	8	19	7	1	38	3	16	25	1	40	17	9	2
AC122136.1	na	0	0	0	0	0	0	0	0	2	0	0	0	0	0	0	1	0	0	0	0	0	0	0	0	0	1	0	0	0	0	0	1	0	0	0	0	0	0	1	0	0	0	0	0	2	0	0	0
SEC13	na	2302	5486	2663	3036	3109	1612	2616	2563	3964	4232	4535	1638	2895	4776	2209	3774	1682	4059	3854	11246	2662	2042	3793	3071	4975	4396	2742	2940	2646	2308	3194	3392	4399	3024	1698	4078	4685	4489	5447	8455	2617	4019	2205	2421	3299	2785	4017	4164
ZNF92P1Y	na	0	0	0	0	0	0	0	0	0	0	0	0	0	0	0	0	0	0	0	0	0	0	0	0	0	0	0	0	0	0	0	0	0	0	0	0	0	0	0	0	0	0	0	0	0	0	0	0
AP001116.1	na	0	0	0	0	0	1	0	0	0	0	0	0	0	0	0	0	2	1	0	0	0	0	0	0	0	0	0	0	0	0	0	0	0	0	0	0	1	0	0	0	0	0	0	0	0	0	0	0
AC009078.1	na	0	0	0	0	0	0	0	2	0	0	3	0	0	1	0	0	3	0	0	1	0	2	0	0	0	0	0	0	0	0	0	1	0	0	0	0	1	1	0	1	0	0	0	3	0	1	0	1
DEDD2	na	1703	1827	1980	1330	1748	673	1223	1273	2121	1127	2595	1147	1849	1428	1552	2279	926	1946	1706	842	1206	1092	2405	1116	2306	1713	1974	1839	1873	1337	1398	1901	2818	1382	1208	1936	1271	2243	1550	2153	1186	2727	1124	1759	2231	1514	1459	2206
AC087883.1	na	1	0	0	0	0	0	0	1	0	0	0	0	0	0	0	0	0	1	0	0	0	0	0	0	0	0	0	0	0	0	0	0	0	0	0	0	0	0	0	0	0	0	0	0	0	0	0	0
DDX25	na	6	19	5	13	9	8	6	21	85	52	8	5	163	5	14	7	17	34	4	4	13	31	11	1	12	10	4	2	43	19	10	19	6	27	13	7	13	109	8	2	35	106	2	11	7	102	18	499
AL024509.1	na	0	0	0	2	0	5	0	6	2	1	1	1	1	0	2	0	2	4	0	0	0	2	2	1	0	1	1	1	2	1	2	0	1	2	0	0	1	3	2	5	1	4	2	1	4	1	3	0
AL512658.1	na	0	0	0	1	0	0	0	0	0	0	0	0	0	0	0	0	1	0	0	0	0	0	0	0	0	0	0	0	0	0	0	0	0	0	0	0	1	0	0	0	0	0	0	0	0	1	0	0
RF00156	na	0.230769231	0.038461538	0.038461538	0.038461538	0.192307692	0.115384615	0.307692308	0.230769231	0.461538462	0.038461538	0.115384615	0.192307692	0.307692308	0.538461538	0.923076923	0.038461538	0.5	0.307692308	0.076923077	0.461538462	0.038461538	0.538461538	0.307692308	0.384615385	0.615384615	0.153846154	0.038461538	0.346153846	0.230769231	0.192307692	0	0.192307692	0.230769231	0.230769231	0.192307692	0.153846154	0.384615385	0.115384615	0.461538462	0.576923077	0.346153846	0.153846154	0.730769231	0.192307692	1.384615385	0.461538462	0.192307692	0.192307692
PSMA8	na	0	5	2	3	1	0	2	2	6	0	3	0	3	0	6	2	3	6	0	3	0	2	0	0	6	3	2	1	0	1	0	0	7	3	1	3	1	1	1	7	3	1	10	13	0	4	0	2
AL136985.2	na	18	8	9	4	12	2	16	2	14	1	4	11	15	10	13	2	9	10	7	8	1	13	2	4	11	9	1	13	7	2	7	11	6	9	2	14	6	13	6	4	11	7	5	4	16	13	7	9
RPL12P25	na	29	5	18	24	24	21	27	25	31	5	5	40	44	6	44	3	72	21	25	0	12	28	10	7	26	11	26	57	20	4	21	21	21	13	3	14	29	27	12	6	19	30	44	11	48	33	13	22
C4BPAP1	na	0	0	0	0	0	0	1	0	0	0	0	1	0	2	0	1	0	0	0	0	0	0	0	0	0	2	1	0	0	1	0	0	1	0	0	0	2	0	0	0	0	0	0	0	1	0	1	0
MTMR1	na	1917	2528	1699	1532	812	1305	2466	2206	2932	1989	1326	930	2021	1673	2206	2538	624	2546	2878	1078	733	917	1916	957	3081	1362	1555	2204	1611	1251	972	1072	1244	1635	1181	2490	1560	1969	2462	2539	1392	2381	764	1048	2641	1028	1960	2765
LINC00404	na	0	0	0	0	0	0	0	0	0	0	0	0	0	0	0	0	0	0	0	0	0	0	0	2	0	0	0	0	0	0	0	0	0	0	0	0	0	0	0	1	0	0	0	0	1	0	0	0
DUX4L52	na	0	0	0	0	0	0	0	0	0	0	0	0	0	0	0	0	0	0	0	0	0	0	0	0	0	1	0	0	0	0	0	0	0	0	0	0	0	0	0	0	0	0	0	0	0	0	0	0
AC007952.8	na	0	0	0	0	0	0	0	0	0	0	0	0	0	0	0	0	0	0	0	0	0	0	0	0	0	0	0	1	0	0	1	0	1	0	0	0	0	0	0	0	0	0	0	0	0	0	0	0
AP000290.1	na	0	0	0	0	0	1	0	0	0	0	0	0	0	0	0	0	0	0	0	0	0	0	0	0	0	0	0	0	0	0	0	0	0	0	0	0	0	0	0	0	0	0	0	0	0	0	0	0
AC090857.2	na	0	0	0	0	0	0	0	0	1	0	1	0	1	0	0	0	0	0	0	0	0	0	2	0	1	0	0	1	0	0	1	0	0	0	1	0	0	0	0	0	0	1	0	0	0	0	0	0
AC244255.1	na	0	0	0	0	0	0	0	0	0	0	0	0	0	0	0	0	0	0	0	0	0	0	0	0	0	0	0	0	0	0	0	0	0	0	0	0	0	0	0	0	0	0	0	0	0	0	0	0
RNA5SP196	na	0	0	0	0	0	0	0	0	0	0	0	0	0	0	0	0	0	0	0	0	0	0	0	0	0	0	0	0	0	0	0	0	0	0	0	0	0	0	0	0	0	0	0	0	0	0	0	0
AC004022.2	na	0	0	0	0	0	0	0	0	0	0	0	0	0	0	1	0	0	0	0	0	0	0	0	1	0	0	0	0	0	0	1	0	0	0	0	1	0	0	0	0	0	0	0	0	0	0	0	0
MTND4LP30	na	5	4	12	11	13	7	6	2	10	1	0	10	9	2	19	7	12	5	0	0	0	14	3	20	4	2	3	7	6	12	12	34	16	4	18	2	13	3	6	0	1	7	38	6	13	55	7	9
CHST5	na	12	5	0	2	3	6	1	6	7	4	6	5	6	7	18	5	13	4	0	5	0	10	6	5	10	5	0	6	6	0	0	4	1	1	1	13	8	14	8	6	2	8	6	1	15	7	3	3
MUC20	na	1823	60	1022	1090	1060	2326	767	1038	1835	1826	143	1430	1682	131	1085	186	1731	572	1026	11	94	1145	922	482	720	1472	411	1532	101	2005	712	1001	1790	984	191	2782	1972	3169	55604	9	1376	1457	300	572	4370	5596	1158	1863
LINC00706	na	2	5	1	1	0	0	1	1	5	0	1	1	1	8	2	0	4	2	1	0	0	0	0	1	1	0	0	3	0	1	0	3	0	4	0	1	1	4	77	0	1	4	4	0	4	1	0	0
KLC3	na	417	10	1	6	2	9	10	12	29	206	2	21	6	21	28	2	25	24	2	22	18	40	4	4	4	32	3	14	6	42	6	10	6	7	3	17	13	442	121	103	26	2	27	5	7	81	0	14
RPL23AP11	na	1	0	0	1	0	2	1	0	0	0	1	0	2	0	3	0	1	0	0	1	1	0	1	2	2	0	0	1	2	0	1	0	0	1	0	0	0	0	0	1	1	0	2	0	2	1	1	1
OR2A42	na	2	0	2	1	0	0	1	2	5	0	3	0	3	0	2	0	3	2	1	0	0	1	0	1	0	0	0	1	7	0	0	1	0	0	0	0	0	1	0	0	1	0	0	0	1	1	1	1
ACSF3	na	743	1358	1268	875	1291	714	1780	860	1574	1440	502	1223	1689	899	1587	1469	800	1831	2211	1663	876	826	1608	768	2750	1277	1589	483	1041	1591	944	861	1327	1360	194	1810	1454	1347	1252	2090	1310	1031	1183	716	2385	2906	1277	2361
ARL13B	na	789	948	867	1169	515	1033	1387	1509	2301	1128	602	631	1094	750	982	551	402	882	1428	796	308	673	862	558	1515	1138	794	791	1329	458	430	922	719	1023	266	1099	580	1104	420	1659	649	928	426	691	1097	673	1312	1267
PXDC1	na	5128	5125	3044	5757	3836	2148	4526	3957	10683	2215	5366	5092	4669	2412	4024	3159	2032	3976	5141	3277	4601	3294	5094	4357	7088	4550	4205	4080	8159	3134	3582	6660	5977	3231	2201	3591	5422	3112	319	2761	2560	5523	1593	5249	6374	5432	8216	6691
AL445383.1	na	0	0	0	0	0	0	0	0	0	0	0	0	0	0	0	1	0	0	0	0	0	0	0	0	0	0	0	0	0	0	0	0	0	0	0	0	0	0	0	1	0	1	0	0	0	0	0	0
CD4	na	3533	5879	3166	2773	3565	2167	8890	5803	4997	2879	10877	1613	6471	7281	5311	5415	1853	19274	7752	7494	2467	3033	4279	1882	17991	11861	5754	7621	3952	3111	2550	5972	10470	6704	4160	8998	6958	3005	1113	6193	3697	7666	9866	6678	7629	2133	4837	6469
AC116914.1	na	9	1	0	0	0	0	1	1	2	0	0	1	1	2	1	0	0	5	1	20	0	1	0	0	2	0	0	0	0	0	0	1	1	1	0	0	1	2	1	25	0	0	5	3	1	2	0	0
AC018653.3	na	483	98	104	103	193	78	331	257	275	71	58	365	186	179	233	243	85	177	285	317	86	116	134	149	172	115	84	244	73	143	137	128	63	110	54	188	223	25	4	177	160	170	179	73	530	279	187	123
PCDH19	na	15	179	163	58	65	11	119	43	160	106	21	12	87	37	23	15	18	32	89	28	40	32	166	107	105	73	53	45	42	17	50	73	57	113	10	36	17	72	15	11	85	164	5	7	270	46	98	110
UBE2R2-AS1	na	2	1	1	0	1	9	9	4	15	2	0	2	7	7	8	1	3	5	2	14	1	4	2	3	5	4	2	9	3	0	5	2	3	4	1	4	9	1	3	25	7	2	4	1	9	14	6	1
AC073127.1	na	0	0	0	0	1	0	1	1	0	0	0	0	1	1	2	0	1	1	0	0	0	0	1	0	0	0	0	0	0	0	0	1	0	2	0	0	3	0	0	0	0	0	0	0	1	0	0	0
RFX2	na	775	530	1166	985	1294	1124	1598	960	2521	353	1188	297	1491	559	1187	176	994	913	2049	607	1873	976	1256	445	1474	1003	1728	1267	1237	478	785	1077	1965	730	402	494	932	1088	130	456	821	1652	463	229	945	1577	1450	1165
AC136443.1	na	0	0	0	0	0	0	0	0	0	0	0	0	0	0	0	0	0	0	0	0	0	0	0	0	0	0	0	0	0	0	0	0	0	0	0	0	0	0	0	0	0	0	0	0	0	0	0	0
AC013553.4	na	3	1	2	1	4	3	4	22	19	2	4	3	6	0	2	1	17	1	0	0	0	4	2	14	2	1	1	3	0	1	0	5	5	3	0	2	6	2	1	0	4	0	1	4	7	3	6	2
PLA2G2C	na	15	2	0	8	3	1	2	9	5	0	12	18	5	2	2	3	0	4	5	0	6	5	0	0	6	6	0	6	0	2	9	6	1	1	4	10	10	2	5	1	3	6	13	8	10	11	2	9
AC008474.1	na	1	0	0	0	0	3	2	2	2	0	0	0	2	0	2	0	2	3	0	1	1	5	0	0	1	0	0	1	0	0	0	0	0	0	0	0	3	0	3	3	1	0	0	0	0	2	1	0
OXGR1	na	1	5	22	6	11	8	15	26	6	157	13	2	5	8	2	0	3	11	12	0	10	1	3	10	11	3	9	5	5	1	7	16	14	4	2	3	5	66	1840	0	40	24	0	1	4	6	28	7
HMGA1P5	na	0	0	0	4	0	1	4	3	2	0	0	0	0	2	11	0	6	7	1	3	0	5	0	1	1	0	0	1	0	0	0	1	0	0	0	1	4	0	7	25	0	2	0	0	1	0	1	1
DGUOK	na	1679	2128	1542	1576	1921	1177	1348	1421	3136	1162	2780	3174	1484	1763	1512	1917	2331	1970	1762	2106	1345	1404	2085	1529	1718	1360	1585	1849	1827	1767	1628	1859	2417	1465	1067	1851	1788	2186	851	3725	977	1848	1547	2587	1845	2063	1804	2735
AC239860.2	na	0	0	0	0	0	1	0	0	0	0	0	0	0	0	0	0	0	0	0	0	0	0	0	0	0	0	0	0	0	0	0	0	0	0	0	0	0	0	0	0	0	0	0	0	0	0	0	0
TMEM30A	na	15197	17762	11021	15862	6630	11187	8310	16489	23796	16963	24701	6624	13905	18428	10236	15783	7261	14609	16244	5302	7023	7113	14899	5164	31389	13955	16471	17067	28956	10760	10585	12265	10551	17651	5558	18867	8772	23888	10718	10537	10388	26098	2574	7404	18583	8603	15491	23286
RYKP1	na	5	1	0	3	9	13	10	6	6	0	2	0	9	5	10	4	6	6	3	10	0	14	3	6	3	4	0	4	4	2	3	4	3	5	1	4	14	2	3	9	8	1	18	6	10	7	4	6
TEKT3	na	35	28	10	9	25	13	17	21	66	9	79	12	9	17	17	18	16	25	14	82	3	21	28	55	34	8	7	36	10	13	11	17	41	19	1	22	60	40	4	13	30	26	25	11	30	18	18	27
EIF4A3P1	na	0	0	0	0	0	0	0	0	0	0	0	0	0	0	1	0	0	0	0	0	0	1	0	0	1	0	0	1	0	0	0	0	0	0	0	0	0	0	0	0	0	1	0	0	0	0	0	0
MIR3942	na	4	1	1	2	3	4	3	1	17	2	1	5	5	1	9	0	13	4	5	1	0	9	0	5	2	5	1	4	1	6	4	3	2	2	0	5	4	1	6	4	4	1	0	0	3	12	0	1
MTRF1L	na	562	777	633	734	487	497	493	845	1242	653	888	328	716	801	443	589	327	796	889	225	526	274	754	542	1328	561	547	1002	681	431	344	719	787	664	350	1257	435	555	485	676	624	1291	262	392	1084	529	897	1119
MS4A5	na	0	0	0	0	0	0	0	1	0	0	0	0	0	0	0	0	1	0	0	0	0	1	0	0	0	0	0	0	0	0	0	0	0	0	0	0	2	0	5	0	0	0	0	0	0	0	0	0
AC005514.1	na	0	1	1	0	0	3	4	4	3	0	0	1	4	1	6	1	2	0	1	0	1	3	1	1	1	0	0	1	0	0	0	0	0	0	0	0	1	0	1	0	5	0	3	2	3	2	3	1
AC023632.5	na	8	2	0	0	2	13	4	1	14	0	1	1	3	0	7	0	5	2	1	0	1	4	1	3	2	1	0	3	0	1	0	2	0	2	1	4	2	0	1	3	1	5	0	0	8	1	1	0
AC009227.1	na	1	7	7	3	5	12	3	4	11	5	4	16	16	1	8	13	7	4	15	0	1	3	3	0	5	0	8	13	1	0	9	1	1	5	7	1	1	0	0	89	3	2	7	0	5	4	5	2
CCDC28A	na	1871	1754	1647	2499	1702	1272	1146	2470	4333	1602	3388	2785	1509	1382	1406	2331	647	2120	1840	270	1731	1369	2808	855	3959	1394	2005	3661	4671	1579	1628	2079	2257	2035	1399	2539	1411	2672	1212	1449	1520	3913	721	2985	3354	1719	2416	3135
AKT3	na	4788	6131	7330	4980	3284	5671	7577	3477	6335	5031	10682	1713	10007	5205	5569	3898	879	4520	12976	1849	2997	2430	9738	2748	12609	7218	6410	4873	6097	1536	2185	4206	5584	5895	933	6419	2257	5365	2620	4825	3985	9650	1701	2606	2606	4396	6567	9718
RPS9P1	na	0	0	0	0	0	0	0	0	0	0	0	0	0	0	0	0	0	0	0	0	0	0	0	0	0	0	0	0	0	0	0	0	0	0	0	0	0	0	0	0	0	0	0	0	0	0	0	0
UBOX5-AS1	na	34	9	9	5	17	24	27	17	52	2	7	19	32	19	34	3	30	33	4	36	4	22	12	17	18	16	8	37	24	23	16	19	28	15	1	7	47	5	25	30	20	13	34	2	47	65	26	7
OR10J5	na	0	0	0	0	0	0	0	0	0	0	0	0	0	0	0	0	6	0	0	0	0	1	0	0	0	0	0	0	0	0	0	0	0	0	0	0	0	0	0	0	0	0	0	0	3	0	0	0
MCUR1	na	3034	1400	2336	2329	1416	1156	2201	2189	4483	2230	2696	875	2746	1451	2791	3477	841	1975	2145	1135	1758	1090	1923	1307	3597	1187	2333	3433	3792	1070	1683	1721	2197	2167	1647	3205	1013	2125	2500	3326	1676	3262	937	2104	2959	1809	2718	2864
LRRC42	na	1608	1317	1701	1731	681	1238	1503	1801	2754	1635	1788	800	1885	1547	1682	1033	615	1436	3086	1396	1193	634	1963	638	2056	1162	1188	1709	1336	757	1404	838	907	1293	844	2183	829	1540	456	2778	1380	2184	264	752	1349	1017	2078	2135
KTN1	na	7053	7721	13216	14060	6185	9127	13166	14440	19184	16376	8880	881	14075	11933	14896	11737	3588	9799	16923	17070	5933	4151	13341	5029	18488	12685	6537	20149	11316	4682	6948	10231	7949	13147	4235	11640	6351	11761	21101	23143	11779	17121	2413	4364	8849	11749	13241	13637
AC096922.1	na	0	1	0	0	0	0	0	0	0	0	1	0	1	0	0	0	0	0	0	0	1	0	0	0	1	0	0	1	0	0	0	0	0	0	0	1	0	0	0	0	0	1	0	0	0	1	0	2
ZHX3	na	8969	2485	5955	2626	1915	1842	3951	2962	3986	6275	2362	6509	5842	4538	2736	9656	698	2259	4208	1854	2200	2251	4255	2353	5415	2639	2745	8758	4153	1982	2950	4002	3699	3323	2200	3990	2416	4467	1724	4331	4525	9107	1147	1655	3615	4384	6475	8667
BOLA3P2	na	0	0	0	1	0	0	0	3	0	0	0	0	0	5	6	0	2	3	0	0	0	7	0	0	0	0	0	1	0	0	0	0	0	0	0	0	0	0	5	0	0	0	7	0	1	5	0	0
MTND5P7	na	0	0	0	0	0	0	0	0	0	0	0	0	0	0	0	0	0	0	0	0	0	0	0	0	1	0	1	0	0	0	0	0	0	0	0	0	0	0	0	0	0	0	0	0	0	0	0	0
ZNF25	na	1888	1464	1399	1400	901	809	1287	1939	2827	850	2346	425	2401	2346	1588	1697	754	1533	1985	545	523	839	1394	808	3477	1936	1307	2478	1335	822	956	1287	1026	1582	554	1641	751	1602	338	792	1161	2696	577	535	2076	1191	1474	1671
CAMTA1	na	2283	2131	2298	1941	2362	991	1614	2659	3602	2620	2037	2242	2372	1276	2428	1760	927	2215	3226	1056	1485	1579	1607	1397	2975	1750	2019	2204	2292	2157	1831	2286	2782	2231	1905	1907	1712	2275	1536	2028	1410	2883	1146	1686	2639	2386	2616	2785
AC008641.1	na	0	0	0	0	0	0	0	0	0	0	0	0	1	0	0	0	0	0	0	0	0	0	0	0	0	0	1	0	0	0	0	0	0	0	0	1	0	0	1	0	0	0	0	0	0	0	0	0
RNU6-771P	na	0	0	0	0	0	0	0	0	0	0	0	0	0	0	0	0	0	0	0	0	0	0	0	0	0	0	0	0	0	0	0	0	0	0	0	0	0	0	0	0	0	0	0	0	0	0	0	0
AMPD2	na	3930	3142	2346	2634	2175	2256	2857	3605	3756	2257	3119	2561	4377	4030	3090	3133	2584	4976	4491	3719	2250	2373	3676	2692	5094	3887	3124	5126	2894	3273	3107	2206	1973	2564	2679	3859	4792	1791	436	4027	2474	5066	2384	1663	5558	3613	3486	3158
EMC6	na	153	191	115	90	79	29	184	67	147	176	67	24	186	119	92	151	41	149	342	80	138	61	230	103	187	119	85	61	199	129	160	44	169	219	68	294	53	113	84	445	141	130	44	217	102	57	176	126
RNU5A-6P	na	0	0	0	0	0	0	0	0	0	0	0	0	0	1	0	0	0	0	0	0	0	0	0	0	1	0	0	1	0	0	0	0	0	0	0	0	0	0	0	0	0	0	0	0	0	0	0	0
AP002812.5	na	13	2	3	7	12	18	27	9	32	0	8	6	22	8	18	3	30	7	2	6	2	30	3	17	5	15	3	19	10	10	15	10	22	16	3	8	11	4	23	28	11	18	15	5	16	13	8	14
LIME1	na	229	139	148	122	281	111	423	169	251	19	33	165	218	202	276	42	197	192	311	227	105	294	243	209	174	106	68	130	203	220	96	149	522	215	85	217	363	32	105	462	185	184	208	165	392	920	226	350
ASB5	na	1	0	1	0	1	6	2	10	3	32	15	11	3	1	4	7	1	2	11	40	3	1	0	4	3	0	1	2	8	4	0	15	0	1	2	1	3	4	757	2	6	3	0	0	2	2	7	0
VN1R84P	na	0	4	0	4	5	0	0	9	3	0	1	1	8	0	17	3	2	6	5	0	0	5	2	0	0	0	1	5	1	0	0	1	1	1	0	2	3	3	2	0	5	4	0	0	19	6	8	0
LINC02027	na	81	0	34	33	72	28	97	87	212	151	0	11	42	2	135	35	0	62	135	0	36	29	25	10	59	9	55	58	59	36	14	71	33	51	50	157	26	3	0	0	117	89	6	84	149	196	51	155
MIR3131	na	1	0	3	0	0	2	1	2	0	0	0	1	2	0	1	50	1	0	7	0	2	5	51	0	5	0	1	1	0	2	0	0	1	2	0	7	0	0	0	0	1	0	0	0	2	17	0	6
MIR7158	na	0	0	0	0	0	0	0	0	0	0	0	0	0	0	0	0	0	0	0	0	0	0	0	0	0	0	0	0	0	0	0	0	0	0	0	0	0	0	0	0	0	0	0	0	0	0	0	0
RPS6P15	na	0	0	0	2	0	0	0	0	0	1	1	0	0	0	0	0	3	1	0	0	0	0	0	0	0	0	1	0	0	0	0	0	0	0	1	0	1	0	0	0	0	2	0	0	0	0	0	0
BGLT3	na	0	0	1	0	2	1	0	2	14	0	0	0	0	0	1	0	3	1	0	2	0	9	0	0	0	0	0	0	0	0	0	1	0	0	0	0	1	0	3	0	1	0	0	0	0	0	2	0
RNA5SP460	na	0	0	1	0	0	0	0	0	1	0	0	0	0	0	0	0	1	0	0	0	0	0	0	0	0	0	0	0	0	0	0	0	0	0	0	0	0	0	0	0	0	0	0	0	0	0	0	0
AC073264.2	na	0	0	0	0	0	0	0	0	0	0	0	0	0	0	0	0	0	0	0	0	0	0	0	0	0	0	0	0	0	0	0	0	0	0	0	0	0	0	0	0	0	0	0	0	0	0	0	0
LINC02032	na	3	0	0	0	0	2	3	1	1	0	0	1	0	0	2	0	2	2	0	0	0	3	1	0	0	0	0	0	0	0	0	0	0	0	0	0	4	0	4	1	2	0	2	0	0	0	0	0
LINC02516	na	7	15	0	1	1	1	0	5	12	2	5	29	10	26	5	1	11	6	2	3	0	5	5	10	11	14	1	10	0	9	3	2	2	4	1	9	11	2	1	5	0	8	0	7	22	14	4	1
FBL	na	9589	6327	6918	7491	6658	3513	4281	3804	10593	3312	17658	3711	8471	5072	5246	4076	5786	6022	8294	4373	6193	4607	5801	3872	8259	6791	7070	10266	9035	3693	5649	6871	8268	5986	2596	5396	7304	9528	2102	10211	4537	15961	4115	6504	4554	7836	7638	9702
AC124854.1	na	412	1	551	198	217	299	102	233	1032	13	19	151	348	8	261	96	20	163	1247	0	306	120	872	7	695	142	495	279	285	3	8	217	291	391	47	338	55	84	0	2	377	529	0	167	713	674	539	898
AC006111.3	na	0	0	1	3	3	3	3	3	9	0	0	5	9	0	2	2	5	2	4	0	0	13	5	1	5	2	0	3	1	3	0	2	3	1	2	1	3	1	6	0	5	2	5	8	9	10	2	1
AC091133.3	na	11	0	0	0	6	0	0	3	12	2	3	3	3	0	1	5	1	0	0	10	1	0	0	4	6	3	0	4	1	1	3	6	3	1	7	4	4	0	0	0	0	0	1	17	55	0	6	1
SEMA5A-AS1	na	0	0	0	2	0	0	1	0	4	0	0	0	4	2	2	0	2	2	5	0	0	0	2	3	1	1	2	1	0	0	0	0	1	0	0	3	0	1	0	0	1	3	0	0	1	1	6	2
RF02101	na	0	0	0	0	0	0	0	0	0	0	0	0	0	0	0	0	0	0	0	0	0	0	0	0	0	0	0	0	0	0	0	0	0	0	0	0	0	0	0	0	0	0	0	0	0	0	0	0
RNU6-1104P	na	0	0	0	0	0	0	0	1	1	0	0	0	0	0	0	0	0	0	0	0	0	1	0	0	0	0	0	0	0	0	0	0	0	0	0	0	0	0	0	0	0	0	0	0	0	0	0	0
UGT2B28	na	1	0	0	0	3	1	0	0	0	1	0	3	2	4	2	0	29	0	2	2	0	2	0	0	1	1	0	1	2	0	1	1	0	1	4	0	0	2	112	0	2	3	0	0	0	0	4	1
NOS3	na	873	3297	3041	3621	1359	353	1336	1479	1916	553	1550	73	3138	2491	1356	991	282	1680	1699	237	2335	947	3618	2137	2804	1553	1997	1654	784	1380	2254	2452	2998	2972	483	2468	1737	1603	410	421	1693	2322	532	839	1200	2090	2470	2115
AC091959.1	na	13	0	3	1	0	1	2	1	11	0	0	1	2	2	4	0	0	1	0	3	0	11	0	5	4	0	0	2	2	2	1	0	1	1	0	1	2	2	3	3	3	2	3	0	4	6	1	3
LINC01143	na	0	1	0	0	0	2	2	2	6	0	0	2	0	0	0	0	20	0	0	0	0	2	2	3	2	0	0	1	1	0	0	0	7	0	0	0	2	1	0	0	3	1	0	0	2	2	0	0
AC106744.2	na	1	0	0	0	0	0	0	0	0	0	0	0	0	0	0	0	1	0	0	1	0	1	0	0	0	0	0	1	0	0	1	0	0	0	0	1	1	0	0	0	0	0	0	0	1	0	1	0
AL590326.1	na	4	2	6	8	15	4	22	9	9	5	0	9	7	8	12	0	34	4	9	12	7	5	16	13	7	3	3	1	9	18	10	6	15	8	5	10	24	2	9	44	4	2	20	13	9	15	7	3
RNU6-407P	na	1	1	1	1	0	7	3	2	5	0	0	1	7	3	2	0	2	4	0	6	1	5	2	4	2	1	0	3	0	1	3	1	1	3	0	1	8	0	3	3	3	0	2	3	3	6	3	0
KLC4	na	4291	1741	4158	3355	3269	2035	3894	3252	4075	2297	1794	3548	4702	2024	4386	6054	757	2134	3893	2730	3813	2544	5070	2233	4544	1477	4485	4495	5224	2613	1981	2510	4474	2993	2041	4350	2757	2195	926	1050	3156	5798	770	2179	4972	4603	4429	6127
AP001496.2	na	14	2	4	11	4	1	17	9	9	4	0	2	5	3	12	9	0	1	33	0	1	8	4	8	4	1	6	3	1	0	2	4	3	6	5	6	7	0	0	0	1	7	4	1	5	7	8	16
MIR520G	na	0	0	0	0	0	0	0	0	0	0	0	0	0	0	0	0	0	0	0	0	0	0	0	0	0	0	0	0	0	0	0	0	0	0	0	0	0	0	1	0	0	0	0	0	0	0	0	0
TARBP1	na	3378	1051	1367	1118	969	860	2962	2192	3692	1410	808	1351	2321	1840	2787	2193	3697	2186	1582	1438	410	1453	1705	2205	1436	1252	744	1858	895	1530	1164	1259	859	1276	639	2514	1547	749	1000	1418	1535	1632	1509	1091	1486	2821	1644	1320
RPL27AP8	na	0	0	0	1	0	0	1	1	0	0	0	0	0	0	3	0	1	0	0	0	0	1	0	0	1	0	0	0	0	1	0	1	0	0	0	1	0	0	1	0	0	0	0	0	1	0	0	0
SPP1	na	295445	21810	73391	46952	32119	29620	18382	50441	117073	742964	93769	417249	57320	16966	67165	370324	15939	98454	102954	1632	72160	28305	109838	13341	139682	107567	106320	150197	98600	65900	318203	47600	9835	42272	30127	137901	55701	82912	34370	1114	56490	278849	13855	67616	227587	10587	55493	72745
STK17A	na	3218	3388	887	1084	993	624	1526	1760	4001	1366	3959	559	1357	2676	1725	4075	771	3230	1673	3188	851	854	990	1402	2299	2561	788	1189	2691	1026	1485	1218	1833	1739	1121	2491	1848	1461	2185	5137	1020	1582	1331	1540	2107	1350	1334	1967
EIF4HP2	na	28	3	6	9	24	11	29	19	55	12	22	20	16	14	25	2	64	22	15	3	8	45	19	11	14	23	9	37	12	31	14	20	27	15	7	15	32	8	20	31	27	12	45	22	31	24	16	5
RN7SL807P	na	0	0	0	0	0	0	0	0	0	0	0	0	0	0	0	0	0	0	0	0	0	0	0	0	0	0	0	0	0	0	0	0	0	0	0	0	0	0	0	0	0	0	0	0	0	0	0	0
AC023141.12	na	0	0	0	0	0	0	0	0	0	0	0	0	0	0	0	0	0	0	0	0	0	0	0	0	0	0	0	0	0	0	0	0	0	0	0	0	0	0	0	0	0	0	0	0	0	0	0	0
AL391834.2	na	76	95	144	82	121	88	88	77	132	79	107	69	115	130	92	284	106	60	101	43	46	126	97	82	139	86	133	139	131	77	80	107	179	94	32	87	90	140	82	51	77	189	98	177	100	131	85	108
AC092590.1	na	0	0	0	0	0	0	0	0	0	0	0	0	0	0	0	0	1	0	0	0	0	0	0	0	0	0	0	0	0	0	0	0	0	0	0	0	0	0	0	1	0	0	0	0	0	1	0	0
CLDN19	na	64	1	0	7	39	38	47	84	197	729	2	67	23	40	6	91	7	88	26	21	103	73	5	22	62	2	44	3	291	39	0	9	59	43	824	4	12	391	2	5	494	5	2	50	13	1	17	76
MAP3K15	na	661	59	9	9	4	9	18	26	290	167	4	114	7	14	32	331	10	8	17	11	12	35	7	17	34	75	13	19	1	17	84	8	6	17	8	41	19	1058	31	17	37	26	2	12	141	19	6	11
MTCYBP6	na	0	0	0	0	0	0	0	0	0	0	0	0	0	0	0	0	0	0	0	0	0	0	0	0	0	0	0	0	0	0	0	0	0	0	0	0	0	0	0	0	0	0	0	0	0	0	0	0
AP001486.3	na	0	0	0	0	0	0	0	0	0	2	0	1	0	0	0	1	0	0	0	0	0	0	0	0	0	0	0	0	0	0	0	0	0	0	0	0	0	0	0	0	2	0	0	0	0	0	0	0
AL121955.1	na	1	0	0	0	3	0	2	0	1	0	0	0	0	2	0	0	2	0	1	0	0	1	0	0	0	0	0	0	0	0	0	0	0	0	0	0	0	0	0	0	0	0	0	0	0	0	0	0
AC093585.1	na	5	1	4	2	2	4	1	2	9	0	0	6	2	0	0	2	0	1	9	0	0	2	2	1	1	2	0	11	1	2	6	3	6	1	1	0	1	2	2	0	1	4	0	1	5	6	3	2
LINC00572	na	0	0	0	0	0	0	0	0	0	0	0	0	0	0	0	0	0	0	0	0	0	0	0	0	0	0	0	0	0	0	0	0	0	0	0	0	0	0	0	0	0	0	0	0	0	0	0	0
COL4A5	na	1936	279	267	95	448	401	210	356	1034	1905	44	690	87	372	54	881	2271	181	307	627	146	117	1033	1537	772	554	386	308	374	228	1305	396	194	557	515	223	156	3544	84	4467	542	151	301	270	1143	479	137	898
VENTXP4	na	1	0	0	0	0	0	1	0	0	0	0	0	0	0	0	0	0	0	0	0	0	0	0	0	0	0	0	0	0	0	0	0	0	0	0	1	0	0	0	0	0	0	0	0	0	1	0	0
AC010754.1	na	133	16	3	3	1	0	5	11	11	3	4	4	6	16	5	0	27	10	8	66	1	4	7	8	4	7	3	6	0	4	9	4	2	3	6	12	0	27	2	5	3	10	10	3	5	0	0	5
RBM41	na	1100	727	661	691	507	687	951	987	1925	603	1057	467	853	886	847	829	449	742	982	504	188	483	635	387	1022	728	579	1283	491	346	375	631	423	632	280	910	684	441	632	1010	662	1048	367	299	1461	642	555	808
AL049734.1	na	0	0	0	0	0	0	0	0	0	0	0	0	0	0	1	0	0	0	0	0	0	0	0	0	0	0	0	0	0	0	0	0	0	0	0	0	0	0	0	2	0	0	0	0	0	0	0	0
RPS28P1	na	0	0	0	0	0	0	0	0	0	0	0	0	0	0	0	0	0	0	0	1	0	0	0	0	0	0	0	0	0	0	0	0	0	0	0	0	0	0	0	0	0	0	2	0	0	0	0	0
RPL36A-HNRNPH2	na	1	7	7	1	2	3	0	0	31	2	17	3	4	3	1	4	1	1	3	2	2	0	6	1	6	3	3	10	4	2	4	2	8	1	1	3	8	1	1	8	5	9	5	3	5	2	3	11
HS6ST1	na	2365	3292	3152	2097	1599	798	2281	1509	1919	5047	1587	686	2821	1813	1667	1624	1815	1268	1813	143	1266	1095	3309	1184	3823	1828	2579	3034	1540	2116	3109	1320	1845	2142	743	2053	1126	3649	1435	2250	1535	2620	724	651	1521	1277	2272	2095
MDFI	na	66	1122	51	230	259	13	72	62	155	328	254	27	254	696	46	32	389	175	118	18523	112	123	404	754	177	338	71	49	78	250	360	169	180	285	19	147	461	144	40	169	195	277	187	76	78	213	172	198
AC034229.5	na	0	0	0	0	0	0	0	0	0	0	0	0	2	0	0	0	1	0	0	0	0	0	1	0	0	0	0	3	0	0	0	0	0	0	0	0	1	0	0	1	0	0	0	0	0	0	1	2
RANP7	na	0	0	0	0	0	0	0	0	0	0	0	0	0	0	0	0	0	0	0	0	0	0	0	0	0	0	0	0	0	0	0	0	0	0	0	0	0	0	0	0	0	0	0	0	0	0	0	0
PRCD	na	52	67	35	41	79	25	68	69	82	19	17	24	146	186	60	37	39	37	48	132	25	70	61	140	77	70	27	53	31	30	49	96	80	62	7	79	102	36	16	63	100	75	66	7	89	153	66	71
AC127024.6	na	9	8	2	5	19	7	12	6	17	5	9	8	11	5	18	6	48	5	1	3	5	24	3	17	9	8	3	9	0	15	7	4	14	6	4	9	12	7	0	22	14	9	14	3	14	16	8	3
AL049748.1	na	0	0	0	0	0	0	0	0	0	0	0	0	0	0	0	1	1	0	0	0	0	0	0	0	0	0	0	0	0	0	0	0	0	0	0	0	0	0	0	0	0	0	0	0	0	0	0	0
AC008676.1	na	45	6	4	14	15	25	50	21	68	1	4	1	32	23	60	1	11	27	8	79	1	34	11	9	85	15	9	42	10	22	9	24	31	9	5	30	16	7	50	20	16	27	10	5	46	154	17	28
AKAP17A	na	2100	2080	2169	3221	2731	1540	4100	2944	5231	1254	1798	1771	3416	3091	3166	2621	2520	3949	3608	3266	1010	2926	4428	2841	2761	2295	1346	1885	728	1694	1440	2142	2891	2007	813	2804	3466	1285	1084	3419	2352	1613	2202	1485	2966	3865	2254	2075
AC026333.2	na	0	0	0	0	0	0	0	0	0	0	0	0	0	0	0	0	0	0	0	0	0	0	0	0	0	0	0	0	0	0	0	0	0	0	0	0	0	0	0	0	0	0	0	0	0	0	0	0
SNORA28	na	3	0	5	0	4	7	4	5	118	0	1	1	0	10	15	0	1	8	2	4	0	2	0	1	3	1	1	1	0	0	1	1	1	1	1	4	5	2	5	12	3	0	0	0	11	7	3	1
NKPD1	na	20	5	13	15	24	7	19	20	32	1	16	4	22	8	11	1	15	8	20	14	5	17	25	23	6	7	1	20	7	33	20	10	17	7	2	27	8	15	1	13	13	6	1	5	23	30	16	9
AC016700.3	na	1	0	0	0	0	2	0	2	3	0	2	2	2	3	5	0	2	3	1	0	0	2	1	0	8	3	0	1	0	1	0	1	0	0	0	2	3	0	1	1	3	1	0	0	7	1	2	0
HS3ST4	na	0	4	0	0	0	0	1	0	3	1	0	8	0	44	4	0	4	0	0	0	0	2	0	0	2	0	0	0	0	1	0	0	0	0	0	0	2	1	8	1	2	1	0	1	1	2	1	1
MAGEB3	na	0	0	0	0	0	0	0	0	0	0	0	0	0	0	4	0	1	0	0	2	0	2	0	0	0	0	0	0	0	0	0	0	0	0	0	0	1	0	0	1	0	0	0	0	0	0	0	0
RNU6-239P	na	0	0	0	0	0	0	0	0	0	0	0	0	0	0	0	0	0	0	0	0	0	0	0	0	0	0	0	0	0	0	0	0	0	0	0	0	0	0	0	0	0	0	0	0	0	0	0	0
AC107909.1	na	0	1	0	0	2	0	4	0	5	0	0	0	1	0	2	0	2	1	0	3	0	1	0	1	0	0	0	1	0	0	2	1	0	0	0	0	1	1	3	0	2	1	1	0	1	2	1	1
GAPDHP71	na	32	2	3	7	2	1	2	4	9	0	1	7	7	2	7	5	2	2	5	1	4	3	5	2	7	3	4	5	1	6	6	2	2	1	12	6	10	2	2	4	3	15	1	4	30	14	6	17
AC008906.2	na	8	0	0	2	0	1	6	2	6	1	2	11	6	8	2	4	12	3	1	0	2	10	2	9	2	2	2	4	1	3	0	2	1	2	0	2	6	1	1	2	2	0	0	3	6	13	1	1
MIR450A2	na	0	0	0	0	0	0	2	0	0	0	0	0	0	0	0	0	0	0	1	0	0	0	0	0	0	0	0	0	0	0	0	0	0	0	0	0	0	0	0	0	0	1	0	0	1	0	0	0
AC078846.1	na	365	99	157	136	185	135	459	245	558	82	113	198	438	168	608	152	211	193	199	172	68	209	164	183	285	129	130	310	255	170	88	175	173	169	96	214	248	133	92	200	190	203	165	69	638	984	174	279
TNNI1	na	294	7	150	12	18	2	353	4	38	1162	1	11	118	9	48	112	410	43	6	2	9	3	22	12	49	10	55	3	2	68	86	3	6	41	16	58	7	240	6	4	120	20	105	1	38	20	4	10
KRT18P7	na	4	2	7	5	10	25	9	4	43	0	0	4	15	8	18	3	1	7	12	4	1	6	7	2	13	14	5	15	3	5	2	11	5	8	1	5	10	0	11	3	15	12	8	0	22	20	6	6
UCMA	na	0	0	0	1	0	0	1	0	2	0	0	0	0	0	2	0	7	4	0	2	0	6	0	0	1	0	0	1	0	0	0	0	0	0	0	0	2	0	0	0	1	0	0	0	2	1	0	0
LINC02313	na	0	1	4	11	4	13	1	1	17	8	0	21	0	2	10	19	7	16	26	5	4	8	17	39	14	1	12	22	22	7	2	9	36	13	16	21	31	2	0	0	11	5	9	8	43	36	16	31
UPF3AP3	na	9	5	10	11	6	2	14	12	8	13	1	6	7	17	8	5	7	11	12	17	0	2	12	9	12	8	6	10	1	6	5	3	10	9	1	16	13	7	25	37	8	11	13	11	20	28	5	9
MTCO3P22	na	3	1	1	8	6	6	3	129	14	1	0	30	28	0	19	2	1	6	0	0	10	7	21	1	8	2	2	10	11	219	7	12	6	0	10	4	7	3	4	15	1	10	7	35	7	24	3	16
RPL10P13	na	17	2	0	4	2	3	2	2	11	1	16	3	3	7	5	2	29	3	1	1	5	10	2	4	5	1	3	6	5	8	1	8	3	1	2	1	9	4	9	7	2	4	1	5	24	4	1	11
ZBTB34	na	516	713	1146	991	660	423	1275	1274	1566	1306	940	644	1552	926	1301	399	848	880	1272	774	391	644	1099	509	2193	873	707	1291	629	408	511	886	1101	901	351	1338	534	959	655	1428	744	1391	463	451	1454	1370	1180	1321
RNASE8	na	0	0	0	0	2	0	1	0	2	0	0	1	0	0	2	0	0	0	0	2	0	0	0	0	2	0	1	1	0	0	0	0	1	1	0	0	0	0	0	0	1	0	6	0	0	1	1	1
RNU6-929P	na	0	0	0	0	0	0	0	0	0	0	0	0	0	0	0	0	0	0	0	0	0	0	0	0	0	0	0	0	0	0	0	0	0	0	0	0	0	0	1	0	0	0	0	0	0	0	0	0
AC244034.1	na	6	9	1	17	3	4	4	3	13	1	9	7	7	5	6	1	5	4	5	5	2	1	5	0	13	7	1	12	12	5	5	4	13	3	8	3	7	3	3	11	2	14	8	6	6	12	5	18
PFN1P4	na	5	1	0	0	4	1	0	1	1	2	0	1	4	1	1	1	2	3	2	3	0	0	2	2	4	5	0	0	2	0	2	0	1	0	1	4	1	0	3	0	2	4	4	0	0	3	1	0
LINC02103	na	0	0	0	0	0	0	0	0	0	0	0	0	0	0	0	0	0	0	0	0	0	0	0	0	0	0	0	0	0	0	0	0	0	0	0	0	0	0	0	0	0	0	0	0	0	1	0	0
AL512326.2	na	0	0	0	0	0	0	0	0	0	0	0	0	0	0	0	0	0	0	0	0	0	0	0	0	0	0	0	0	0	0	0	0	0	0	0	0	0	0	0	0	0	0	0	0	0	0	0	0
INO80C	na	729	1097	1383	1749	1353	907	1168	1359	2947	482	868	1326	1405	509	1337	3781	623	780	1933	407	2060	1258	1093	911	1677	1032	818	1876	2045	964	699	1490	1676	984	3023	1082	1435	1174	564	672	930	1667	578	5871	743	1254	2612	1781
MUC20P1	na	73	21	66	293	291	507	665	46	1180	292	70	240	1006	134	569	15	176	21	575	0	12	205	123	177	265	251	42	55	28	120	224	667	309	60	7	913	461	789	1440	7	337	635	7	93	1568	974	50	108
MICE	na	86	16	48	19	40	31	78	45	98	4	12	28	113	73	163	30	45	95	29	21	7	34	85	30	105	29	38	91	15	32	27	35	51	53	14	77	27	61	30	38	42	62	26	20	133	128	25	33
AC016747.2	na	15	1	0	4	10	24	25	5	13	2	13	5	21	7	33	1	11	15	1	5	1	21	5	5	19	9	1	26	0	14	13	31	9	2	1	24	4	1	5	7	31	28	33	1	25	44	9	2
AC034105.1	na	2	2	0	0	0	1	9	2	10	0	1	1	0	1	0	8	0	2	2	0	0	0	0	0	0	12	0	0	0	5	1	1	1	0	13	0	4	2	0	0	1	1	0	1	0	0	1	1
AL136295.6	na	43	28	42	25	69	40	52	51	81	13	37	38	81	26	64	19	122	35	42	61	21	68	41	56	66	55	27	73	50	29	23	62	79	43	6	27	91	62	49	36	61	67	57	33	70	124	39	40
KCTD9P4	na	7	4	0	2	2	4	10	3	5	4	0	0	3	0	3	0	7	5	1	1	0	3	1	2	6	0	0	4	0	1	2	2	0	0	1	0	5	2	16	4	0	0	0	0	6	2	3	3
PTK7	na	916	4942	764	2306	1045	438	631	1291	1818	4585	2142	255	1466	5208	456	619	779	1317	604	52999	1145	672	2678	1840	3837	2362	1324	2997	831	1851	3072	1743	1498	1783	549	1104	1911	6775	1178	7074	1300	2878	874	329	1565	1021	1793	2277
OR4N2	na	0	17	0	0	0	1	2	0	0	0	2	1	0	2	0	0	3	1	0	1	0	2	0	0	0	0	0	0	0	0	0	0	0	0	0	0	2	0	1	2	1	0	6	0	0	0	0	0
ZNF66	na	75	55	80	101	62	67	87	99	226	66	50	48	84	102	71	41	31	67	87	32	18	57	69	47	160	47	84	121	53	47	56	70	63	70	36	56	125	81	76	30	52	91	32	30	169	218	97	122
RABGEF1	na	395	228	320	247	322	320	278	266	659	392	161	167	651	284	425	289	161	291	478	376	243	166	445	223	446	323	280	301	296	268	216	252	394	283	177	249	332	488	333	386	348	602	124	290	773	418	324	322
AC021006.1	na	0	0	0	0	0	0	0	0	0	0	0	1	0	0	2	0	0	0	1	0	0	1	0	0	0	0	0	1	0	0	0	0	0	0	0	0	1	0	0	0	0	0	0	2	0	0	0	0
AL772363.1	na	0	0	0	0	0	0	0	0	0	1	0	1	0	0	3	0	5	0	0	0	0	0	0	0	0	0	0	0	0	0	0	0	0	1	0	0	0	0	0	1	0	0	0	0	0	1	1	0
MIR506	na	2	0	2	1	0	0	0	2	1	1	0	0	3	0	1	0	0	0	0	0	0	0	2	1	0	1	0	1	0	0	0	0	0	0	0	0	1	0	0	0	3	0	0	0	6	8	0	3
AC007655.1	na	0	0	1	2	0	0	0	0	0	0	0	0	0	0	0	2	1	0	0	0	0	1	0	0	0	0	0	1	0	0	0	0	0	0	0	0	0	0	0	0	0	1	0	0	0	0	0	0
SDC4P	na	1	1	1	0	0	2	1	2	5	0	0	2	1	0	0	0	5	0	0	0	0	5	0	3	0	0	0	1	0	0	0	0	2	0	0	0	1	0	0	0	0	1	1	0	3	0	3	1
NALT1	na	37	12	11	10	24	51	63	34	23	4	14	232	60	61	88	10	242	49	19	19	1	46	27	46	70	52	14	38	6	88	38	28	22	18	1	37	68	13	25	62	27	10	52	16	219	258	13	14
MRGPRX3	na	0	0	0	1	0	0	2	0	0	1	0	0	0	1	1	0	2	2	1	1	1	3	0	2	1	0	0	0	0	0	0	0	0	0	0	0	0	0	0	30	0	0	1	0	1	2	0	1
RPL26P26	na	0	0	1	1	0	0	0	0	0	0	0	0	1	0	0	0	0	0	0	0	0	0	0	0	1	0	0	0	0	0	0	0	0	0	0	0	0	0	0	0	1	0	0	0	0	0	0	0
AC114284.1	na	13	14	15	10	17	9	10	18	28	8	19	1	39	57	14	4	16	14	6	101	2	5	12	25	33	46	8	8	7	6	23	17	20	32	0	26	23	5	0	17	12	22	6	2	21	13	13	28
NT5C2	na	1335	1166	1208	1222	692	658	1624	1407	2673	2875	1043	283	1636	1362	1833	2476	166	1857	2036	1155	396	398	1453	489	2844	1698	1237	1704	626	521	609	840	654	1312	472	2115	708	1372	1421	2067	1137	1807	512	167	1925	1048	1390	1794
AL354984.3	na	0	0	0	0	0	0	0	0	0	0	0	0	0	0	0	0	0	0	0	0	0	0	0	0	1	0	0	0	0	0	0	0	1	0	0	0	0	0	0	1	0	0	0	0	0	0	0	0
RPL21P4	na	3	1	3	2	1	7	8	1	5	2	6	3	5	5	17	1	3	6	1	2	1	14	2	1	6	2	2	4	3	1	3	0	0	0	2	1	4	2	3	4	2	2	5	4	2	2	4	8
AC096570.2	na	0	0	0	0	0	0	0	0	0	0	0	0	0	0	0	0	0	0	0	0	0	0	0	0	0	0	0	0	0	0	0	1	0	0	0	0	0	0	0	0	0	1	0	0	1	1	0	0
HNRNPA1P20	na	0	1	0	2	1	0	0	0	1	0	1	0	2	0	1	0	0	0	0	2	0	0	0	0	3	0	0	1	1	0	0	3	0	0	0	0	0	0	0	0	0	3	0	2	0	4	1	2
RNU7-13P	na	0	0	0	1	0	0	1	0	0	0	0	0	0	1	0	0	0	0	1	0	0	0	0	0	0	0	0	0	0	0	0	0	0	0	0	1	1	1	0	0	0	0	0	0	0	0	0	0
WBP4	na	537	818	1085	1281	801	1072	1179	1602	2330	863	1122	579	1266	1036	1276	1438	731	1080	1664	558	662	513	1199	695	1660	1105	966	1488	1658	538	828	1184	975	1141	880	709	692	1114	1198	1186	804	1513	511	960	1383	985	1573	1527
AL590426.2	na	1	0	0	0	0	0	1	0	3	1	0	0	0	0	0	0	0	0	0	0	0	0	0	0	6	0	0	1	0	0	0	0	0	2	0	0	0	0	3	0	4	1	0	0	0	7	0	0
CPNE2	na	2437	6787	5776	4591	3985	947	2529	3309	4763	1744	3115	1441	5714	4335	2515	2389	1150	2688	3430	1244	3259	1784	7692	2918	6246	4079	4183	3091	2244	1840	3148	5724	6055	3943	1318	3328	3340	3552	5269	2864	2893	5670	1525	1756	3142	3669	4977	5163
TRIM49B	na	0	0	0	0	0	0	2	3	0	1	1	0	0	0	2	0	2	0	0	0	0	2	0	0	0	0	0	0	0	0	0	0	0	0	0	0	0	0	3	1	0	1	0	0	0	0	0	0
ALDH7A1P2	na	0	0	0	0	0	0	1	0	0	0	0	0	0	1	0	0	0	0	0	0	0	0	0	0	0	0	0	0	0	0	0	0	0	0	0	0	0	0	0	0	0	0	0	0	0	0	0	2
AC087341.1	na	0	0	0	0	1	0	0	0	2	0	0	2	0	0	1	0	0	0	0	0	0	0	0	1	0	0	0	0	0	0	0	0	0	0	0	0	0	0	0	0	0	1	0	0	0	0	0	0
LINC00462	na	1928	1151	367	305	169	68	73	435	1170	19	1306	583	656	677	1462	1567	14	776	88	5	289	167	502	173	1143	2458	176	2568	559	245	1404	947	556	251	1666	86	1155	37	1	0	93	5180	145	1792	7345	226	1048	338
RN7SL431P	na	2	1	3	1	5	3	15	11	11	1	1	1	12	4	11	4	1	6	4	2	1	7	5	7	15	3	3	10	2	0	2	5	2	5	1	4	2	0	3	2	2	14	0	1	14	10	5	2
ZNF519P1	na	0	0	0	0	0	0	0	0	0	0	0	0	1	0	0	0	1	2	0	0	0	0	0	0	0	0	0	0	0	0	0	0	0	0	0	0	0	0	0	0	0	0	0	0	0	1	0	0
MTCO3P20	na	0	0	1	0	0	0	2	1	1	0	0	0	2	0	0	0	0	1	0	0	0	0	1	0	0	1	0	0	0	0	0	0	1	0	0	0	0	0	0	0	0	0	0	0	0	2	0	0
EIF2B2	na	995	2850	2227	1877	1883	1296	2174	3270	3446	1621	3148	774	2359	1858	1755	2027	1123	1313	3006	3067	2185	1072	2463	1425	3461	2937	2382	3023	2176	1236	2233	2957	2846	2292	1253	1978	2224	2139	2019	2452	1877	3797	692	1301	2280	2339	3703	2628
RNU1-33P	na	0	0	0	0	0	1	0	0	0	0	0	0	0	0	0	0	0	0	0	0	0	1	0	0	1	0	0	0	0	0	0	0	1	0	0	0	0	0	0	0	0	0	1	0	0	0	0	0
RNU6-286P	na	0	0	0	0	0	0	0	0	0	0	0	0	0	0	0	0	0	0	0	0	0	0	0	0	0	0	0	0	0	0	0	0	0	0	0	0	0	0	0	0	0	0	0	0	0	0	0	0
KRT8P11	na	132	13	5	40	14	63	129	11	60	51	3	13	32	3	3	34	4	12	16	1	52	6	14	4	8	13	46	18	56	2	6	23	32	36	30	77	33	50	12	14	13	37	9	6	21	49	45	65
EGFLAM-AS1	na	0	0	0	0	0	0	0	0	0	0	0	0	0	0	0	0	0	0	0	0	0	0	0	0	0	0	0	0	0	0	0	0	0	0	0	0	1	0	0	0	0	1	0	0	0	0	0	0
CA3-AS1	na	170	42	97	114	54	72	99	174	284	69	96	1153	72	94	100	94	77	129	158	2	52	93	64	77	117	84	111	215	61	146	101	163	67	88	125	118	48	165	643	25	61	147	32	128	359	105	144	92
ATP5F1AP10	na	0	0	0	0	0	0	0	0	1	0	0	1	0	0	0	0	0	0	0	0	0	0	0	0	1	0	0	0	0	0	0	0	0	0	1	0	0	0	0	0	0	0	0	0	0	0	1	1
AP001187.1	na	0	1	0	0	0	1	1	0	0	0	0	0	0	0	3	1	0	1	0	2	0	0	0	0	0	0	0	1	0	0	1	0	0	0	0	0	1	0	2	1	1	0	0	0	0	1	0	1
AC010615.4	na	0	0	0	0	0	0	0	0	0	0	0	0	0	0	0	0	0	0	0	0	0	0	0	0	0	0	0	0	0	0	0	0	0	0	0	0	0	0	2	0	0	0	0	0	0	0	0	0
KCNJ4	na	216	4	20	26	2	42	28	29	33	11	0	216	28	2	14	52	7	51	168	5	7	16	13	58	64	87	46	13	13	102	168	17	16	39	41	22	48	10	3	1	14	11	120	24	307	112	9	108
AL445487.1	na	0	0	0	0	0	1	1	1	0	0	0	0	0	1	1	1	0	1	1	3	0	0	0	0	1	0	0	0	0	1	1	0	2	2	0	5	0	0	0	2	0	0	0	0	1	0	0	1
LINC01916	na	0	0	0	0	0	1	0	0	0	0	0	0	0	0	0	0	1	0	0	0	0	1	0	0	0	0	0	0	0	0	0	0	0	0	0	0	2	0	1	0	0	0	0	0	0	0	0	0
ARHGEF4	na	6	77	12	4	5	4	21	9	24	31	10	10	14	64	11	52	12	81	17	7	4	7	13	87	86	18	3	7	10	103	14	7	10	4	70	482	13	85	6	89	70	10	34	3	14	34	3	46
LINC02420	na	0	0	0	0	1	2	0	0	0	0	0	0	1	0	0	0	0	0	0	0	0	0	0	0	0	0	1	0	0	0	0	2	0	0	1	0	0	0	1	1	1	1	0	0	2	1	1	0
BX842568.1	na	0	0	0	0	0	0	0	0	0	0	0	0	0	0	0	0	0	0	0	13	0	0	0	0	0	0	0	0	0	0	0	0	0	0	0	0	0	0	0	0	0	0	0	0	0	0	0	0
AC117500.1	na	0	0	1	2	0	0	0	0	1	0	2	0	0	0	0	0	29	0	0	0	0	0	2	1	1	0	0	0	0	0	0	1	2	0	0	0	0	0	0	0	1	0	0	0	2	1	0	0
NPVF	na	0	0	0	0	0	0	0	0	0	0	0	0	0	0	0	0	0	0	0	0	0	0	0	0	0	0	0	0	0	0	0	0	0	0	0	0	1	0	0	0	0	0	0	0	0	0	0	0
AC112698.1	na	0	0	0	0	0	0	3	0	0	0	1	0	0	0	0	0	0	2	0	1	0	0	0	0	0	0	0	0	0	1	0	0	0	0	0	0	2	0	5	0	0	0	0	0	0	0	0	0
MARK3P1	na	1	0	1	0	0	0	0	2	2	0	0	0	1	0	1	0	2	1	1	0	0	0	3	1	0	0	0	2	1	0	0	0	0	0	1	0	1	0	0	0	1	3	0	0	0	3	0	0
MIR6515	na	0	0	0	0	0	0	0	0	0	0	0	0	0	0	0	0	0	1	0	0	0	0	0	0	0	0	0	0	0	0	0	0	0	0	0	0	0	0	0	0	0	0	0	0	0	0	0	0
AC016687.2	na	0	0	0	0	0	0	0	0	0	0	0	0	0	0	0	0	0	0	0	3	0	1	0	0	0	0	0	0	0	0	1	0	0	0	1	0	0	0	1	2	0	1	2	0	1	0	0	0
AC106053.1	na	0	1	0	0	0	0	2	0	0	0	0	1	0	1	0	1	2	3	0	0	0	0	0	1	0	0	0	1	0	1	1	0	1	0	0	0	2	0	1	1	0	0	2	1	0	1	0	0
RNU1-97P	na	0	0	0	0	0	0	0	0	0	0	0	0	0	0	0	0	0	0	0	0	0	0	0	0	0	0	0	0	0	0	0	0	0	0	0	0	0	0	0	0	0	0	0	0	0	0	0	0
SPINK2	na	1	7	0	1	1	1	0	1	3	1	0	46	3	3	1	4	8	6	5	2	3	1	0	11	8	4	4	424	3	2	4	4	1	2	2	3	10	8	13	14	1	34	63	223	5	1	6	3
AL390294.1	na	0	0	0	0	0	0	0	0	0	3	0	0	0	0	0	0	0	0	0	8	0	0	0	0	0	0	0	0	1	0	0	0	0	0	0	1	0	2	4	0	0	0	0	0	0	0	0	0
AC008443.1	na	141	48	70	164	94	91	110	81	154	53	53	155	151	104	110	120	50	111	75	23	43	91	169	84	142	60	144	112	69	79	59	127	99	69	28	132	87	121	124	274	117	189	56	71	269	368	103	123
SPTB	na	48	95	58	121	35	41	57	61	920	768	477	24	100	220	49	161	16	208	25	707	92	34	61	234	287	137	94	111	23	89	207	76	70	65	28	74	85	232	95	15	106	223	49	34	357	108	66	222
AL157834.1	na	0	2	3	7	1	1	5	3	7	3	9	12	1	3	7	29	0	1	3	0	0	5	5	2	5	4	3	3	4	3	6	2	1	2	4	3	1	3	1	1	3	1	0	6	17	11	0	2
SCMH1	na	8413	2912	5073	3716	4240	3081	3769	3614	5884	3379	3377	2761	5547	4367	4718	2645	2133	3010	6215	2344	3609	2658	2570	2983	5086	3205	4554	5247	4426	3421	3913	3669	3916	3171	1815	4741	4285	3680	1681	2045	3786	7128	1762	1098	4177	4507	4395	4525
LINC01555	na	1	0	1	0	0	0	0	0	1	8	0	1	0	0	1	3	1	3	0	4	0	1	2	0	1	0	0	1	0	0	0	0	1	1	0	0	1	1	0	0	1	1	0	0	0	0	3	2
AC069209.1	na	43	12	22	9	22	9	29	24	29	2	61	6	9	14	23	18	21	23	22	3	19	25	23	9	8	15	21	40	14	6	8	19	46	12	5	22	20	6	2	13	13	19	13	33	23	10	16	18
CUBNP3	na	17	2	8	3	1	3	7	8	7	5	2	1	5	1	13	2	11	3	24	1	4	1	7	3	158	4	9	4	7	0	6	0	0	3	9	6	1	0	1	0	5	17	3	1	3	3	3	9
AL356432.2	na	0	0	1	2	0	0	0	0	1	0	0	0	1	0	1	0	0	2	0	0	0	2	0	0	1	0	0	0	0	0	0	0	0	1	0	1	1	0	1	1	1	0	3	0	0	2	1	0
AC010683.1	na	1	1	0	0	0	1	0	0	0	1	0	1	1	0	3	0	0	0	1	0	0	0	1	1	1	0	0	1	2	0	0	0	0	0	0	1	0	1	1	0	1	1	0	1	0	1	1	3
AL023653.1	na	3	8	3	1	6	2	23	13	29	1	7	11	11	12	15	21	11	22	10	6	3	18	6	4	15	7	3	11	2	12	8	5	9	7	5	19	10	3	2	15	10	5	33	17	14	7	14	5
FAR2	na	415	868	734	942	382	1112	1242	1041	1937	544	891	311	1153	802	1757	624	168	1125	1034	102	406	505	770	365	1239	902	534	1576	407	277	420	839	975	1256	1585	1659	392	520	690	795	512	933	334	1093	1546	1246	1413	2138
RABEP1	na	3688	4064	3602	3166	1929	2478	3623	3743	7025	5075	4381	691	4330	3918	4036	5088	1243	3737	5597	9026	1682	1718	4250	2035	6535	3763	2798	3916	2642	2120	2404	2907	2956	4106	1598	4527	2610	4193	3151	5091	3411	5324	1609	1866	4210	2456	3643	4190
CDY14P	na	0	0	0	0	0	0	0	0	0	0	0	0	0	0	0	0	0	0	0	0	0	0	0	0	0	0	0	0	0	0	0	0	0	0	0	0	0	0	0	0	0	0	0	0	0	0	0	0
AL161757.4	na	0	0	0	0	0	0	1	0	0	0	0	0	0	2	0	1	3	0	0	1	0	0	1	0	0	0	0	0	2	0	0	0	0	0	0	0	2	0	1	0	0	0	0	0	0	0	1	0
AL049651.2	na	0	0	0	0	0	0	1	1	0	0	0	0	0	0	0	0	0	0	1	0	0	0	0	0	0	0	0	0	0	2	0	0	0	0	0	0	0	0	0	0	1	0	0	0	0	1	0	1
OR6N2	na	0	0	0	0	0	0	0	0	0	0	0	0	0	0	0	0	1	0	0	0	0	0	0	0	0	0	0	1	0	0	0	0	0	0	0	0	0	0	0	0	0	0	0	0	0	0	0	0
RPL23	na	40080	45058	30644	33004	34299	23130	21200	23262	64298	24899	106787	29790	36059	30823	21751	33753	42017	31786	40297	19852	35550	20672	31365	27969	54326	36801	41192	60921	47988	25493	36861	50211	79006	37972	15346	32637	45893	97562	10888	61558	27203	64543	26738	49164	32264	40560	44776	73096
FTH1P16	na	80	23	71	42	39	46	57	47	150	38	100	95	77	36	102	86	30	39	82	35	54	24	78	11	102	89	68	354	73	26	99	148	30	22	56	36	100	28	25	61	28	103	45	115	57	54	64	144
GBX1	na	1	0	2	1	0	0	3	5	4	0	0	1	0	3	1	0	1	0	0	2	0	0	2	1	2	2	0	0	0	2	0	1	0	0	0	1	0	0	1	1	0	1	0	1	3	0	2	0
AC096664.1	na	1	0	0	0	0	0	0	0	0	0	0	0	0	0	0	0	2	0	0	1	0	0	0	0	1	1	0	0	0	0	0	0	0	0	0	0	1	1	0	0	0	0	0	0	0	0	0	0
SNHG8	na	1361	1310	2029	3162	1769	1549	1425	1617	3322	1062	7684	2098	4434	1503	2781	2648	1428	1422	3730	764	3814	1356	4119	694	3690	2822	4321	3069	1492	2232	1717	2932	2555	2337	839	2123	1328	4349	1092	3167	2678	9626	809	6594	3714	1497	3125	4019
RNU6-1100P	na	0	0	0	0	0	0	0	0	0	0	0	0	0	0	0	0	0	0	0	0	0	0	0	0	0	0	0	0	0	0	0	0	0	0	0	0	0	0	0	0	0	0	0	0	0	0	0	0
AC083906.3	na	0	3	0	0	1	0	0	1	4	0	0	2	2	3	2	0	1	0	0	0	0	1	0	3	0	0	1	2	0	1	0	0	0	1	0	0	2	0	0	0	2	1	1	1	1	2	2	0
NKTR	na	3929	1839	1953	2480	3318	2533	7689	4948	8759	1537	1357	1599	6904	5002	6099	1801	4956	5348	3499	3485	461	3992	3041	3818	5804	3530	1137	5152	1256	1843	2108	3267	2549	2966	724	4763	4661	1559	4876	5219	3444	3163	3439	615	6391	6904	3105	1949
AL590705.1	na	21	13	12	15	7	14	14	13	18	8	19	62	11	7	9	12	13	30	7	23	1	9	10	19	9	5	8	19	10	17	1	11	42	8	3	19	22	16	5	22	36	16	27	19	16	43	18	26
LINC01221	na	0	0	0	0	0	0	0	3	2	0	0	0	0	0	2	0	0	0	0	1	0	0	0	0	0	0	0	1	0	0	0	0	0	0	0	0	0	0	2	0	0	0	0	0	0	1	0	0
AC110995.1	na	14	48	41	24	10	11	11	36	38	28	133	13	63	19	27	30	8	28	45	7	18	7	29	21	270	45	25	64	26	27	33	16	28	73	12	24	32	14	13	27	24	96	37	28	67	18	36	40
AC053481.2	na	1	0	0	0	0	1	1	1	0	0	0	0	2	0	0	0	0	3	1	0	0	1	0	0	1	0	0	0	1	0	0	0	0	0	1	0	1	0	2	0	0	0	1	0	0	0	0	0
RF00004	na	0.117647059	0	0	0	0	0	0	0.058823529	0.176470588	0	0.117647059	0.058823529	0	0	0	0.058823529	0.058823529	0	0.117647059	0.176470588	0	0.058823529	0	0.058823529	0	0.058823529	0	0	0	0	0.058823529	0.117647059	0.058823529	0	0	0.058823529	0	0	0.823529412	0.058823529	0	0	0	0.058823529	0.235294118	0.176470588	0.058823529	0
TUBGCP6	na	4871	1709	2177	2731	3507	3496	6142	3548	5421	1839	982	2474	5119	3555	4739	2912	4073	4332	3806	2225	1201	3176	4475	3184	3291	2617	1718	4539	1548	2816	2367	2912	2179	1832	691	4301	4224	1610	3575	4478	2712	3738	3606	687	3063	6565	2890	1680
DCAF15	na	1464	1442	1119	1323	1589	717	1524	1360	1576	961	1041	1066	1385	1573	1223	715	1382	1558	1418	722	877	1177	1884	1296	1439	1531	1212	1672	937	1294	1174	1354	1918	1099	494	1285	1697	1373	966	4256	876	1340	1329	881	1611	1645	1396	1338
AL590491.3	na	0	0	0	0	0	0	0	0	0	0	0	0	0	0	0	0	0	0	0	0	0	0	0	0	0	0	0	0	0	0	0	0	0	0	0	0	0	0	0	0	0	0	0	0	0	0	0	0
AC007363.1	na	0	0	0	0	0	0	0	0	0	0	0	0	0	0	0	0	0	0	0	0	0	1	0	0	0	0	0	0	0	0	0	0	0	0	0	0	1	0	0	0	0	0	0	0	0	0	0	0
LTB	na	160	2532	271	131	461	75	567	383	363	387	378	210	337	607	311	710	247	1881	494	18	316	332	346	420	500	745	393	304	170	988	427	406	1577	932	419	1097	636	244	33	956	209	386	1770	2583	491	283	296	254
[truncated: 53,190 more rows]
[truncated: 491 more columns]
