# Supplementary material for: Increased expression of RUNX1 in clear cell renal cell carcinoma predicts poor prognosis
Source: PeerJ. 2019 Oct 2;7:e7854. doi: 10.7717/peerj.7854 (PMC6778431; doi:10.7717/peerj.7854)
Supplement: Supplemental Information 1 [file peerj-07-7854-s001.zip › 1.csv]

ID	RUNX1	Type
TCGA-CJ-5676-11A-01R-1541-07	2229	Normal
TCGA-CZ-5985-11A-01R-1672-07	154	Normal
TCGA-CZ-5470-11A-01R-1503-07	1196	Normal
TCGA-B0-5712-11A-01R-1672-07	2128	Normal
TCGA-CZ-5456-11A-02R-1503-07	602	Normal
TCGA-CZ-5463-11A-01R-1503-07	1350	Normal
TCGA-CZ-5988-11A-01R-1672-07	259	Normal
TCGA-CJ-5679-11A-01R-1541-07	1240	Normal
TCGA-CJ-6030-11A-01R-1672-07	598	Normal
TCGA-CZ-5458-11A-01R-1503-07	1405	Normal
TCGA-CJ-6033-11A-01R-1858-07	539	Normal
TCGA-CZ-4865-11A-01R-1503-07	1108	Normal
TCGA-B0-5699-11A-01R-1541-07	282	Normal
TCGA-CZ-5984-11A-01R-1672-07	742	Normal
TCGA-CW-5589-11A-01R-1541-07	707	Normal
TCGA-CZ-5986-11A-01R-1672-07	322	Normal
TCGA-CZ-5982-11A-01R-1672-07	195	Normal
TCGA-CJ-5689-11A-01R-1541-07	1608	Normal
TCGA-CZ-5457-11A-01R-1503-07	1814	Normal
TCGA-B2-5636-11A-01R-1541-07	1192	Normal
TCGA-B0-4700-11A-01R-1541-07	514	Normal
TCGA-CJ-5678-11A-01R-1541-07	595	Normal
TCGA-CZ-5469-11A-01R-1503-07	1793	Normal
TCGA-CZ-5462-11A-01R-1503-07	1557	Normal
TCGA-CZ-5468-11A-01R-1503-07	1011	Normal
TCGA-CJ-5677-11A-01R-1541-07	706	Normal
TCGA-B0-5691-11A-01R-1541-07	2162	Normal
TCGA-B0-5711-11A-01R-1672-07	551	Normal
TCGA-B0-5701-11A-01R-1541-07	1133	Normal
TCGA-CZ-5989-11A-01R-1672-07	2788	Normal
TCGA-B8-5549-11A-01R-1541-07	532	Normal
TCGA-B0-5709-11A-01R-1541-07	724	Normal
TCGA-B0-5690-11A-01R-1541-07	382	Normal
TCGA-CZ-5987-11A-01R-1672-07	2660	Normal
TCGA-CZ-5466-11A-01R-1503-07	1453	Normal
TCGA-B0-4712-11A-02R-1503-07	2731	Normal
TCGA-B8-4622-11A-01R-1758-07	1215	Normal
TCGA-CW-6087-11A-01R-1672-07	877	Normal
TCGA-CZ-5455-11A-01R-1503-07	1435	Normal
TCGA-CJ-5680-11A-01R-1541-07	2073	Normal
TCGA-B0-5696-11A-01R-1541-07	341	Normal
TCGA-CW-5587-11A-01R-1541-07	361	Normal
TCGA-A3-3387-11A-01R-1541-07	272	Normal
TCGA-B8-4619-11A-01R-1758-07	267	Normal
TCGA-CZ-5452-11A-01R-1503-07	420	Normal
TCGA-CJ-5672-11A-01R-1541-07	703	Normal
TCGA-CZ-5461-11A-01R-1503-07	2298	Normal
TCGA-CW-6088-11A-01R-1672-07	516	Normal
TCGA-CW-5591-11A-01R-1541-07	5863	Normal
TCGA-B0-5697-11A-01R-1541-07	146	Normal
TCGA-CJ-5681-11A-01R-1541-07	827	Normal
TCGA-CW-5581-11A-01R-1541-07	313	Normal
TCGA-A3-3358-11A-01R-1541-07	375	Normal
TCGA-CZ-5451-11A-01R-1503-07	412	Normal
TCGA-B2-5641-11A-01R-1541-07	715	Normal
TCGA-B0-5402-11A-01R-1503-07	1479	Normal
TCGA-CZ-5454-11A-01R-1503-07	2340	Normal
TCGA-CZ-4863-11A-01R-1503-07	2029	Normal
TCGA-B0-5703-11A-01R-1541-07	424	Normal
TCGA-CZ-4864-11A-01R-1503-07	733	Normal
TCGA-CW-5580-11A-02R-1672-07	774	Normal
TCGA-CZ-5465-11A-01R-1503-07	1091	Normal
TCGA-B0-5694-11A-01R-1541-07	1565	Normal
TCGA-CW-5584-11A-01R-1541-07	1848	Normal
TCGA-B0-5705-11A-01R-1541-07	822	Normal
TCGA-B8-5552-11A-01R-1672-07	15962	Normal
TCGA-CZ-5453-11A-01R-1503-07	1199	Normal
TCGA-CW-6090-11A-01R-1672-07	334	Normal
TCGA-CW-5585-11A-01R-1541-07	567	Normal
TCGA-CZ-5467-11A-01R-1503-07	3758	Normal
TCGA-B0-5706-11A-01R-1541-07	366	Normal
TCGA-B8-4620-11A-01R-1758-07	1641	Normal
TCGA-B0-5094-01A-01R-1420-07	11151	Tumor
TCGA-B0-5080-01A-01R-1503-07	7569	Tumor
TCGA-B0-5119-01A-02R-1420-07	963	Tumor
TCGA-B0-5693-01A-11R-1541-07	1961	Tumor
TCGA-BP-4165-01A-02R-1289-07	1756	Tumor
TCGA-BP-4164-01A-02R-1325-07	599	Tumor
TCGA-B8-4148-01A-02R-1325-07	2067	Tumor
TCGA-B0-4846-01A-01R-1277-07	3105	Tumor
TCGA-B0-4852-01A-01R-1503-07	4040	Tumor
TCGA-CW-5591-01A-01R-1541-07	1565	Tumor
TCGA-CW-6090-01A-11R-1672-07	10781	Tumor
TCGA-DV-A4VX-01A-11R-A266-07	1414	Tumor
TCGA-BP-4987-01A-01R-1334-07	3600	Tumor
TCGA-B0-4703-01A-01R-1277-07	8352	Tumor
TCGA-BP-4325-01A-02R-1289-07	1571	Tumor
TCGA-CZ-5462-01A-01R-1503-07	8055	Tumor
TCGA-B0-4813-01A-01R-1277-07	6752	Tumor
TCGA-BP-4173-01A-02R-1289-07	5278	Tumor
TCGA-B4-5377-01A-01R-1503-07	2758	Tumor
TCGA-B0-4696-01A-01R-1277-07	24996	Tumor
TCGA-B0-5700-01A-11R-1541-07	1413	Tumor
TCGA-B0-4833-01A-01R-1305-07	1650	Tumor
TCGA-GK-A6C7-01A-11R-A33J-07	2673	Tumor
TCGA-BP-5010-01A-02R-1420-07	6455	Tumor
TCGA-BP-4972-01A-01R-1334-07	8017	Tumor
TCGA-B0-5108-01A-01R-1420-07	12122	Tumor
TCGA-BP-5181-01A-01R-1426-07	1351	Tumor
TCGA-A3-3367-01A-02R-1420-07	1921	Tumor
TCGA-CJ-4885-01A-01R-1305-07	2646	Tumor
TCGA-MM-A84U-01A-11R-A37O-07	4027	Tumor
TCGA-B0-4837-01A-01R-1305-07	4883	Tumor
TCGA-B0-5121-01A-02R-1420-07	3133	Tumor
TCGA-BP-4758-01A-01R-1289-07	2070	Tumor
TCGA-CJ-4886-01A-01R-1305-07	4233	Tumor
TCGA-B2-5639-01A-01R-1541-07	1436	Tumor
TCGA-CZ-4863-01A-01R-1503-07	3191	Tumor
TCGA-BP-4960-01A-01R-1334-07	6688	Tumor
TCGA-BP-4177-01A-02R-1420-07	4689	Tumor
TCGA-B2-3923-01A-02R-1325-07	1245	Tumor
TCGA-B0-4698-01A-01R-1503-07	7083	Tumor
TCGA-A3-3362-01A-02R-1325-07	1848	Tumor
TCGA-BP-4975-01A-01R-1334-07	4243	Tumor
TCGA-AK-3426-01A-02R-1325-07	3250	Tumor
TCGA-CJ-5678-01A-11R-1541-07	1587	Tumor
TCGA-BP-4977-01A-01R-1334-07	6422	Tumor
TCGA-BP-4969-01A-01R-1334-07	1176	Tumor
TCGA-BP-5006-01A-01R-1334-07	2687	Tumor
TCGA-CJ-4897-01A-03R-1426-07	2475	Tumor
TCGA-A3-A6NJ-01A-12R-A33J-07	2467	Tumor
TCGA-BP-4784-01A-01R-1305-07	6975	Tumor
TCGA-CJ-4644-01A-02R-1325-07	1584	Tumor
TCGA-BP-4768-01A-01R-1289-07	5608	Tumor
TCGA-G6-A5PC-01A-11R-A33J-07	533	Tumor
TCGA-BP-4976-01A-01R-1334-07	2069	Tumor
TCGA-BP-5191-01A-01R-1426-07	3392	Tumor
TCGA-B0-4694-01A-01R-1277-07	3619	Tumor
TCGA-B8-4620-01A-02R-1325-07	6438	Tumor
TCGA-6D-AA2E-01A-11R-A37O-07	764	Tumor
TCGA-CJ-5689-01A-11R-1541-07	4556	Tumor
TCGA-BP-5169-01A-01R-1426-07	3495	Tumor
TCGA-B0-4714-01A-01R-1277-07	1607	Tumor
TCGA-A3-3308-01A-02R-1325-07	6622	Tumor
TCGA-B0-4810-01A-01R-1503-07	7592	Tumor
TCGA-CZ-5984-01A-11R-1672-07	10755	Tumor
TCGA-B0-5712-01A-11R-1672-07	716	Tumor
TCGA-B2-A4SR-01A-11R-A266-07	2109	Tumor
TCGA-AK-3440-01A-02R-1277-07	626	Tumor
TCGA-CZ-4862-01A-01R-1305-07	8584	Tumor
TCGA-B0-4691-01A-01R-1277-07	5202	Tumor
TCGA-CW-5587-01A-01R-1541-07	3251	Tumor
TCGA-BP-4169-01A-02R-1289-07	7748	Tumor
TCGA-A3-3349-01A-01R-1188-07	3537	Tumor
TCGA-G6-A8L6-01A-11R-A37O-07	1079	Tumor
TCGA-B4-5834-01A-11R-1672-07	1851	Tumor
TCGA-BP-4762-01A-02R-1289-07	3154	Tumor
TCGA-EU-5907-01A-11R-1672-07	1168	Tumor
TCGA-B0-5703-01A-11R-1541-07	1958	Tumor
TCGA-BP-4763-01A-01R-1289-07	8948	Tumor
TCGA-B8-5552-01B-11R-1672-07	6290	Tumor
TCGA-BP-5176-01A-01R-1426-07	2249	Tumor
TCGA-CJ-4891-01A-01R-1305-07	5630	Tumor
TCGA-B0-4945-01A-01R-1420-07	2405	Tumor
TCGA-B0-5106-01A-01R-1420-07	6518	Tumor
TCGA-CZ-4858-01A-01R-1305-07	4988	Tumor
TCGA-CZ-5468-01A-01R-1503-07	8363	Tumor
TCGA-B8-A54G-01A-11R-A266-07	1959	Tumor
TCGA-DV-A4W0-05A-11R-A266-07	6629	Tumor
TCGA-CJ-4900-01A-01R-1334-07	2979	Tumor
TCGA-A3-3346-01A-01R-1766-07	6563	Tumor
TCGA-B8-5163-01A-01R-1420-07	21608	Tumor
TCGA-B8-4153-01B-11R-1672-07	822	Tumor
TCGA-BP-4774-01A-01R-1289-07	2785	Tumor
TCGA-CZ-4861-01A-01R-1305-07	5254	Tumor
TCGA-BP-4998-01A-01R-1334-07	11275	Tumor
TCGA-T7-A92I-01A-11R-A37O-07	541	Tumor
TCGA-B0-5706-01A-11R-1541-07	2409	Tumor
TCGA-BP-5196-01A-01R-1426-07	11361	Tumor
TCGA-B0-5110-01A-01R-1420-07	3310	Tumor
TCGA-CZ-5461-01A-01R-1503-07	6238	Tumor
TCGA-BP-5199-01A-01R-1426-07	7250	Tumor
TCGA-B2-5633-01A-01R-A277-07	1333	Tumor
TCGA-BP-4964-01A-01R-1334-07	7113	Tumor
TCGA-MM-A563-01A-11R-A266-07	2463	Tumor
TCGA-B8-4146-01B-11R-1672-07	2834	Tumor
TCGA-BP-5192-01A-01R-1426-07	1157	Tumor
TCGA-B2-5636-01A-02R-1541-07	4943	Tumor
TCGA-CJ-4890-01A-01R-1305-07	9950	Tumor
TCGA-A3-3372-01A-02R-1325-07	7121	Tumor
TCGA-B0-5695-01A-11R-1541-07	1977	Tumor
TCGA-CJ-4905-01A-02R-1426-07	4651	Tumor
TCGA-MM-A564-01A-11R-A266-07	3895	Tumor
TCGA-CZ-5455-01A-01R-1503-07	2909	Tumor
TCGA-BP-4971-01A-01R-1334-07	6732	Tumor
TCGA-B2-3924-01A-02R-A277-07	486	Tumor
TCGA-B8-A54E-01A-11R-A266-07	411	Tumor
TCGA-BP-4994-01A-01R-1334-07	1570	Tumor
TCGA-CJ-4904-01A-02R-1426-07	3314	Tumor
TCGA-A3-A6NN-01A-12R-A33J-07	3402	Tumor
TCGA-CZ-5985-01A-11R-1672-07	7201	Tumor
TCGA-BP-5000-01A-01R-1334-07	3826	Tumor
TCGA-BP-4970-01A-01R-1334-07	8897	Tumor
TCGA-CJ-6030-01A-11R-1672-07	9595	Tumor
TCGA-B2-4098-01A-02R-1325-07	2395	Tumor
TCGA-BP-4174-01A-02R-1289-07	3728	Tumor
TCGA-A3-3325-01A-01R-0864-07	3999	Tumor
TCGA-BP-4992-01A-01R-1334-07	4165	Tumor
TCGA-BP-4166-01A-02R-1289-07	3510	Tumor
TCGA-BP-4798-01A-01R-1305-07	6794	Tumor
TCGA-B8-5551-01A-01R-1541-07	5916	Tumor
TCGA-BP-4334-01A-01R-1289-07	1390	Tumor
TCGA-BP-4766-01A-01R-1289-07	3066	Tumor
TCGA-B0-5084-01A-01R-1334-07	1775	Tumor
TCGA-B0-5100-01A-01R-1420-07	6701	Tumor
TCGA-B0-5077-01A-01R-1334-07	5772	Tumor
TCGA-B0-4817-01A-01R-1277-07	3626	Tumor
TCGA-BP-4163-01A-02R-1325-07	2155	Tumor
TCGA-A3-3373-01A-02R-1420-07	3323	Tumor
TCGA-A3-3328-01A-01R-0864-07	257	Tumor
TCGA-CZ-5458-01A-01R-1503-07	2595	Tumor
TCGA-BP-4790-01A-01R-1305-07	5702	Tumor
TCGA-BP-4804-01A-02R-1305-07	3552	Tumor
TCGA-BP-4995-01A-01R-1334-07	2245	Tumor
TCGA-CZ-4857-01A-01R-1305-07	4655	Tumor
TCGA-B0-5107-01A-01R-1420-07	2744	Tumor
TCGA-BP-4781-01A-01R-1305-07	5189	Tumor
TCGA-A3-3326-01A-01R-0864-07	730	Tumor
TCGA-CJ-5671-01A-11R-1541-07	5561	Tumor
TCGA-AK-3456-01A-02R-1325-07	1487	Tumor
TCGA-CZ-4865-01A-02R-1503-07	13062	Tumor
TCGA-BP-4344-01A-01R-1289-07	3549	Tumor
TCGA-CZ-4860-01A-01R-1305-07	4454	Tumor
TCGA-CJ-4887-01A-01R-1305-07	2236	Tumor
TCGA-CJ-5683-01A-11R-1541-07	1883	Tumor
TCGA-B8-5164-01A-01R-1420-07	3301	Tumor
TCGA-CJ-4640-01A-02R-1325-07	3919	Tumor
TCGA-BP-4158-01A-02R-1289-07	1498	Tumor
TCGA-B0-4710-01A-01R-1503-07	2644	Tumor
TCGA-BP-4355-01A-01R-1289-07	3300	Tumor
TCGA-BP-5170-01A-01R-1426-07	3199	Tumor
TCGA-CZ-5986-01A-11R-1672-07	1394	Tumor
TCGA-B8-A54F-01A-11R-A266-07	4314	Tumor
TCGA-B0-5399-01A-01R-1503-07	1777	Tumor
TCGA-DV-5573-01A-01R-1541-07	2423	Tumor
TCGA-BP-5186-01A-01R-1426-07	2819	Tumor
TCGA-B0-4848-01A-01R-1277-07	5258	Tumor
TCGA-B0-5696-01A-11R-1541-07	2386	Tumor
TCGA-CZ-4854-01A-01R-1305-07	10179	Tumor
TCGA-B0-5697-01A-11R-1541-07	4734	Tumor
TCGA-B0-5402-01A-01R-1503-07	1608	Tumor
TCGA-B2-4102-01A-02R-1325-07	2801	Tumor
TCGA-B0-5109-01A-02R-1420-07	3974	Tumor
TCGA-B0-4700-01A-02R-1541-07	7051	Tumor
TCGA-AK-3436-01A-02R-1325-07	4707	Tumor
TCGA-A3-3383-01A-02R-1325-07	660	Tumor
TCGA-BP-4962-01A-01R-1334-07	2648	Tumor
TCGA-BP-5189-01A-02R-1426-07	10976	Tumor
TCGA-B0-5098-01A-01R-1420-07	1147	Tumor
TCGA-BP-4341-01A-01R-1289-07	1096	Tumor
TCGA-CJ-4893-01A-01R-1305-07	2476	Tumor
TCGA-B0-4699-01A-01R-1277-07	6453	Tumor
TCGA-B2-3923-01A-02R-A277-07	619	Tumor
TCGA-B8-5550-01A-01R-1541-07	3480	Tumor
TCGA-BP-4991-01A-01R-1334-07	7404	Tumor
TCGA-B0-4713-01A-01R-1277-07	3515	Tumor
TCGA-B0-5120-01A-01R-1420-07	5175	Tumor
TCGA-BP-4961-01A-01R-1334-07	4651	Tumor
TCGA-B0-5088-01A-01R-1334-07	3967	Tumor
TCGA-CW-6087-01A-11R-1672-07	13778	Tumor
TCGA-CJ-4916-01A-01R-1426-07	3691	Tumor
TCGA-BP-4993-01A-02R-1420-07	3413	Tumor
TCGA-CJ-5682-01A-11R-1541-07	2498	Tumor
TCGA-CJ-4634-01A-02R-1325-07	2661	Tumor
TCGA-BP-4974-01A-01R-1334-07	11678	Tumor
TCGA-CJ-5680-01A-11R-1541-07	1521	Tumor
TCGA-B2-3924-01B-03R-A277-07	2458	Tumor
TCGA-BP-4787-01A-01R-1305-07	12442	Tumor
TCGA-B2-4101-01A-02R-1277-07	2890	Tumor
TCGA-CJ-5675-01A-11R-1541-07	3611	Tumor
TCGA-B8-5162-01A-01R-1420-07	6817	Tumor
TCGA-BP-4989-01A-01R-1334-07	5889	Tumor
TCGA-AK-3431-01A-02R-1277-07	3590	Tumor
TCGA-B0-4821-01A-01R-1503-07	6519	Tumor
TCGA-BP-4959-01A-01R-1334-07	4126	Tumor
TCGA-B0-5083-01A-02R-1420-07	1708	Tumor
TCGA-B0-5117-01A-01R-1420-07	1076	Tumor
TCGA-BP-5178-01A-01R-1426-07	4808	Tumor
TCGA-B2-3923-01B-10R-A277-07	1215	Tumor
TCGA-BP-4759-01A-01R-1289-07	1750	Tumor
TCGA-B8-A7U6-01A-12R-A37O-07	1633	Tumor
TCGA-A3-A8CQ-01A-11R-A37O-07	2579	Tumor
TCGA-B0-4690-01A-01R-1277-07	11814	Tumor
TCGA-CJ-5672-01A-11R-1541-07	2196	Tumor
TCGA-AS-3777-01A-01R-0864-07	608	Tumor
TCGA-B8-A54K-01A-11R-A33J-07	4037	Tumor
TCGA-CJ-4895-01A-01R-1305-07	7103	Tumor
TCGA-A3-3311-01A-02R-1325-07	7179	Tumor
TCGA-BP-5194-01A-02R-1426-07	4008	Tumor
TCGA-BP-5184-01A-01R-1426-07	1567	Tumor
TCGA-B0-5705-01A-11R-1541-07	1234	Tumor
TCGA-A3-3359-01A-01R-0864-07	2547	Tumor
TCGA-BP-4770-01A-01R-1503-07	14931	Tumor
TCGA-BP-4352-01A-01R-1289-07	9178	Tumor
TCGA-B0-4847-01A-01R-1277-07	1566	Tumor
TCGA-BP-4983-01A-01R-1334-07	6406	Tumor
TCGA-CZ-5460-01A-01R-1503-07	1435	Tumor
TCGA-BP-4985-01A-01R-1334-07	9405	Tumor
TCGA-BP-4807-01A-01R-1305-07	5049	Tumor
TCGA-B0-5713-01A-11R-1672-07	2070	Tumor
TCGA-A3-3374-01A-02R-1325-07	874	Tumor
TCGA-BP-5008-01A-01R-1334-07	5877	Tumor
TCGA-B0-5081-01A-01R-1334-07	7974	Tumor
TCGA-BP-4765-01A-01R-1289-07	3250	Tumor
TCGA-CZ-5467-01A-01R-1503-07	9624	Tumor
TCGA-BP-4347-01A-01R-1289-07	4169	Tumor
TCGA-CZ-5464-01A-01R-1503-07	7108	Tumor
TCGA-B0-5701-01A-11R-1541-07	1949	Tumor
TCGA-BP-4162-01A-02R-1325-07	1640	Tumor
TCGA-B4-5844-01A-11R-1672-07	1970	Tumor
TCGA-BP-4967-01A-01R-1334-07	10068	Tumor
TCGA-CZ-4866-01A-01R-1503-07	2375	Tumor
TCGA-A3-3380-01A-01R-0864-07	1701	Tumor
TCGA-CJ-4636-01A-02R-1325-07	2507	Tumor
TCGA-B4-5838-01A-11R-1672-07	3033	Tumor
TCGA-CZ-5987-01A-11R-1672-07	2336	Tumor
TCGA-B0-4843-01A-01R-1277-07	3574	Tumor
TCGA-BP-4761-01A-01R-1289-07	7042	Tumor
TCGA-CJ-6032-01A-11R-1672-07	3267	Tumor
TCGA-B8-4621-01A-01R-1503-07	1644	Tumor
TCGA-B0-4718-01A-01R-1277-07	2259	Tumor
TCGA-BP-4159-01A-02R-1289-07	2113	Tumor
TCGA-CJ-4918-01A-01R-1426-07	9470	Tumor
TCGA-A3-3313-01A-02R-1325-07	843	Tumor
TCGA-B2-5641-01A-01R-1541-07	4222	Tumor
TCGA-BP-4176-01A-02R-1289-07	7461	Tumor
TCGA-A3-3357-01A-02R-1420-07	5037	Tumor
TCGA-B0-5812-01A-11R-1672-07	3696	Tumor
TCGA-CJ-4874-01A-01R-1305-07	1859	Tumor
TCGA-CJ-5676-01A-11R-1541-07	2807	Tumor
TCGA-CW-6093-01A-11R-1672-07	2090	Tumor
TCGA-BP-4161-01A-02R-1325-07	3890	Tumor
TCGA-B8-A54D-01A-21R-A266-07	918	Tumor
TCGA-CJ-6027-01A-11R-1672-07	8242	Tumor
TCGA-A3-A6NL-01A-11R-A33J-07	4794	Tumor
TCGA-CJ-6031-01A-11R-1672-07	6023	Tumor
TCGA-BP-4338-01A-01R-1289-07	12506	Tumor
TCGA-CZ-5454-01A-01R-1503-07	3389	Tumor
TCGA-CJ-5686-01A-11R-1672-07	4417	Tumor
TCGA-BP-5168-01A-01R-1420-07	3548	Tumor
TCGA-CZ-5456-01A-01R-1503-07	6012	Tumor
TCGA-B0-5400-01A-01R-1503-07	5996	Tumor
TCGA-EU-5904-01A-11R-1672-07	1935	Tumor
TCGA-CZ-5989-01A-11R-1672-07	4783	Tumor
TCGA-BP-4760-01A-02R-1420-07	5158	Tumor
TCGA-BP-4756-01A-01R-1289-07	1036	Tumor
TCGA-BP-4337-01A-01R-1289-07	3335	Tumor
TCGA-AK-3429-01A-02R-1325-07	1165	Tumor
TCGA-AK-3443-01A-02R-1325-07	301	Tumor
TCGA-BP-4346-01A-01R-1289-07	3043	Tumor
TCGA-BP-4968-01A-01R-1334-07	3708	Tumor
TCGA-BP-4801-01A-02R-1420-07	2807	Tumor
TCGA-AK-3434-01A-02R-1277-07	849	Tumor
TCGA-DV-5567-01A-01R-1541-07	5957	Tumor
TCGA-CJ-4901-01A-01R-1426-07	4961	Tumor
TCGA-BP-4777-01A-01R-1289-07	2987	Tumor
TCGA-BP-4326-01A-01R-1289-07	6404	Tumor
TCGA-CJ-4899-01A-01R-1334-07	7006	Tumor
TCGA-CJ-4868-01A-01R-1305-07	5086	Tumor
TCGA-B0-4815-01A-01R-1503-07	7150	Tumor
TCGA-CJ-4878-01A-01R-1305-07	2074	Tumor
TCGA-B0-4834-01A-01R-1305-07	587	Tumor
TCGA-AK-3455-01A-01R-0864-07	939	Tumor
TCGA-B0-5096-01A-01R-1420-07	5235	Tumor
TCGA-A3-3351-01A-02R-1325-07	3832	Tumor
TCGA-CZ-5452-01A-01R-1503-07	2673	Tumor
TCGA-BP-5004-01A-01R-1334-07	3890	Tumor
TCGA-BP-4797-01A-01R-1305-07	5725	Tumor
TCGA-CZ-5457-01A-01R-1503-07	1594	Tumor
TCGA-BP-5173-01A-01R-1426-07	1804	Tumor
TCGA-BP-5201-01A-01R-1426-07	3097	Tumor
TCGA-B0-5691-01A-11R-1541-07	1422	Tumor
TCGA-DV-5576-01A-01R-1541-07	6467	Tumor
TCGA-B0-5116-01A-02R-1420-07	4680	Tumor
TCGA-CJ-4875-01A-01R-1305-07	1073	Tumor
TCGA-B0-4707-01A-01R-1277-07	3633	Tumor
TCGA-B0-5694-01A-11R-1541-07	2883	Tumor
TCGA-CJ-4637-01A-02R-1325-07	5168	Tumor
TCGA-B0-5099-01A-01R-1420-07	2666	Tumor
TCGA-B0-4701-01A-01R-1277-07	4366	Tumor
TCGA-B2-5635-01A-01R-1541-07	3334	Tumor
TCGA-CZ-5466-01A-01R-1503-07	2305	Tumor
TCGA-AK-3461-01A-02R-1277-07	2296	Tumor
TCGA-A3-A8OX-01A-11R-A37O-07	4556	Tumor
TCGA-B8-5165-01A-01R-1420-07	2696	Tumor
TCGA-B0-4706-01A-01R-1503-07	2212	Tumor
TCGA-CJ-4641-01A-02R-1325-07	3955	Tumor
TCGA-CJ-4889-01A-01R-1305-07	6606	Tumor
TCGA-AK-3465-01A-02R-1325-07	781	Tumor
TCGA-AK-3425-01A-02R-1277-07	5168	Tumor
TCGA-AS-3778-01A-01R-A32Z-07	2610	Tumor
TCGA-BP-4999-01A-01R-1334-07	5063	Tumor
TCGA-A3-A8OU-01A-11R-A37O-07	4469	Tumor
TCGA-BP-5001-01A-01R-1334-07	1140	Tumor
TCGA-B2-5635-01B-04R-A277-07	4055	Tumor
TCGA-B2-5635-01A-01R-A277-07	1564	Tumor
TCGA-DV-5574-01A-01R-1541-07	5456	Tumor
TCGA-B0-5075-01A-01R-1334-07	5997	Tumor
TCGA-A3-3365-01A-01R-0864-07	3279	Tumor
TCGA-A3-3317-01A-02R-1325-07	4461	Tumor
TCGA-CW-5585-01A-01R-1541-07	1254	Tumor
TCGA-BP-4782-01A-02R-1420-07	4520	Tumor
TCGA-CJ-4642-01B-01R-1305-07	647	Tumor
TCGA-CJ-5684-01A-11R-1541-07	2944	Tumor
TCGA-CJ-4870-01A-01R-1305-07	1154	Tumor
TCGA-BP-5174-01A-01R-1426-07	1126	Tumor
TCGA-BP-4353-01A-02R-1289-07	5094	Tumor
TCGA-B0-5102-01A-01R-1420-07	1819	Tumor
TCGA-DV-5569-01A-01R-1541-07	6298	Tumor
TCGA-CZ-5451-01A-01R-1503-07	830	Tumor
TCGA-B0-4824-01A-01R-1277-07	1497	Tumor
TCGA-B8-5159-01A-01R-1420-07	2357	Tumor
TCGA-CJ-5677-01A-11R-1541-07	5843	Tumor
TCGA-B0-4836-01A-01R-1305-07	4469	Tumor
TCGA-A3-3307-01A-01R-0864-07	1251	Tumor
TCGA-CZ-4864-01A-01R-1503-07	2525	Tumor
TCGA-CJ-6028-01A-11R-1672-07	5776	Tumor
TCGA-CJ-4635-01A-02R-1305-07	4145	Tumor
TCGA-B0-4838-01A-01R-1305-07	2373	Tumor
TCGA-G6-A8L8-01A-21R-A37O-07	1112	Tumor
TCGA-B8-5549-01A-01R-1541-07	3205	Tumor
TCGA-A3-3306-01A-01R-0864-07	777	Tumor
TCGA-DV-5568-01A-01R-1541-07	7351	Tumor
TCGA-CJ-4894-01A-01R-1305-07	3669	Tumor
TCGA-B0-5692-01A-11R-1541-07	1685	Tumor
TCGA-B0-5710-01A-11R-1672-07	2314	Tumor
TCGA-BP-4340-01A-01R-1289-07	1421	Tumor
TCGA-CZ-4859-01A-02R-1426-07	1034	Tumor
TCGA-B0-5698-01A-11R-1672-07	3656	Tumor
TCGA-CW-6097-01A-11R-1672-07	4719	Tumor
TCGA-CJ-4888-01A-01R-1305-07	6984	Tumor
TCGA-CJ-4920-01A-01R-1426-07	5259	Tumor
TCGA-CZ-5988-01A-11R-1672-07	4474	Tumor
TCGA-CJ-4881-01A-01R-1305-07	10961	Tumor
TCGA-CJ-4903-01A-01R-1426-07	2691	Tumor
TCGA-B0-5702-01A-11R-1541-07	1048	Tumor
TCGA-BP-4329-01A-02R-1289-07	2240	Tumor
TCGA-A3-3329-01A-01R-0864-07	2822	Tumor
TCGA-B0-4697-01A-01R-1277-07	2295	Tumor
TCGA-BP-4331-01A-01R-1289-07	3162	Tumor
TCGA-A3-3352-01A-01R-0864-07	2161	Tumor
TCGA-B0-4844-01A-01R-1277-07	4789	Tumor
TCGA-B0-4845-01A-01R-1277-07	1859	Tumor
TCGA-A3-3343-01A-01R-0864-07	2148	Tumor
TCGA-CW-6088-01A-11R-1672-07	2763	Tumor
TCGA-BP-4973-01A-01R-1334-07	2625	Tumor
TCGA-CZ-4853-01A-01R-1426-07	1197	Tumor
TCGA-A3-A8OW-01A-11R-A37O-07	902	Tumor
TCGA-BP-4342-01A-01R-1289-07	7585	Tumor
TCGA-CJ-4902-01A-01R-1426-07	8509	Tumor
TCGA-B8-4622-01A-02R-1277-07	4825	Tumor
TCGA-B8-A54I-01A-21R-A33J-07	3822	Tumor
TCGA-BP-4170-01A-02R-1289-07	2595	Tumor
TCGA-BP-5202-01A-02R-1426-07	1934	Tumor
TCGA-AK-3450-01A-02R-1277-07	1689	Tumor
TCGA-EU-5906-01A-11R-1672-07	3785	Tumor
TCGA-B0-4839-01A-01R-1305-07	2527	Tumor
TCGA-CJ-4907-01A-01R-1426-07	4834	Tumor
TCGA-CZ-5463-01A-01R-1503-07	6491	Tumor
TCGA-BP-4775-01A-01R-1289-07	2944	Tumor
TCGA-A3-3370-01A-02R-1420-07	3984	Tumor
TCGA-B0-4819-01A-01R-1277-07	4777	Tumor
TCGA-B0-5113-01A-01R-1420-07	4310	Tumor
TCGA-CJ-4869-01A-02R-1426-07	5270	Tumor
TCGA-BP-4803-01A-01R-1305-07	4959	Tumor
TCGA-CW-5584-01A-01R-1541-07	2152	Tumor
TCGA-BP-4345-01A-01R-1289-07	9785	Tumor
TCGA-A3-3387-01A-01R-1541-07	5315	Tumor
TCGA-BP-4327-01A-01R-1289-07	2746	Tumor
TCGA-BP-4167-01A-02R-1325-07	4015	Tumor
TCGA-B8-4151-01A-01R-1188-07	376	Tumor
TCGA-AK-3428-01A-02R-1277-07	2115	Tumor
TCGA-BP-5200-01A-01R-1426-07	5512	Tumor
TCGA-B0-4849-01A-01R-1277-07	2420	Tumor
TCGA-AK-3460-01A-02R-1277-07	1185	Tumor
TCGA-BP-4332-01A-01R-1289-07	4832	Tumor
TCGA-B8-4143-01A-01R-1188-07	4769	Tumor
TCGA-B0-5711-01A-11R-1672-07	2636	Tumor
TCGA-BP-4965-01A-01R-1334-07	7146	Tumor
TCGA-B0-4811-01A-01R-1503-07	1854	Tumor
TCGA-BP-4799-01A-01R-1305-07	5197	Tumor
TCGA-A3-3324-01A-02R-1325-07	2424	Tumor
TCGA-BP-5009-01A-01R-1334-07	12884	Tumor
TCGA-G6-A8L7-01A-11R-A37O-07	2277	Tumor
TCGA-B2-5633-01B-04R-A277-07	7941	Tumor
TCGA-MW-A4EC-01A-11R-A266-07	2236	Tumor
TCGA-B0-5707-01A-11R-1541-07	3591	Tumor
TCGA-B0-5095-01A-01R-1420-07	13635	Tumor
TCGA-BP-5183-01A-01R-1426-07	1603	Tumor
TCGA-A3-3358-01A-01R-1541-07	4256	Tumor
TCGA-BP-4982-01A-01R-1334-07	5430	Tumor
TCGA-B0-4712-01A-01R-1503-07	6067	Tumor
TCGA-CJ-4912-01A-01R-1426-07	2970	Tumor
TCGA-CJ-4876-01A-01R-1305-07	2788	Tumor
TCGA-CW-5583-01A-02R-1541-07	1884	Tumor
TCGA-B0-5709-01A-11R-1541-07	5255	Tumor
TCGA-BP-5195-01A-02R-1426-07	7284	Tumor
TCGA-CJ-4882-01A-02R-1426-07	4681	Tumor
TCGA-CJ-4638-01A-02R-1325-07	1630	Tumor
TCGA-BP-4981-01A-01R-1334-07	2909	Tumor
TCGA-CJ-4639-01A-02R-1325-07	1592	Tumor
TCGA-B0-4822-01A-01R-1277-07	4690	Tumor
TCGA-DV-A4VZ-01A-11R-A266-07	7188	Tumor
TCGA-B8-5545-01A-01R-1672-07	9816	Tumor
TCGA-CZ-5459-01A-01R-1503-07	2590	Tumor
TCGA-A3-3335-01A-01R-0864-07	2300	Tumor
TCGA-CZ-5470-01A-01R-1503-07	1579	Tumor
TCGA-B8-4154-01A-01R-1188-07	887	Tumor
TCGA-B2-5633-01A-01R-1541-07	4358	Tumor
TCGA-B0-5097-01A-01R-1420-07	7979	Tumor
TCGA-B4-5832-01A-11R-1672-07	11965	Tumor
TCGA-CZ-5465-01A-01R-1503-07	1900	Tumor
TCGA-A3-3347-01A-02R-1325-07	8874	Tumor
TCGA-B0-5115-01A-01R-1420-07	2396	Tumor
TCGA-BP-5190-01A-01R-1426-07	867	Tumor
TCGA-B0-4823-01A-02R-1420-07	5774	Tumor
TCGA-B8-5158-01A-01R-1420-07	11047	Tumor
TCGA-EU-5905-01A-11R-1672-07	7222	Tumor
TCGA-BP-4776-01A-01R-1289-07	1038	Tumor
TCGA-B8-5553-01A-01R-1541-07	1951	Tumor
TCGA-DV-A4W0-01A-11R-A266-07	2195	Tumor
TCGA-B8-5546-01A-01R-1541-07	461	Tumor
TCGA-AK-3458-01A-01R-1503-07	332	Tumor
TCGA-B4-5843-01A-11R-1672-07	2719	Tumor
TCGA-BP-5180-01A-01R-1426-07	3577	Tumor
TCGA-CW-5580-01A-01R-1672-07	5173	Tumor
TCGA-CJ-4643-01A-02R-1325-07	3439	Tumor
TCGA-B0-4693-01A-01R-1277-07	2902	Tumor
TCGA-A3-3378-01A-02R-1325-07	6952	Tumor
TCGA-BP-5182-01A-01R-1426-07	4742	Tumor
TCGA-BP-5177-01A-01R-1426-07	3331	Tumor
TCGA-B0-4828-01A-01R-1277-07	1438	Tumor
TCGA-CZ-5982-01A-11R-1672-07	5132	Tumor
TCGA-BP-5007-01A-01R-1334-07	2694	Tumor
TCGA-CZ-4856-01A-02R-1426-07	2840	Tumor
TCGA-BP-4986-01A-01R-1334-07	15081	Tumor
TCGA-A3-A6NI-01A-11R-A33J-07	3262	Tumor
TCGA-AK-3451-01A-02R-1188-07	305	Tumor
TCGA-CJ-4871-01A-01R-1305-07	5276	Tumor
TCGA-CJ-5679-01A-11R-1541-07	3661	Tumor
TCGA-B0-4842-01A-02R-1420-07	3433	Tumor
TCGA-CJ-4873-01A-01R-1305-07	3841	Tumor
TCGA-BP-5175-01A-01R-1426-07	5555	Tumor
TCGA-CJ-4892-01A-01R-1305-07	2523	Tumor
TCGA-A3-3331-01A-02R-1325-07	2670	Tumor
TCGA-CZ-5469-01A-01R-1503-07	8322	Tumor
TCGA-B0-4818-01A-01R-1503-07	2160	Tumor
TCGA-BP-4351-01A-01R-1289-07	3776	Tumor
TCGA-DV-5566-01A-01R-1541-07	1831	Tumor
TCGA-BP-4789-01A-01R-1305-07	2363	Tumor
TCGA-CW-5588-01A-01R-1541-07	4866	Tumor
TCGA-CJ-4908-01A-01R-1426-07	6604	Tumor
TCGA-BP-4769-01A-01R-1289-07	10702	Tumor
TCGA-B2-3924-01A-02R-1325-07	1913	Tumor
TCGA-BP-4335-01A-01R-1289-07	1291	Tumor
TCGA-B0-4827-01A-02R-1420-07	7288	Tumor
TCGA-AK-3447-01A-01R-1766-07	75	Tumor
TCGA-BP-4354-01A-02R-1289-07	6630	Tumor
TCGA-B8-A54J-01A-11R-A33J-07	2130	Tumor
TCGA-CW-5581-01A-02R-1541-07	1934	Tumor
TCGA-CZ-5453-01A-01R-1503-07	1492	Tumor
TCGA-B0-5699-01A-11R-1541-07	1258	Tumor
TCGA-A3-3320-01A-02R-1325-07	1376	Tumor
TCGA-BP-4963-01A-01R-1334-07	5088	Tumor
TCGA-B8-A54H-01A-11R-A33J-07	1880	Tumor
TCGA-AK-3427-01A-01R-0864-07	122	Tumor
TCGA-A3-3316-01A-01R-0864-07	5217	Tumor
TCGA-BP-4330-01A-01R-1289-07	3712	Tumor
TCGA-BP-5185-01A-01R-1426-07	444	Tumor
TCGA-A3-3382-01A-02R-1325-07	14035	Tumor
TCGA-B2-4099-01A-02R-1188-07	1357	Tumor
TCGA-CW-5589-01A-01R-1541-07	1959	Tumor
TCGA-B0-4688-01A-01R-1277-07	11341	Tumor
TCGA-BP-4343-01A-02R-1289-07	4990	Tumor
TCGA-A3-3385-01A-02R-1420-07	653	Tumor
TCGA-B0-5104-01A-01R-1420-07	4362	Tumor
TCGA-B4-5836-01A-11R-1672-07	2967	Tumor
TCGA-B4-5378-01A-01R-1503-07	3672	Tumor
TCGA-A3-3322-01A-02R-1325-07	1749	Tumor
TCGA-3Z-A93Z-01A-11R-A37O-07	752	Tumor
TCGA-BP-4349-01A-01R-1289-07	1917	Tumor
TCGA-BP-4795-01A-02R-1420-07	8732	Tumor
TCGA-B0-5092-01A-01R-1420-07	3303	Tumor
TCGA-B0-4816-01A-01R-1503-07	7057	Tumor
TCGA-B8-4619-01A-02R-1325-07	643	Tumor
TCGA-CJ-4884-01A-01R-1305-07	2619	Tumor
TCGA-BP-4160-01A-02R-1289-07	1717	Tumor
TCGA-BP-4771-01A-01R-1289-07	5650	Tumor
TCGA-B0-5085-01A-01R-1334-07	1315	Tumor
TCGA-A3-3319-01A-02R-1325-07	6124	Tumor
TCGA-AK-3453-01A-02R-1277-07	1484	Tumor
TCGA-DV-5575-01A-01R-1541-07	3451	Tumor
TCGA-B8-A8YJ-01A-13R-A39I-07	3845	Tumor
TCGA-A3-3323-01A-02R-1325-07	4534	Tumor
TCGA-B4-5835-01A-11R-1672-07	1254	Tumor
TCGA-BP-5187-01A-01R-1426-07	3167	Tumor
TCGA-BP-5198-01A-01R-1426-07	6546	Tumor
TCGA-CJ-4872-01A-01R-1305-07	5304	Tumor
TCGA-B0-5690-01A-11R-1541-07	2966	Tumor
TCGA-CJ-5681-01A-11R-1541-07	2929	Tumor
TCGA-AK-3445-01A-02R-1277-07	12413	Tumor
TCGA-AK-3454-01A-02R-1277-07	2764	Tumor
TCGA-A3-A8OV-01A-11R-A37O-07	935	Tumor
TCGA-AK-3433-01A-02R-1277-07	541	Tumor
TCGA-A3-3363-01A-01R-0864-07	1203	Tumor
TCGA-CJ-6033-01A-11R-1672-07	8821	Tumor
TCGA-B0-4814-01A-01R-1277-07	1342	Tumor
TCGA-A3-3376-01A-02R-1420-07	7940	Tumor
TCGA-B0-4841-01A-01R-1277-07	1239	Tumor
TCGA-DV-5565-01A-01R-1541-07	5824	Tumor
TCGA-CW-5590-01A-01R-1541-07	3948	Tumor
