# Supplementary material for: Increased expression of RUNX1 in clear cell renal cell carcinoma predicts poor prognosis
Source: PeerJ. 2019 Oct 2;7:e7854. doi: 10.7717/peerj.7854 (PMC6778431; doi:10.7717/peerj.7854)
Supplement: Supplemental Information 1 [file peerj-07-7854-s001.zip › 2.csv]

ID	RUNX1	Type
TCGA-CJ-5676-11A-01R-1541-07	2229	Normal
TCGA-CZ-5985-11A-01R-1672-07	154	Normal
TCGA-CZ-5470-11A-01R-1503-07	1196	Normal
TCGA-B0-5712-11A-01R-1672-07	2128	Normal
TCGA-CZ-5456-11A-02R-1503-07	602	Normal
TCGA-CZ-5463-11A-01R-1503-07	1350	Normal
TCGA-CZ-5988-11A-01R-1672-07	259	Normal
TCGA-CJ-5679-11A-01R-1541-07	1240	Normal
TCGA-CJ-6030-11A-01R-1672-07	598	Normal
TCGA-CZ-5458-11A-01R-1503-07	1405	Normal
TCGA-CJ-6033-11A-01R-1858-07	539	Normal
TCGA-CZ-4865-11A-01R-1503-07	1108	Normal
TCGA-B0-5699-11A-01R-1541-07	282	Normal
TCGA-CZ-5984-11A-01R-1672-07	742	Normal
TCGA-CW-5589-11A-01R-1541-07	707	Normal
TCGA-CZ-5986-11A-01R-1672-07	322	Normal
TCGA-CZ-5982-11A-01R-1672-07	195	Normal
TCGA-CJ-5689-11A-01R-1541-07	1608	Normal
TCGA-CZ-5457-11A-01R-1503-07	1814	Normal
TCGA-B2-5636-11A-01R-1541-07	1192	Normal
TCGA-B0-4700-11A-01R-1541-07	514	Normal
TCGA-CJ-5678-11A-01R-1541-07	595	Normal
TCGA-CZ-5469-11A-01R-1503-07	1793	Normal
TCGA-CZ-5462-11A-01R-1503-07	1557	Normal
TCGA-CZ-5468-11A-01R-1503-07	1011	Normal
TCGA-CJ-5677-11A-01R-1541-07	706	Normal
TCGA-B0-5691-11A-01R-1541-07	2162	Normal
TCGA-B0-5711-11A-01R-1672-07	551	Normal
TCGA-B0-5701-11A-01R-1541-07	1133	Normal
TCGA-CZ-5989-11A-01R-1672-07	2788	Normal
TCGA-B8-5549-11A-01R-1541-07	532	Normal
TCGA-B0-5709-11A-01R-1541-07	724	Normal
TCGA-B0-5690-11A-01R-1541-07	382	Normal
TCGA-CZ-5987-11A-01R-1672-07	2660	Normal
TCGA-CZ-5466-11A-01R-1503-07	1453	Normal
TCGA-B0-4712-11A-02R-1503-07	2731	Normal
TCGA-B8-4622-11A-01R-1758-07	1215	Normal
TCGA-CW-6087-11A-01R-1672-07	877	Normal
TCGA-CZ-5455-11A-01R-1503-07	1435	Normal
TCGA-CJ-5680-11A-01R-1541-07	2073	Normal
TCGA-B0-5696-11A-01R-1541-07	341	Normal
TCGA-CW-5587-11A-01R-1541-07	361	Normal
TCGA-A3-3387-11A-01R-1541-07	272	Normal
TCGA-B8-4619-11A-01R-1758-07	267	Normal
TCGA-CZ-5452-11A-01R-1503-07	420	Normal
TCGA-CJ-5672-11A-01R-1541-07	703	Normal
TCGA-CZ-5461-11A-01R-1503-07	2298	Normal
TCGA-CW-6088-11A-01R-1672-07	516	Normal
TCGA-CW-5591-11A-01R-1541-07	5863	Normal
TCGA-B0-5697-11A-01R-1541-07	146	Normal
TCGA-CJ-5681-11A-01R-1541-07	827	Normal
TCGA-CW-5581-11A-01R-1541-07	313	Normal
TCGA-A3-3358-11A-01R-1541-07	375	Normal
TCGA-CZ-5451-11A-01R-1503-07	412	Normal
TCGA-B2-5641-11A-01R-1541-07	715	Normal
TCGA-B0-5402-11A-01R-1503-07	1479	Normal
TCGA-CZ-5454-11A-01R-1503-07	2340	Normal
TCGA-CZ-4863-11A-01R-1503-07	2029	Normal
TCGA-B0-5703-11A-01R-1541-07	424	Normal
TCGA-CZ-4864-11A-01R-1503-07	733	Normal
TCGA-CW-5580-11A-02R-1672-07	774	Normal
TCGA-CZ-5465-11A-01R-1503-07	1091	Normal
TCGA-B0-5694-11A-01R-1541-07	1565	Normal
TCGA-CW-5584-11A-01R-1541-07	1848	Normal
TCGA-B0-5705-11A-01R-1541-07	822	Normal
TCGA-B8-5552-11A-01R-1672-07	15962	Normal
TCGA-CZ-5453-11A-01R-1503-07	1199	Normal
TCGA-CW-6090-11A-01R-1672-07	334	Normal
TCGA-CW-5585-11A-01R-1541-07	567	Normal
TCGA-CZ-5467-11A-01R-1503-07	3758	Normal
TCGA-B0-5706-11A-01R-1541-07	366	Normal
TCGA-B8-4620-11A-01R-1758-07	1641	Normal
TCGA-CW-5591-01A-01R-1541-07	1565	Tumor
TCGA-CW-6090-01A-11R-1672-07	10781	Tumor
TCGA-CZ-5462-01A-01R-1503-07	8055	Tumor
TCGA-CZ-4863-01A-01R-1503-07	3191	Tumor
TCGA-CJ-5678-01A-11R-1541-07	1587	Tumor
TCGA-B8-4620-01A-02R-1325-07	6438	Tumor
TCGA-CJ-5689-01A-11R-1541-07	4556	Tumor
TCGA-CZ-5984-01A-11R-1672-07	10755	Tumor
TCGA-B0-5712-01A-11R-1672-07	716	Tumor
TCGA-CW-5587-01A-01R-1541-07	3251	Tumor
TCGA-B0-5703-01A-11R-1541-07	1958	Tumor
TCGA-B8-5552-01B-11R-1672-07	6290	Tumor
TCGA-CZ-5468-01A-01R-1503-07	8363	Tumor
TCGA-B0-5706-01A-11R-1541-07	2409	Tumor
TCGA-CZ-5461-01A-01R-1503-07	6238	Tumor
TCGA-B2-5636-01A-02R-1541-07	4943	Tumor
TCGA-CZ-5455-01A-01R-1503-07	2909	Tumor
TCGA-CZ-5985-01A-11R-1672-07	7201	Tumor
TCGA-CJ-6030-01A-11R-1672-07	9595	Tumor
TCGA-CZ-5458-01A-01R-1503-07	2595	Tumor
TCGA-CZ-4865-01A-02R-1503-07	13062	Tumor
TCGA-CZ-5986-01A-11R-1672-07	1394	Tumor
TCGA-B0-5696-01A-11R-1541-07	2386	Tumor
TCGA-B0-5697-01A-11R-1541-07	4734	Tumor
TCGA-B0-5402-01A-01R-1503-07	1608	Tumor
TCGA-B0-4700-01A-02R-1541-07	7051	Tumor
TCGA-CW-6087-01A-11R-1672-07	13778	Tumor
TCGA-CJ-5680-01A-11R-1541-07	1521	Tumor
TCGA-CJ-5672-01A-11R-1541-07	2196	Tumor
TCGA-B0-5705-01A-11R-1541-07	1234	Tumor
TCGA-CZ-5467-01A-01R-1503-07	9624	Tumor
TCGA-B0-5701-01A-11R-1541-07	1949	Tumor
TCGA-CZ-5987-01A-11R-1672-07	2336	Tumor
TCGA-B2-5641-01A-01R-1541-07	4222	Tumor
TCGA-CJ-5676-01A-11R-1541-07	2807	Tumor
TCGA-CZ-5454-01A-01R-1503-07	3389	Tumor
TCGA-CZ-5456-01A-01R-1503-07	6012	Tumor
TCGA-CZ-5989-01A-11R-1672-07	4783	Tumor
TCGA-CZ-5452-01A-01R-1503-07	2673	Tumor
TCGA-CZ-5457-01A-01R-1503-07	1594	Tumor
TCGA-B0-5691-01A-11R-1541-07	1422	Tumor
TCGA-B0-5694-01A-11R-1541-07	2883	Tumor
TCGA-CZ-5466-01A-01R-1503-07	2305	Tumor
TCGA-CW-5585-01A-01R-1541-07	1254	Tumor
TCGA-CZ-5451-01A-01R-1503-07	830	Tumor
TCGA-CJ-5677-01A-11R-1541-07	5843	Tumor
TCGA-CZ-4864-01A-01R-1503-07	2525	Tumor
TCGA-B8-5549-01A-01R-1541-07	3205	Tumor
TCGA-CZ-5988-01A-11R-1672-07	4474	Tumor
TCGA-CW-6088-01A-11R-1672-07	2763	Tumor
TCGA-B8-4622-01A-02R-1277-07	4825	Tumor
TCGA-CZ-5463-01A-01R-1503-07	6491	Tumor
TCGA-CW-5584-01A-01R-1541-07	2152	Tumor
TCGA-A3-3387-01A-01R-1541-07	5315	Tumor
TCGA-B0-5711-01A-11R-1672-07	2636	Tumor
TCGA-A3-3358-01A-01R-1541-07	4256	Tumor
TCGA-B0-4712-01A-01R-1503-07	6067	Tumor
TCGA-B0-5709-01A-11R-1541-07	5255	Tumor
TCGA-CZ-5470-01A-01R-1503-07	1579	Tumor
TCGA-CZ-5465-01A-01R-1503-07	1900	Tumor
TCGA-CW-5580-01A-01R-1672-07	5173	Tumor
TCGA-CZ-5982-01A-11R-1672-07	5132	Tumor
TCGA-CJ-5679-01A-11R-1541-07	3661	Tumor
TCGA-CZ-5469-01A-01R-1503-07	8322	Tumor
TCGA-CW-5581-01A-02R-1541-07	1934	Tumor
TCGA-CZ-5453-01A-01R-1503-07	1492	Tumor
TCGA-B0-5699-01A-11R-1541-07	1258	Tumor
TCGA-CW-5589-01A-01R-1541-07	1959	Tumor
TCGA-B8-4619-01A-02R-1325-07	643	Tumor
TCGA-B0-5690-01A-11R-1541-07	2966	Tumor
TCGA-CJ-5681-01A-11R-1541-07	2929	Tumor
TCGA-CJ-6033-01A-11R-1672-07	8821	Tumor
