# Supplementary material for: Increased expression of RUNX1 in clear cell renal cell carcinoma predicts poor prognosis
Source: PeerJ. 2019 Oct 2;7:e7854. doi: 10.7717/peerj.7854 (PMC6778431; doi:10.7717/peerj.7854)
Supplement: Supplemental Information 1 [file peerj-07-7854-s001.zip › 6.csv]

id	grade	RUNX1
TCGA-B0-5094-01A-01R-1420-07	G2	11151
TCGA-B0-5080-01A-01R-1503-07	G3	7569
TCGA-B0-5119-01A-02R-1420-07	G2	963
TCGA-B0-5693-01A-11R-1541-07	G2	1961
TCGA-BP-4165-01A-02R-1289-07	G1	1756
TCGA-BP-4164-01A-02R-1325-07	G2	599
TCGA-B8-4148-01A-02R-1325-07	G3	2067
TCGA-B0-4846-01A-01R-1277-07	G2	3105
TCGA-B0-4852-01A-01R-1503-07	G2	4040
TCGA-CW-5591-01A-01R-1541-07	G2	1565
TCGA-CW-6090-01A-11R-1672-07	G3	10781
TCGA-DV-A4VX-01A-11R-A266-07	G4	1414
TCGA-BP-4987-01A-01R-1334-07	G2	3600
TCGA-B0-4703-01A-01R-1277-07	G4	8352
TCGA-BP-4325-01A-02R-1289-07	G2	1571
TCGA-CZ-5462-01A-01R-1503-07	G3	8055
TCGA-B0-4813-01A-01R-1277-07	G3	6752
TCGA-BP-4173-01A-02R-1289-07	G3	5278
TCGA-B4-5377-01A-01R-1503-07	G3	2758
TCGA-B0-4696-01A-01R-1277-07	G3	24996
TCGA-B0-5700-01A-11R-1541-07	G2	1413
TCGA-B0-4833-01A-01R-1305-07	G2	1650
TCGA-BP-5010-01A-02R-1420-07	G4	6455
TCGA-BP-4972-01A-01R-1334-07	G3	8017
TCGA-B0-5108-01A-01R-1420-07	G2	12122
TCGA-BP-5181-01A-01R-1426-07	G2	1351
TCGA-A3-3367-01A-02R-1420-07	G3	1921
TCGA-CJ-4885-01A-01R-1305-07	G3	2646
TCGA-MM-A84U-01A-11R-A37O-07	G2	4027
TCGA-B0-4837-01A-01R-1305-07	G3	4883
TCGA-B0-5121-01A-02R-1420-07	G2	3133
TCGA-BP-4758-01A-01R-1289-07	G2	2070
TCGA-CJ-4886-01A-01R-1305-07	G3	4233
TCGA-B2-5639-01A-01R-1541-07	G3	1436
TCGA-CZ-4863-01A-01R-1503-07	G3	3191
TCGA-BP-4960-01A-01R-1334-07	G3	6688
TCGA-BP-4177-01A-02R-1420-07	G2	4689
TCGA-B2-3923-01A-02R-1325-07	G2	1245
TCGA-B0-4698-01A-01R-1503-07	G4	7083
TCGA-A3-3362-01A-02R-1325-07	G2	1848
TCGA-BP-4975-01A-01R-1334-07	G3	4243
TCGA-AK-3426-01A-02R-1325-07	G3	3250
TCGA-CJ-5678-01A-11R-1541-07	G3	1587
TCGA-BP-4977-01A-01R-1334-07	G3	6422
TCGA-BP-4969-01A-01R-1334-07	G2	1176
TCGA-BP-5006-01A-01R-1334-07	G2	2687
TCGA-CJ-4897-01A-03R-1426-07	G3	2475
TCGA-A3-A6NJ-01A-12R-A33J-07	G1	2467
TCGA-BP-4784-01A-01R-1305-07	G2	6975
TCGA-CJ-4644-01A-02R-1325-07	G3	1584
TCGA-BP-4768-01A-01R-1289-07	G2	5608
TCGA-G6-A5PC-01A-11R-A33J-07	G4	533
TCGA-BP-4976-01A-01R-1334-07	G3	2069
TCGA-BP-5191-01A-01R-1426-07	G2	3392
TCGA-B0-4694-01A-01R-1277-07	G4	3619
TCGA-B8-4620-01A-02R-1325-07	G2	6438
TCGA-6D-AA2E-01A-11R-A37O-07	G2	764
TCGA-CJ-5689-01A-11R-1541-07	G4	4556
TCGA-BP-5169-01A-01R-1426-07	G4	3495
TCGA-B0-4714-01A-01R-1277-07	G3	1607
TCGA-A3-3308-01A-02R-1325-07	G2	6622
TCGA-B0-4810-01A-01R-1503-07	G3	7592
TCGA-CZ-5984-01A-11R-1672-07	G3	10755
TCGA-B0-5712-01A-11R-1672-07	G3	716
TCGA-AK-3440-01A-02R-1277-07	G3	626
TCGA-CZ-4862-01A-01R-1305-07	G2	8584
TCGA-B0-4691-01A-01R-1277-07	G3	5202
TCGA-CW-5587-01A-01R-1541-07	G2	3251
TCGA-BP-4169-01A-02R-1289-07	G2	7748
TCGA-A3-3349-01A-01R-1188-07	G2	3537
TCGA-G6-A8L6-01A-11R-A37O-07	G3	1079
TCGA-B4-5834-01A-11R-1672-07	G1	1851
TCGA-BP-4762-01A-02R-1289-07	G3	3154
TCGA-EU-5907-01A-11R-1672-07	G3	1168
TCGA-B0-5703-01A-11R-1541-07	G3	1958
TCGA-BP-4763-01A-01R-1289-07	G2	8948
TCGA-B8-5552-01B-11R-1672-07	G2	6290
TCGA-BP-5176-01A-01R-1426-07	G2	2249
TCGA-CJ-4891-01A-01R-1305-07	G4	5630
TCGA-B0-4945-01A-01R-1420-07	G2	2405
TCGA-B0-5106-01A-01R-1420-07	G2	6518
TCGA-CZ-4858-01A-01R-1305-07	G4	4988
TCGA-CZ-5468-01A-01R-1503-07	G4	8363
TCGA-B8-A54G-01A-11R-A266-07	G3	1959
TCGA-DV-A4W0-05A-11R-A266-07	G3	6629
TCGA-CJ-4900-01A-01R-1334-07	G4	2979
TCGA-A3-3346-01A-01R-1766-07	G3	6563
TCGA-B8-5163-01A-01R-1420-07	G3	21608
TCGA-B8-4153-01B-11R-1672-07	G3	822
TCGA-BP-4774-01A-01R-1289-07	G2	2785
TCGA-CZ-4861-01A-01R-1305-07	G2	5254
TCGA-BP-4998-01A-01R-1334-07	G3	11275
TCGA-T7-A92I-01A-11R-A37O-07	G1	541
TCGA-B0-5706-01A-11R-1541-07	G2	2409
TCGA-BP-5196-01A-01R-1426-07	G2	11361
TCGA-B0-5110-01A-01R-1420-07	G2	3310
TCGA-CZ-5461-01A-01R-1503-07	G4	6238
TCGA-BP-5199-01A-01R-1426-07	G4	7250
TCGA-B2-5633-01A-01R-A277-07	G2	1333
TCGA-BP-4964-01A-01R-1334-07	G2	7113
TCGA-MM-A563-01A-11R-A266-07	G2	2463
TCGA-B8-4146-01B-11R-1672-07	G2	2834
TCGA-BP-5192-01A-01R-1426-07	G2	1157
TCGA-B2-5636-01A-02R-1541-07	G2	4943
TCGA-CJ-4890-01A-01R-1305-07	G4	9950
TCGA-A3-3372-01A-02R-1325-07	G2	7121
TCGA-B0-5695-01A-11R-1541-07	G2	1977
TCGA-CJ-4905-01A-02R-1426-07	G2	4651
TCGA-MM-A564-01A-11R-A266-07	G2	3895
TCGA-CZ-5455-01A-01R-1503-07	G4	2909
TCGA-BP-4971-01A-01R-1334-07	G3	6732
TCGA-B2-3924-01A-02R-A277-07	G2	486
TCGA-B8-A54E-01A-11R-A266-07	G3	411
TCGA-BP-4994-01A-01R-1334-07	G3	1570
TCGA-CJ-4904-01A-02R-1426-07	G3	3314
TCGA-A3-A6NN-01A-12R-A33J-07	G2	3402
TCGA-CZ-5985-01A-11R-1672-07	G2	7201
TCGA-BP-5000-01A-01R-1334-07	G3	3826
TCGA-BP-4970-01A-01R-1334-07	G3	8897
TCGA-CJ-6030-01A-11R-1672-07	G3	9595
TCGA-B2-4098-01A-02R-1325-07	G2	2395
TCGA-BP-4174-01A-02R-1289-07	G3	3728
TCGA-A3-3325-01A-01R-0864-07	G2	3999
TCGA-BP-4992-01A-01R-1334-07	G4	4165
TCGA-BP-4166-01A-02R-1289-07	G3	3510
TCGA-BP-4798-01A-01R-1305-07	G4	6794
TCGA-B8-5551-01A-01R-1541-07	G3	5916
TCGA-BP-4334-01A-01R-1289-07	G3	1390
TCGA-BP-4766-01A-01R-1289-07	G3	3066
TCGA-B0-5084-01A-01R-1334-07	G3	1775
TCGA-B0-5100-01A-01R-1420-07	G3	6701
TCGA-B0-5077-01A-01R-1334-07	G3	5772
TCGA-B0-4817-01A-01R-1277-07	G3	3626
TCGA-BP-4163-01A-02R-1325-07	G3	2155
TCGA-A3-3373-01A-02R-1420-07	G3	3323
TCGA-A3-3328-01A-01R-0864-07	G2	257
TCGA-CZ-5458-01A-01R-1503-07	G3	2595
TCGA-BP-4790-01A-01R-1305-07	G2	5702
TCGA-BP-4804-01A-02R-1305-07	G2	3552
TCGA-BP-4995-01A-01R-1334-07	G3	2245
TCGA-CZ-4857-01A-01R-1305-07	G3	4655
TCGA-B0-5107-01A-01R-1420-07	G4	2744
TCGA-BP-4781-01A-01R-1305-07	G3	5189
TCGA-A3-3326-01A-01R-0864-07	G1	730
TCGA-CJ-5671-01A-11R-1541-07	G3	5561
TCGA-AK-3456-01A-02R-1325-07	G3	1487
TCGA-CZ-4865-01A-02R-1503-07	G2	13062
TCGA-BP-4344-01A-01R-1289-07	G2	3549
TCGA-CZ-4860-01A-01R-1305-07	G4	4454
TCGA-CJ-4887-01A-01R-1305-07	G3	2236
TCGA-CJ-5683-01A-11R-1541-07	G3	1883
TCGA-B8-5164-01A-01R-1420-07	G3	3301
TCGA-CJ-4640-01A-02R-1325-07	G4	3919
TCGA-BP-4158-01A-02R-1289-07	G2	1498
TCGA-B0-4710-01A-01R-1503-07	G3	2644
TCGA-BP-4355-01A-01R-1289-07	G4	3300
TCGA-BP-5170-01A-01R-1426-07	G2	3199
TCGA-CZ-5986-01A-11R-1672-07	G3	1394
TCGA-B8-A54F-01A-11R-A266-07	G2	4314
TCGA-B0-5399-01A-01R-1503-07	G2	1777
TCGA-DV-5573-01A-01R-1541-07	G2	2423
TCGA-BP-5186-01A-01R-1426-07	G2	2819
TCGA-B0-4848-01A-01R-1277-07	G3	5258
TCGA-B0-5696-01A-11R-1541-07	G4	2386
TCGA-CZ-4854-01A-01R-1305-07	G2	10179
TCGA-B0-5697-01A-11R-1541-07	G2	4734
TCGA-B0-5402-01A-01R-1503-07	G4	1608
TCGA-B2-4102-01A-02R-1325-07	G2	2801
TCGA-B0-5109-01A-02R-1420-07	G4	3974
TCGA-B0-4700-01A-02R-1541-07	G4	7051
TCGA-AK-3436-01A-02R-1325-07	G2	4707
TCGA-A3-3383-01A-02R-1325-07	G2	660
TCGA-BP-4962-01A-01R-1334-07	G2	2648
TCGA-BP-5189-01A-02R-1426-07	G4	10976
TCGA-B0-5098-01A-01R-1420-07	G3	1147
TCGA-BP-4341-01A-01R-1289-07	G2	1096
TCGA-CJ-4893-01A-01R-1305-07	G3	2476
TCGA-B0-4699-01A-01R-1277-07	G4	6453
TCGA-B8-5550-01A-01R-1541-07	G3	3480
TCGA-BP-4991-01A-01R-1334-07	G2	7404
TCGA-B0-4713-01A-01R-1277-07	G2	3515
TCGA-B0-5120-01A-01R-1420-07	G2	5175
TCGA-BP-4961-01A-01R-1334-07	G2	4651
TCGA-B0-5088-01A-01R-1334-07	G3	3967
TCGA-CW-6087-01A-11R-1672-07	G4	13778
TCGA-CJ-4916-01A-01R-1426-07	G3	3691
TCGA-BP-4993-01A-02R-1420-07	G3	3413
TCGA-CJ-5682-01A-11R-1541-07	G4	2498
TCGA-CJ-4634-01A-02R-1325-07	G2	2661
TCGA-BP-4974-01A-01R-1334-07	G4	11678
TCGA-CJ-5680-01A-11R-1541-07	G4	1521
TCGA-BP-4787-01A-01R-1305-07	G4	12442
TCGA-B2-4101-01A-02R-1277-07	G3	2890
TCGA-CJ-5675-01A-11R-1541-07	G3	3611
TCGA-B8-5162-01A-01R-1420-07	G2	6817
TCGA-BP-4989-01A-01R-1334-07	G3	5889
TCGA-AK-3431-01A-02R-1277-07	G3	3590
TCGA-B0-4821-01A-01R-1503-07	G3	6519
TCGA-BP-4959-01A-01R-1334-07	G3	4126
TCGA-B0-5083-01A-02R-1420-07	G3	1708
TCGA-B0-5117-01A-01R-1420-07	G2	1076
TCGA-BP-5178-01A-01R-1426-07	G4	4808
TCGA-BP-4759-01A-01R-1289-07	G2	1750
TCGA-B8-A7U6-01A-12R-A37O-07	G3	1633
TCGA-A3-A8CQ-01A-11R-A37O-07	G2	2579
TCGA-B0-4690-01A-01R-1277-07	G3	11814
TCGA-CJ-5672-01A-11R-1541-07	G3	2196
TCGA-B8-A54K-01A-11R-A33J-07	G1	4037
TCGA-CJ-4895-01A-01R-1305-07	G4	7103
TCGA-A3-3311-01A-02R-1325-07	G2	7179
TCGA-BP-5194-01A-02R-1426-07	G2	4008
TCGA-BP-5184-01A-01R-1426-07	G3	1567
TCGA-B0-5705-01A-11R-1541-07	G2	1234
TCGA-A3-3359-01A-01R-0864-07	G2	2547
TCGA-BP-4770-01A-01R-1503-07	G4	14931
TCGA-BP-4352-01A-01R-1289-07	G4	9178
TCGA-B0-4847-01A-01R-1277-07	G3	1566
TCGA-BP-4983-01A-01R-1334-07	G4	6406
TCGA-CZ-5460-01A-01R-1503-07	G2	1435
TCGA-BP-4985-01A-01R-1334-07	G4	9405
TCGA-BP-4807-01A-01R-1305-07	G3	5049
TCGA-B0-5713-01A-11R-1672-07	G3	2070
TCGA-A3-3374-01A-02R-1325-07	G2	874
TCGA-BP-5008-01A-01R-1334-07	G2	5877
TCGA-B0-5081-01A-01R-1334-07	G2	7974
TCGA-BP-4765-01A-01R-1289-07	G2	3250
TCGA-CZ-5467-01A-01R-1503-07	G4	9624
TCGA-BP-4347-01A-01R-1289-07	G2	4169
TCGA-CZ-5464-01A-01R-1503-07	G2	7108
TCGA-B0-5701-01A-11R-1541-07	G4	1949
TCGA-BP-4162-01A-02R-1325-07	G2	1640
TCGA-B4-5844-01A-11R-1672-07	G1	1970
TCGA-BP-4967-01A-01R-1334-07	G2	10068
TCGA-CZ-4866-01A-01R-1503-07	G3	2375
TCGA-A3-3380-01A-01R-0864-07	G2	1701
TCGA-CJ-4636-01A-02R-1325-07	G3	2507
TCGA-B4-5838-01A-11R-1672-07	G2	3033
TCGA-CZ-5987-01A-11R-1672-07	G2	2336
TCGA-B0-4843-01A-01R-1277-07	G3	3574
TCGA-BP-4761-01A-01R-1289-07	G4	7042
TCGA-CJ-6032-01A-11R-1672-07	G3	3267
TCGA-B8-4621-01A-01R-1503-07	G3	1644
TCGA-B0-4718-01A-01R-1277-07	G2	2259
TCGA-BP-4159-01A-02R-1289-07	G2	2113
TCGA-CJ-4918-01A-01R-1426-07	G4	9470
TCGA-A3-3313-01A-02R-1325-07	G3	843
TCGA-B2-5641-01A-01R-1541-07	G3	4222
TCGA-BP-4176-01A-02R-1289-07	G2	7461
TCGA-A3-3357-01A-02R-1420-07	G3	5037
TCGA-B0-5812-01A-11R-1672-07	G3	3696
TCGA-CJ-4874-01A-01R-1305-07	G3	1859
TCGA-CJ-5676-01A-11R-1541-07	G3	2807
TCGA-CW-6093-01A-11R-1672-07	G1	2090
TCGA-BP-4161-01A-02R-1325-07	G3	3890
TCGA-B8-A54D-01A-21R-A266-07	G2	918
TCGA-CJ-6027-01A-11R-1672-07	G4	8242
TCGA-A3-A6NL-01A-11R-A33J-07	G2	4794
TCGA-CJ-6031-01A-11R-1672-07	G3	6023
TCGA-BP-4338-01A-01R-1289-07	G3	12506
TCGA-CZ-5454-01A-01R-1503-07	G2	3389
TCGA-CJ-5686-01A-11R-1672-07	G3	4417
TCGA-BP-5168-01A-01R-1420-07	G2	3548
TCGA-CZ-5456-01A-01R-1503-07	G3	6012
TCGA-B0-5400-01A-01R-1503-07	G4	5996
TCGA-EU-5904-01A-11R-1672-07	G1	1935
TCGA-CZ-5989-01A-11R-1672-07	G2	4783
TCGA-BP-4760-01A-02R-1420-07	G2	5158
TCGA-BP-4756-01A-01R-1289-07	G2	1036
TCGA-BP-4337-01A-01R-1289-07	G4	3335
TCGA-AK-3429-01A-02R-1325-07	G2	1165
TCGA-BP-4346-01A-01R-1289-07	G3	3043
TCGA-BP-4968-01A-01R-1334-07	G3	3708
TCGA-BP-4801-01A-02R-1420-07	G2	2807
TCGA-AK-3434-01A-02R-1277-07	G2	849
TCGA-DV-5567-01A-01R-1541-07	G2	5957
TCGA-CJ-4901-01A-01R-1426-07	G3	4961
TCGA-BP-4777-01A-01R-1289-07	G3	2987
TCGA-BP-4326-01A-01R-1289-07	G2	6404
TCGA-CJ-4899-01A-01R-1334-07	G2	7006
TCGA-CJ-4868-01A-01R-1305-07	G3	5086
TCGA-B0-4815-01A-01R-1503-07	G4	7150
TCGA-CJ-4878-01A-01R-1305-07	G2	2074
TCGA-B0-4834-01A-01R-1305-07	G3	587
TCGA-AK-3455-01A-01R-0864-07	G3	939
TCGA-A3-3351-01A-02R-1325-07	G2	3832
TCGA-CZ-5452-01A-01R-1503-07	G2	2673
TCGA-BP-5004-01A-01R-1334-07	G3	3890
TCGA-BP-4797-01A-01R-1305-07	G3	5725
TCGA-CZ-5457-01A-01R-1503-07	G4	1594
TCGA-BP-5173-01A-01R-1426-07	G2	1804
TCGA-BP-5201-01A-01R-1426-07	G4	3097
TCGA-B0-5691-01A-11R-1541-07	G3	1422
TCGA-DV-5576-01A-01R-1541-07	G2	6467
TCGA-B0-5116-01A-02R-1420-07	G3	4680
TCGA-CJ-4875-01A-01R-1305-07	G3	1073
TCGA-B0-4707-01A-01R-1277-07	G4	3633
TCGA-B0-5694-01A-11R-1541-07	G3	2883
TCGA-CJ-4637-01A-02R-1325-07	G4	5168
TCGA-B0-5099-01A-01R-1420-07	G3	2666
TCGA-B0-4701-01A-01R-1277-07	G3	4366
TCGA-B2-5635-01A-01R-1541-07	G2	3334
TCGA-CZ-5466-01A-01R-1503-07	G2	2305
TCGA-AK-3461-01A-02R-1277-07	G2	2296
TCGA-A3-A8OX-01A-11R-A37O-07	G3	4556
TCGA-B8-5165-01A-01R-1420-07	G2	2696
TCGA-B0-4706-01A-01R-1503-07	G4	2212
TCGA-CJ-4641-01A-02R-1325-07	G4	3955
TCGA-CJ-4889-01A-01R-1305-07	G4	6606
TCGA-AK-3425-01A-02R-1277-07	G2	5168
TCGA-AS-3778-01A-01R-A32Z-07	G1	2610
TCGA-BP-4999-01A-01R-1334-07	G2	5063
TCGA-A3-A8OU-01A-11R-A37O-07	G1	4469
TCGA-BP-5001-01A-01R-1334-07	G2	1140
TCGA-DV-5574-01A-01R-1541-07	G2	5456
TCGA-B0-5075-01A-01R-1334-07	G2	5997
TCGA-A3-3365-01A-01R-0864-07	G2	3279
TCGA-A3-3317-01A-02R-1325-07	G2	4461
TCGA-CW-5585-01A-01R-1541-07	G2	1254
TCGA-BP-4782-01A-02R-1420-07	G2	4520
TCGA-CJ-4642-01B-01R-1305-07	G2	647
TCGA-CJ-5684-01A-11R-1541-07	G2	2944
TCGA-CJ-4870-01A-01R-1305-07	G2	1154
TCGA-BP-5174-01A-01R-1426-07	G2	1126
TCGA-BP-4353-01A-02R-1289-07	G2	5094
TCGA-B0-5102-01A-01R-1420-07	G3	1819
TCGA-DV-5569-01A-01R-1541-07	G2	6298
TCGA-CZ-5451-01A-01R-1503-07	G3	830
TCGA-B0-4824-01A-01R-1277-07	G3	1497
TCGA-B8-5159-01A-01R-1420-07	G3	2357
TCGA-CJ-5677-01A-11R-1541-07	G4	5843
TCGA-B0-4836-01A-01R-1305-07	G3	4469
TCGA-A3-3307-01A-01R-0864-07	G3	1251
TCGA-CZ-4864-01A-01R-1503-07	G3	2525
TCGA-CJ-6028-01A-11R-1672-07	G4	5776
TCGA-CJ-4635-01A-02R-1305-07	G3	4145
TCGA-B0-4838-01A-01R-1305-07	G3	2373
TCGA-G6-A8L8-01A-21R-A37O-07	G3	1112
TCGA-B8-5549-01A-01R-1541-07	G3	3205
TCGA-A3-3306-01A-01R-0864-07	G3	777
TCGA-DV-5568-01A-01R-1541-07	G2	7351
TCGA-CJ-4894-01A-01R-1305-07	G3	3669
TCGA-B0-5692-01A-11R-1541-07	G3	1685
TCGA-B0-5710-01A-11R-1672-07	G2	2314
TCGA-BP-4340-01A-01R-1289-07	G2	1421
TCGA-CZ-4859-01A-02R-1426-07	G2	1034
TCGA-B0-5698-01A-11R-1672-07	G3	3656
TCGA-CW-6097-01A-11R-1672-07	G4	4719
TCGA-CJ-4888-01A-01R-1305-07	G4	6984
TCGA-CJ-4920-01A-01R-1426-07	G2	5259
TCGA-CZ-5988-01A-11R-1672-07	G2	4474
TCGA-CJ-4881-01A-01R-1305-07	G3	10961
TCGA-CJ-4903-01A-01R-1426-07	G3	2691
TCGA-B0-5702-01A-11R-1541-07	G2	1048
TCGA-BP-4329-01A-02R-1289-07	G2	2240
TCGA-A3-3329-01A-01R-0864-07	G2	2822
TCGA-B0-4697-01A-01R-1277-07	G4	2295
TCGA-BP-4331-01A-01R-1289-07	G2	3162
TCGA-A3-3352-01A-01R-0864-07	G3	2161
TCGA-B0-4844-01A-01R-1277-07	G3	4789
TCGA-B0-4845-01A-01R-1277-07	G2	1859
TCGA-A3-3343-01A-01R-0864-07	G3	2148
TCGA-CW-6088-01A-11R-1672-07	G2	2763
TCGA-BP-4973-01A-01R-1334-07	G3	2625
TCGA-CZ-4853-01A-01R-1426-07	G2	1197
TCGA-A3-A8OW-01A-11R-A37O-07	G2	902
TCGA-BP-4342-01A-01R-1289-07	G3	7585
TCGA-CJ-4902-01A-01R-1426-07	G3	8509
TCGA-B8-4622-01A-02R-1277-07	G3	4825
TCGA-B8-A54I-01A-21R-A33J-07	G3	3822
TCGA-BP-4170-01A-02R-1289-07	G2	2595
TCGA-BP-5202-01A-02R-1426-07	G2	1934
TCGA-AK-3450-01A-02R-1277-07	G2	1689
TCGA-EU-5906-01A-11R-1672-07	G2	3785
TCGA-B0-4839-01A-01R-1305-07	G2	2527
TCGA-CJ-4907-01A-01R-1426-07	G3	4834
TCGA-CZ-5463-01A-01R-1503-07	G2	6491
TCGA-BP-4775-01A-01R-1289-07	G2	2944
TCGA-A3-3370-01A-02R-1420-07	G2	3984
TCGA-B0-4819-01A-01R-1277-07	G4	4777
TCGA-B0-5113-01A-01R-1420-07	G2	4310
TCGA-CJ-4869-01A-02R-1426-07	G2	5270
TCGA-BP-4803-01A-01R-1305-07	G3	4959
TCGA-CW-5584-01A-01R-1541-07	G3	2152
TCGA-BP-4345-01A-01R-1289-07	G3	9785
TCGA-A3-3387-01A-01R-1541-07	G2	5315
TCGA-BP-4327-01A-01R-1289-07	G2	2746
TCGA-BP-4167-01A-02R-1325-07	G2	4015
TCGA-B8-4151-01A-01R-1188-07	G2	376
TCGA-AK-3428-01A-02R-1277-07	G2	2115
TCGA-BP-5200-01A-01R-1426-07	G4	5512
TCGA-B0-4849-01A-01R-1277-07	G3	2420
TCGA-AK-3460-01A-02R-1277-07	G2	1185
TCGA-BP-4332-01A-01R-1289-07	G2	4832
TCGA-B8-4143-01A-01R-1188-07	G3	4769
TCGA-B0-5711-01A-11R-1672-07	G3	2636
TCGA-BP-4965-01A-01R-1334-07	G2	7146
TCGA-B0-4811-01A-01R-1503-07	G3	1854
TCGA-BP-4799-01A-01R-1305-07	G3	5197
TCGA-A3-3324-01A-02R-1325-07	G3	2424
TCGA-BP-5009-01A-01R-1334-07	G3	12884
TCGA-G6-A8L7-01A-11R-A37O-07	G3	2277
TCGA-MW-A4EC-01A-11R-A266-07	G2	2236
TCGA-B0-5707-01A-11R-1541-07	G3	3591
TCGA-B0-5095-01A-01R-1420-07	G3	13635
TCGA-BP-5183-01A-01R-1426-07	G3	1603
TCGA-A3-3358-01A-01R-1541-07	G2	4256
TCGA-BP-4982-01A-01R-1334-07	G3	5430
TCGA-B0-4712-01A-01R-1503-07	G3	6067
TCGA-CJ-4912-01A-01R-1426-07	G3	2970
TCGA-CJ-4876-01A-01R-1305-07	G3	2788
TCGA-CW-5583-01A-02R-1541-07	G2	1884
TCGA-B0-5709-01A-11R-1541-07	G3	5255
TCGA-BP-5195-01A-02R-1426-07	G2	7284
TCGA-CJ-4882-01A-02R-1426-07	G3	4681
TCGA-CJ-4638-01A-02R-1325-07	G4	1630
TCGA-BP-4981-01A-01R-1334-07	G3	2909
TCGA-CJ-4639-01A-02R-1325-07	G2	1592
TCGA-B0-4822-01A-01R-1277-07	G4	4690
TCGA-DV-A4VZ-01A-11R-A266-07	G2	7188
TCGA-B8-5545-01A-01R-1672-07	G2	9816
TCGA-CZ-5459-01A-01R-1503-07	G3	2590
TCGA-A3-3335-01A-01R-0864-07	G4	2300
TCGA-CZ-5470-01A-01R-1503-07	G3	1579
TCGA-B8-4154-01A-01R-1188-07	G2	887
TCGA-B0-5097-01A-01R-1420-07	G2	7979
TCGA-B4-5832-01A-11R-1672-07	G2	11965
TCGA-CZ-5465-01A-01R-1503-07	G2	1900
TCGA-A3-3347-01A-02R-1325-07	G2	8874
TCGA-B0-5115-01A-01R-1420-07	G3	2396
TCGA-BP-5190-01A-01R-1426-07	G3	867
TCGA-B0-4823-01A-02R-1420-07	G2	5774
TCGA-B8-5158-01A-01R-1420-07	G4	11047
TCGA-EU-5905-01A-11R-1672-07	G3	7222
TCGA-BP-4776-01A-01R-1289-07	G2	1038
TCGA-B8-5553-01A-01R-1541-07	G2	1951
TCGA-B8-5546-01A-01R-1541-07	G2	461
TCGA-AK-3458-01A-01R-1503-07	G3	332
TCGA-B4-5843-01A-11R-1672-07	G2	2719
TCGA-BP-5180-01A-01R-1426-07	G2	3577
TCGA-CW-5580-01A-01R-1672-07	G3	5173
TCGA-CJ-4643-01A-02R-1325-07	G3	3439
TCGA-B0-4693-01A-01R-1277-07	G4	2902
TCGA-A3-3378-01A-02R-1325-07	G3	6952
TCGA-BP-5182-01A-01R-1426-07	G3	4742
TCGA-BP-5177-01A-01R-1426-07	G3	3331
TCGA-B0-4828-01A-01R-1277-07	G3	1438
TCGA-CZ-5982-01A-11R-1672-07	G2	5132
TCGA-BP-5007-01A-01R-1334-07	G2	2694
TCGA-CZ-4856-01A-02R-1426-07	G2	2840
TCGA-BP-4986-01A-01R-1334-07	G3	15081
TCGA-A3-A6NI-01A-11R-A33J-07	G3	3262
TCGA-AK-3451-01A-02R-1188-07	G3	305
TCGA-CJ-4871-01A-01R-1305-07	G4	5276
TCGA-CJ-5679-01A-11R-1541-07	G4	3661
TCGA-B0-4842-01A-02R-1420-07	G4	3433
TCGA-CJ-4873-01A-01R-1305-07	G3	3841
TCGA-BP-5175-01A-01R-1426-07	G3	5555
TCGA-CJ-4892-01A-01R-1305-07	G2	2523
TCGA-A3-3331-01A-02R-1325-07	G2	2670
TCGA-CZ-5469-01A-01R-1503-07	G2	8322
TCGA-B0-4818-01A-01R-1503-07	G3	2160
TCGA-BP-4351-01A-01R-1289-07	G2	3776
TCGA-DV-5566-01A-01R-1541-07	G2	1831
TCGA-BP-4789-01A-01R-1305-07	G2	2363
TCGA-CW-5588-01A-01R-1541-07	G2	4866
TCGA-CJ-4908-01A-01R-1426-07	G2	6604
TCGA-BP-4769-01A-01R-1289-07	G2	10702
TCGA-BP-4335-01A-01R-1289-07	G3	1291
TCGA-B0-4827-01A-02R-1420-07	G4	7288
TCGA-AK-3447-01A-01R-1766-07	G2	75
TCGA-BP-4354-01A-02R-1289-07	G4	6630
TCGA-B8-A54J-01A-11R-A33J-07	G2	2130
TCGA-CW-5581-01A-02R-1541-07	G3	1934
TCGA-CZ-5453-01A-01R-1503-07	G2	1492
TCGA-B0-5699-01A-11R-1541-07	G2	1258
TCGA-A3-3320-01A-02R-1325-07	G1	1376
TCGA-BP-4963-01A-01R-1334-07	G3	5088
TCGA-B8-A54H-01A-11R-A33J-07	G3	1880
TCGA-A3-3316-01A-01R-0864-07	G3	5217
TCGA-BP-4330-01A-01R-1289-07	G2	3712
TCGA-BP-5185-01A-01R-1426-07	G3	444
TCGA-A3-3382-01A-02R-1325-07	G3	14035
TCGA-B2-4099-01A-02R-1188-07	G3	1357
TCGA-CW-5589-01A-01R-1541-07	G2	1959
TCGA-B0-4688-01A-01R-1277-07	G4	11341
TCGA-BP-4343-01A-02R-1289-07	G3	4990
TCGA-A3-3385-01A-02R-1420-07	G2	653
TCGA-B0-5104-01A-01R-1420-07	G2	4362
TCGA-B4-5836-01A-11R-1672-07	G2	2967
TCGA-B4-5378-01A-01R-1503-07	G2	3672
TCGA-A3-3322-01A-02R-1325-07	G2	1749
TCGA-3Z-A93Z-01A-11R-A37O-07	G2	752
TCGA-BP-4349-01A-01R-1289-07	G2	1917
TCGA-BP-4795-01A-02R-1420-07	G2	8732
TCGA-B0-5092-01A-01R-1420-07	G3	3303
TCGA-B0-4816-01A-01R-1503-07	G3	7057
TCGA-B8-4619-01A-02R-1325-07	G2	643
TCGA-CJ-4884-01A-01R-1305-07	G3	2619
TCGA-BP-4160-01A-02R-1289-07	G2	1717
TCGA-BP-4771-01A-01R-1289-07	G4	5650
TCGA-B0-5085-01A-01R-1334-07	G3	1315
TCGA-A3-3319-01A-02R-1325-07	G2	6124
TCGA-AK-3453-01A-02R-1277-07	G2	1484
TCGA-DV-5575-01A-01R-1541-07	G2	3451
TCGA-B8-A8YJ-01A-13R-A39I-07	G2	3845
TCGA-A3-3323-01A-02R-1325-07	G1	4534
TCGA-B4-5835-01A-11R-1672-07	G2	1254
TCGA-BP-5187-01A-01R-1426-07	G2	3167
TCGA-BP-5198-01A-01R-1426-07	G3	6546
TCGA-CJ-4872-01A-01R-1305-07	G4	5304
TCGA-B0-5690-01A-11R-1541-07	G1	2966
TCGA-CJ-5681-01A-11R-1541-07	G3	2929
TCGA-AK-3445-01A-02R-1277-07	G3	12413
TCGA-AK-3454-01A-02R-1277-07	G3	2764
TCGA-A3-A8OV-01A-11R-A37O-07	G2	935
TCGA-A3-3363-01A-01R-0864-07	G2	1203
TCGA-CJ-6033-01A-11R-1672-07	G4	8821
TCGA-B0-4814-01A-01R-1277-07	G3	1342
TCGA-A3-3376-01A-02R-1420-07	G2	7940
TCGA-B0-4841-01A-01R-1277-07	G3	1239
TCGA-DV-5565-01A-01R-1541-07	G2	5824
TCGA-CW-5590-01A-01R-1541-07	G3	3948
